# Supplementary material for: Label-Free Protein-RNA Interactome Analysis Identifies Khsrp Signaling Downstream of the p38/Mk2 Kinase Complex as a Critical Modulator of Cell Cycle Progression
Source: PLoS One. 2015 May 20;10(5):e0125745. doi: 10.1371/journal.pone.0125745 (PMC4439058; doi:10.1371/journal.pone.0125745)
Supplement: S1 Table — (XLSX) [file pone.0125745.s005.xlsx]

## Sheet: wt_MS
Gene names	log2FC	-log10P	mock	Eto	Protein IDs	Majority protein IDs	Protein names	Proteins
Khsrp	-0.79379	3.64089	918710000	529936600	Q3U0V1	Q3U0V1	Far upstream element-binding protein 2	1
Rpl4	1.56325	3.51797	12572000	37152670	Q9D8E6	Q9D8E6	60S ribosomal protein L4	1
Eif4b	-1.85648	3.1518	241760000	66761660	Q8BGD9	Q8BGD9	Eukaryotic translation initiation factor 4B	1
Celf2	-1.33743	2.67297	235263300	93099320	Q9Z0H4-6;Q9Z0H4-2;Q9Z0H4-9;Q9Z0H4-8;Q9Z0H4;F6V6I8;Q9Z0H4-4;Q9Z0H4-5;Q9Z0H4-7;E9QA47;Q9Z0H4-11;A3KGT2;A3KGT0	Q9Z0H4-6;Q9Z0H4-2;Q9Z0H4-9;Q9Z0H4-8;Q9Z0H4;F6V6I8;Q9Z0H4-4;Q9Z0H4-5;Q9Z0H4-7;E9QA47;Q9Z0H4-11;A3KGT2;A3KGT0	CUGBP Elav-like family member 2	13
Tial1	-0.960097	2.59797	242473400	124636700	Q921W2;P70318;D6RGU1;D3Z3Y4	Q921W2;P70318;D6RGU1	Nucleolysin TIAR	4
Hnrpdl	-0.835381	2.54507	61377350	34398010	D3YTQ3;F6VQH5;Q9Z130	D3YTQ3;F6VQH5;Q9Z130	Heterogeneous nuclear ribonucleoprotein D-like	3
Eif3g	-0.692918	2.48529	36954340	22860000	Q9Z1D1	Q9Z1D1	Eukaryotic translation initiation factor 3 subunit G	1
Pabpc4;Gm10110	-0.776309	2.38079	89006680	51967340	Q6PHQ9;A3KFU8;A3KFU5;D3Z5M2;Q91YZ8	Q6PHQ9;A3KFU8;A3KFU5;D3Z5M2;Q91YZ8		5
Rpl18	1.7625	2.35831	47616670	161556700	P35980;G3UZK4;G3UZJ6;G3UYV6;G3UX28	P35980;G3UZK4;G3UZJ6	60S ribosomal protein L18	5
Mybbp1a	2.02284	2.31834	32071350	130332300	Q7TPV4	Q7TPV4	Myb-binding protein 1A	1
Pura	-1.5892	2.26393	52318340	17388330	P42669	P42669	Transcriptional activator protein Pur-alpha	1
Ddx21	1.71398	2.23942	17168340	56323340	Q9JIK5	Q9JIK5	Nucleolar RNA helicase 2	1
Rpl14	0.993663	2.13162	7012401	13963340	Q9CR57	Q9CR57	60S ribosomal protein L14	1
Fubp3	-1.03082	2.04106	958650000	469193400	Q3TIX6;A2AJ72;F7AM43;F6S444;F6W2V3	Q3TIX6;A2AJ72		5
Csde1	-0.581415	1.9703	626213100	418503200	Q91W50	Q91W50	Cold shock domain-containing protein E1	1
Elavl1	-0.991773	1.94395	2523767000	1269100000	P70372	P70372	ELAV-like protein 1	1
Dhx9	1.47459	1.92939	37986660	105567000	E9QNN1;O70133-2;O70133;O70133-3	E9QNN1;O70133-2;O70133;O70133-3	ATP-dependent RNA helicase A	4
Rps20	-0.664662	1.92934	23093680	14568330	P60867	P60867	40S ribosomal protein S20	1
Eif4a1;Eif4a2	-0.639	1.89262	41567680	26693010	P60843;P10630-2;P10630;Q8BTU6;E9Q561;A2AFK7;D6RJ11;D6RJ60	P60843;P10630-2;P10630;Q8BTU6	Eukaryotic initiation factor 4A-I;Eukaryotic initiation factor 4A-II	8
Hist1h4a	1.79197	1.87106	11628170	40267020	P62806	P62806	Histone H4	1
Ilf2	0.718099	1.82712	9841866	16190000	Q9CXY6	Q9CXY6	Interleukin enhancer-binding factor 2	1
Pabpc1	-1.16566	1.76125	412726500	183976700	P29341;Q9D4E6;A2A5N3;F6ZAX1;Q8C7D3	P29341	Polyadenylate-binding protein 1	5
Fbl	1.36606	1.74523	17302330	44599350	P35550	P35550	rRNA 2-O-methyltransferase fibrillarin	1
Larp1	1.16418	1.72604	8247735	18483670	J3QNB1;Q6ZQ58;Q9D423;E9PYM4;Q6ZQ58-2	J3QNB1;Q6ZQ58	La-related protein 1	5
G3bp1	-0.35305	1.67197	66303350	51910680	P97855	P97855	Ras GTPase-activating protein-binding protein 1	1
Celf1	-0.883956	1.58804	373096700	202173400	P28659-4;P28659;P28659-3;P28659-2	P28659-4;P28659;P28659-3;P28659-2	CUGBP Elav-like family member 1	4
Srsf6	-0.90458	1.57336	28689000	15325330	Q3TWW8	Q3TWW8		1
Rpl22	-1.48305	1.55933	87041680	31137670	P67984	P67984	60S ribosomal protein L22	1
Eif4h	-1.79203	1.54335	131957400	38104670	Q9WUK2;Q9WUK2-2	Q9WUK2;Q9WUK2-2	Eukaryotic translation initiation factor 4H	2
Srsf5	-0.741922	1.52763	51926980	31049320	Q9D8S5;O35326;A2A837;Q542V3;Q8VE97	Q9D8S5;O35326	Serine/arginine-rich splicing factor 5	5
Hdlbp	-0.341881	1.52322	913129900	720470100	Q8VDJ3	Q8VDJ3	Vigilin	1
Pdcd11	1.43985	1.50109	29481680	79981670	Q6NS46	Q6NS46	Protein RRP5 homolog	1
Csda	-0.60565	1.46674	247823300	162863300	Q9JKB3;Q9JKB3-2;Q9Z2C8;B2RUF0;Q9Z2C8-2	Q9JKB3;Q9JKB3-2	DNA-binding protein A	5
Matr3	1.25229	1.46297	27811670	66252660	Q8K310	Q8K310	Matrin-3	1
Caprin1	-1.09611	1.45687	41542320	19432500	Q60865;F6YLI0	Q60865	Caprin-1	2
Igf2bp3	-0.659644	1.40332	216986600	137360000	Q9CPN8	Q9CPN8	Insulin-like growth factor 2 mRNA-binding protein 3	1
Hnrnpu	1.88888	1.35642	70964700	262816700	Q8VEK3;G3XA10	Q8VEK3;G3XA10	Heterogeneous nuclear ribonucleoprotein U	2
Rps5	-1.77245	1.35085	21815500	6385632	Q91V55;D3YYM6;P97461	Q91V55;D3YYM6;P97461	40S ribosomal protein S5;40S ribosomal protein S5, N-terminally processed	3
Snd1	-0.362299	1.35028	466416600	362836700	Q78PY7;Q3TJ56;E9Q3E9	Q78PY7;Q3TJ56	Staphylococcal nuclease domain-containing protein 1	3
Pa2g4	-1.79363	1.34639	48160330	13891670	P50580;D3YVH7	P50580;D3YVH7	Proliferation-associated protein 2G4	2
Igf2bp2	-0.585768	1.33772	151243300	100772600	Q5SF07;Q5SF07-2;A6X8Z3	Q5SF07;Q5SF07-2;A6X8Z3	Insulin-like growth factor 2 mRNA-binding protein 2	3
Rps10	-0.657897	1.33682	44359330	28115000	P63325;J3QNI7;Q3UW83	P63325;J3QNI7;Q3UW83	40S ribosomal protein S10	3
Ilf3	0.954717	1.31162	29707660	57579340	Q9Z1X4-3;Q9Z1X4;Q9Z1X4-2;Q45VK5	Q9Z1X4-3;Q9Z1X4;Q9Z1X4-2;Q45VK5	Interleukin enhancer-binding factor 3	4
Dazap1	-1.83036	1.30753	115457400	32465990	Q3UGB5;Q9JII5;Q9JII5-2;D3Z4J1	Q3UGB5;Q9JII5;Q9JII5-2;D3Z4J1	DAZ-associated protein 1	4
Igf2bp1	-0.662835	1.29473	44969990	28404660	O88477	O88477	Insulin-like growth factor 2 mRNA-binding protein 1	1
Rrbp1	1.0117	1.23551	33968330	68490000	Q99PL5;A2AVJ7;Q99PL5-2;Q99PL5-3;Q99PL5-4;Q99PL5-5;Q99PL5-6;Q99PL5-7;Q99PL5-8;Q99PL5-9;Q99PL5-10;Q99PL5-11;Q99PL5-12	Q99PL5;A2AVJ7	Ribosome-binding protein 1	13
Nop58	0.655611	1.22009	8342634	13142010	Q6DFW4	Q6DFW4	Nucleolar protein 58	1
Pcbp2	-1.61015	1.21599	197321700	64635340	Q61990;Q61990-3;Q61990-2;P57722;P57722-2;E9Q7D8;G3UYM5	Q61990;Q61990-3;Q61990-2	Poly(rC)-binding protein 2	7
Purb	-0.948784	1.21527	30928330	16023000	O35295	O35295	Transcriptional activator protein Pur-beta	1
Srsf10	-0.983531	1.20897	12447010	6294953	Q9R0U0;Q9R0U0-2;Q9R0U0-3;Q3TFP0;A3KG57	Q9R0U0;Q9R0U0-2;Q9R0U0-3;Q3TFP0	Serine/arginine-rich splicing factor 10	5
Pspc1	-0.403981	1.1821	8184899	6185903	Q8R326;Q8R326-2;F7D909	Q8R326;Q8R326-2	Paraspeckle component 1	3
Upf1	-0.360518	1.17899	125220000	97531990	Q9EPU0;Q9EPU0-2;Q6ZQJ5	Q9EPU0;Q9EPU0-2	Regulator of nonsense transcripts 1	3
Pcbp1	-2.10671	1.17381	226250000	52529680	P60335;P57724	P60335	Poly(rC)-binding protein 1	2
Rpl7	0.784255	1.13928	13152530	22651330	P14148;F6XI62	P14148;F6XI62	60S ribosomal protein L7	2
Rpl6;Gm5428	1.12389	1.13411	5947298	12961130	P47911;E9PUX4	P47911;E9PUX4	60S ribosomal protein L6	2
Dnaja1	1.3057	1.12923	21881500	54092000	P63037;B1AXY1;B1AXY0;B1AXX9	P63037;B1AXY1;B1AXY0;B1AXX9	DnaJ homolog subfamily A member 1	4
Ckap4	-0.660591	1.11821	282803200	178906700	Q8BMK4	Q8BMK4	Cytoskeleton-associated protein 4	1
Ddx5	1.46265	1.04694	45796010	126220000	Q8BTS0;Q61656;B1ARB9;B1ARC0;B1ARB8	Q8BTS0;Q61656	Probable ATP-dependent RNA helicase DDX5	5
Ddx17	1.44173	1.03499	9129299	24799330	Q3U741;Q501J6;Q501J6-2	Q3U741;Q501J6;Q501J6-2	Probable ATP-dependent RNA helicase DDX17	3
Syncrip	-0.568857	1.02111	1921134000	1295133000	Q7TMK9-2;Q7TMK9;G3UZI2;G3V018;G3UZ48;G3UXJ6;G3UWM1;G3XA76;G3UYK7;G3UXU5;G3UY67	Q7TMK9-2;Q7TMK9;G3UZI2;G3V018;G3UZ48;G3UXJ6	Heterogeneous nuclear ribonucleoprotein Q	11
Ssb	0.820651	1.01011	12788830	22587670	P32067;A2AR07;F6SXM5;D6RI87	P32067	Lupus La protein homolog	4
Rpl17;Gm6133	1.18666	0.976205	29888340	68033350	Q6ZWZ7;Q9CPR4;B2RY53	Q6ZWZ7;Q9CPR4;B2RY53	60S ribosomal protein L17	3
Eef1a2;Eef1a1	1.19466	0.941555	12115840	27731990	P62631;P10126;D3YZ68;D3Z3I8	P62631;P10126	Elongation factor 1-alpha 2;Elongation factor 1-alpha 1	4
Rbm3	-0.661818	0.919875	179303400	113334300	O89086;Q8BG13	O89086;Q8BG13	Putative RNA-binding protein 3	2
Srsf1	-0.744882	0.915823	42255660	25214660	H7BX95;Q6PDM2;Q6PDM2-2;Q6PDM2-3;F7AI47	H7BX95;Q6PDM2;Q6PDM2-2;Q6PDM2-3	Serine/arginine-rich splicing factor 1	5
Rbm19	0.595098	0.907224	18375340	27757330	Q8R3C6;Q8R3C6-2	Q8R3C6;Q8R3C6-2	Probable RNA-binding protein 19	2
Pum2	-0.933958	0.900436	101413700	53081990	Q3UR91;Q80U58;Q80U58-2;Q3TQ29;Q80U58-3;E9PW51;E9Q4Q6;E9Q765;F6YD01	Q3UR91;Q80U58;Q80U58-2;Q3TQ29;Q80U58-3	Pumilio homolog 2	9
Fus	1.17752	0.878902	48178350	108973300	P56959;Q8CFQ9;G3UXT7;Q8BQ46;F6QCI0;Q91VQ2;G3UZD2	P56959;Q8CFQ9;G3UXT7	RNA-binding protein FUS	7
Hnrnph1	-0.381859	0.858327	136040000	104403600	Q8C2Q7;O35737;D3Z6Y3	Q8C2Q7;O35737	Heterogeneous nuclear ribonucleoprotein H;Heterogeneous nuclear ribonucleoprotein H, N-terminally processed	3
Hnrnpf	-0.60119	0.841251	586226800	386446700	Q9Z2X1;Q9Z2X1-2;J3QMQ5;J3QM80;J3QMT0;J3QP45;J3QMV8;J3QNH2	Q9Z2X1;Q9Z2X1-2;J3QMQ5;J3QM80	Heterogeneous nuclear ribonucleoprotein F;Heterogeneous nuclear ribonucleoprotein F, N-terminally processed	8
Rps9	0.311207	0.831208	24321670	30177000	Q6ZWN5;Q9CXW7;D3YWH9;F7CJS8;D3Z673;D3YUV6	Q6ZWN5;Q9CXW7;D3YWH9;F7CJS8	40S ribosomal protein S9	6
Rbm14	0.575036	0.819578	16932330	25224340	Q8C2Q3;Q8C2Q3-2;E9QL13	Q8C2Q3;Q8C2Q3-2;E9QL13	RNA-binding protein 14	3
Hnrnpk;Gm7964	-0.434582	0.795177	641516500	474663300	B2M1R6;P61979-3;P61979-2;P61979;D3Z5X4;D3YWG1;H3BLL4;H3BKD0;H3BK96;H3BKI8;Q8BT23;H3BJS9;H3BLP7;H3BJ43	B2M1R6;P61979-3;P61979-2;P61979;D3Z5X4;D3YWG1;H3BLL4;H3BKD0;H3BK96;H3BKI8	Heterogeneous nuclear ribonucleoprotein K	14
Srsf2	-0.959372	0.79492	81894990	42117010	Q62093	Q62093	Serine/arginine-rich splicing factor 2	1
Hnrnpl	0.677484	0.793708	205606600	328836500	G5E924;Q8R081;G3UY38;G3UY56;G3UYY3	G5E924;Q8R081;G3UY38	Heterogeneous nuclear ribonucleoprotein L	5
Hnrnpab	0.607262	0.793046	125470000	191136600	Q20BD0;Q80XR6;Q99020	Q20BD0;Q80XR6;Q99020	Heterogeneous nuclear ribonucleoprotein A/B	3
Ptbp1	0.582949	0.792102	515523400	772206700	Q922I7;Q8BGJ5;P17225;Q8CB58;E9QMW9;F7DCW4;E9Q0W3;F7AXP1;E9PZ39;E9Q279	Q922I7;Q8BGJ5;P17225;Q8CB58;E9QMW9	Polypyrimidine tract-binding protein 1	10
Rps24	1.16537	0.790799	10082740	22614660	P62849;P62849-3;P62849-2	P62849;P62849-3;P62849-2	40S ribosomal protein S24	3
Raly;C130057N11Rik	0.840975	0.788376	121101000	216923300	Q64012;A2AU62;Q64012-2;A2AU61;A2AU60	Q64012;A2AU62;Q64012-2;A2AU61;A2AU60	RNA-binding protein Raly	5
Rps26	0.656962	0.783809	23478320	37019660	P62855	P62855	40S ribosomal protein S26	1
G3bp2	-0.442806	0.749685	13757670	10121550	P97379;P97379-2	P97379;P97379-2	Ras GTPase-activating protein-binding protein 2	2
FAM120A	0.327006	0.738124	213490000	267803300	Q6A0A9	Q6A0A9	Constitutive coactivator of PPAR-gamma-like protein 1	1
Eif4g1	0.510373	0.733986	13173330	18764340	Q6NZJ6;E9PVC5;E9Q9E1;E9PVC6;Q6NZJ6-2;E9Q770;Q80XI3-3;A2AMI2;Q80XI3;Q80XI3-4;Q80XI3-2;A2AMI7;D3Z439;D3YWM1;D3YWY7	Q6NZJ6;E9PVC5;E9Q9E1;E9PVC6;Q6NZJ6-2;E9Q770	Eukaryotic translation initiation factor 4 gamma 1	15
Hnrnpm	0.695983	0.733012	301543400	488496800	Q9D0E1;Q9D0E1-2;B8JK32;B8JK33;F6W322;F7C9U3	Q9D0E1;Q9D0E1-2;B8JK32;B8JK33	Heterogeneous nuclear ribonucleoprotein M	6
Ybx1	-0.459282	0.728316	662420200	481810100	P62960;A2BGG7	P62960	Nuclease-sensitive element-binding protein 1	2
BC006779	0.794399	0.71924	26602000	46137330	A2AS03;E9QAM5;A2AS05	A2AS03;E9QAM5;A2AS05		3
Ncl	-0.844551	0.708734	7587634000	4225432000	P09405	P09405	Nucleolin	1
Rps3	-0.293157	0.706382	277346600	226346600	P62908;D3YV43	P62908;D3YV43	40S ribosomal protein S3	2
Hnrnpa0	0.481863	0.68384	232776700	325083300	Q9CX86	Q9CX86	Heterogeneous nuclear ribonucleoprotein A0	1
Rpl22l1	-1.42455	0.68227	17482310	6512799	Q9D7S7;Q9D7S7-2	Q9D7S7;Q9D7S7-2	60S ribosomal protein L22-like 1	2
Hnrnph2	0.371717	0.675619	55513660	71828670	P70333;J3QPH6	P70333	Heterogeneous nuclear ribonucleoprotein H2	2
Alyref;Alyref2;Refbp2	0.728984	0.669042	58269510	96580010	O08583;O08583-2;G3X9I4;Q9JJW6;Q9JJW6-2	O08583;O08583-2;G3X9I4;Q9JJW6;Q9JJW6-2	THO complex subunit 4;RNA and export factor-binding protein 2	5
Fubp1	-0.806529	0.654293	94359680	53950680	Q91WJ8-2;Q91WJ8;Q3TUE1	Q91WJ8-2;Q91WJ8;Q3TUE1	Far upstream element-binding protein 1	3
Ddx3y	-0.623119	0.622107	22591670	14668000	Q62095;Q3V086;Q61496	Q62095	ATP-dependent RNA helicase DDX3Y	3
Nono	0.591919	0.610883	52985680	79862680	Q99K48;Q99K48-2	Q99K48	Non-POU domain-containing octamer-binding protein	2
Npm1;Gm5611	-0.615608	0.60472	838800100	547446800	Q61937;Q5SQB0;Q5SQB5;Q9DAY9;E9Q5T3	Q61937;Q5SQB0;Q5SQB5;Q9DAY9;E9Q5T3	Nucleophosmin	5
Sfpq	0.538367	0.586235	175830300	255363300	Q8VIJ6	Q8VIJ6	Splicing factor, proline- and glutamine-rich	1
Rps14	0.690281	0.577342	21534490	34748010	P62264;D3Z7I1;D3YVF4	P62264;D3Z7I1;D3YVF4	40S ribosomal protein S14	3
Hnrnpa2b1	-0.205889	0.541238	715733200	620543700	O88569;O88569-2;O88569-3	O88569;O88569-2;O88569-3	Heterogeneous nuclear ribonucleoproteins A2/B1	3
Srsf9	-0.344156	0.499546	8205667	6464169	Q9D0B0;F6RTE1	Q9D0B0;F6RTE1	Serine/arginine-rich splicing factor 9	2
U2af2	-0.671618	0.489562	44780020	28112990	P26369;Q3KQM4	P26369;Q3KQM4	Splicing factor U2AF 65 kDa subunit	2
Rpl8	0.58406	0.481819	29341010	43983990	P62918	P62918	60S ribosomal protein L8	1
Ewsr1	0.554726	0.477637	8017799	11777270	Q5SUS9;Q61545;Q5SUT0	Q5SUS9;Q61545;Q5SUT0	RNA-binding protein EWS	3
Sf3b4	-0.231667	0.474653	21552670	18355330	Q8QZY9	Q8QZY9	Splicing factor 3B subunit 4	1
Khdrbs1;Khdrbs2;Khdrbs3	0.745373	0.456569	6957097	11662930	Q60749;Q9WU01;Q9R226;Q9WU01-2	Q60749;Q9WU01;Q9R226;Q9WU01-2	KH domain-containing, RNA-binding, signal transduction-associated protein 1;KH domain-containing, RNA-binding, signal transduction-associated protein 2;KH domain-containing, RNA-binding, signal transduction-associated protein 3	4
Srsf7	-0.441522	0.426862	78448340	57766000	Q8BL97;Q8BL97-2;Q8BL97-4;Q8BL97-3	Q8BL97;Q8BL97-2;Q8BL97-4;Q8BL97-3	Serine/arginine-rich splicing factor 7	4
Eef2	-0.724771	0.418221	10624070	6428551	P58252	P58252	Elongation factor 2	1
Tppp3	-0.417308	0.376852	26501670	19845000	Q9CRB6	Q9CRB6	Tubulin polymerization-promoting protein family member 3	1
Larp4	-0.199357	0.37367	6387552	5563167	G3X9Q6;Q8BWW4;E9Q066	G3X9Q6;Q8BWW4;E9Q066	La-related protein 4	3
Mrpl44	-0.558313	0.360557	21203670	14399330	Q9CY73;Q9CY73-2	Q9CY73;Q9CY73-2	39S ribosomal protein L44, mitochondrial	2
Eif3c	-0.241305	0.348416	62173670	52597660	Q8R1B4	Q8R1B4	Eukaryotic translation initiation factor 3 subunit C	1
Mbnl1	-0.610258	0.342135	10986530	7197054	G3X9Q0;Q9JKP5;Q8R003	G3X9Q0;Q9JKP5	Muscleblind-like protein 1	3
Rpl13a;Rpl13a-ps1	0.246633	0.340779	14491030	17192670	P19253;D3YY61;E9Q5A0	P19253;D3YY61;E9Q5A0	60S ribosomal protein L13a	3
Raver1	0.371626	0.332286	1192706	1543134	Q9CW46	Q9CW46	Ribonucleoprotein PTB-binding 1	1
Rps7;Gm9493	-0.562286	0.326364	11536150	7812603	J3QJZ3;P62082;F6SVV1	J3QJZ3;P62082;F6SVV1	40S ribosomal protein S7	3
Mrps30	0.314687	0.318712	8129900	10111500	Q9D0G0	Q9D0G0	28S ribosomal protein S30, mitochondrial	1
Slirp;1810035L17Rik	0.210621	0.304708	10998670	12727500	Q9D8T7;Q9D8T7-2;F7DE82;F8WHU8	Q9D8T7;Q9D8T7-2;F7DE82;F8WHU8	SRA stem-loop-interacting RNA-binding protein, mitochondrial	4
Parp12	0.16651	0.282067	4229200	4746601	Q8BZ20	Q8BZ20	Poly [ADP-ribose] polymerase 12	1
Atxn2l	0.213963	0.274451	11730630	13606010	Q7TQH0-2;Q7TQH0;Q7TQH0-3;Q3TGG2;E9Q5Q0;J3QP59	Q7TQH0-2;Q7TQH0;Q7TQH0-3;Q3TGG2;E9Q5Q0	Ataxin-2-like protein	6
Rpl10a	1.07057	0.273855	9546996	20051240	P53026;Q5XJF6	P53026;Q5XJF6	60S ribosomal protein L10a;Ribosomal protein	2
Rbm47	-0.620719	0.270354	13055960	8490902	Q91WT8;D3YXZ5;Q91WT8-2;D3Z113;Q5YD48;Q5YD48-2;P86049;Q5YD48-3	Q91WT8;D3YXZ5;Q91WT8-2;D3Z113	RNA-binding protein 47	8
Grsf1	-0.532665	0.254297	72464000	50092660	Q8C5Q4;E9Q179;D3YUN1;D3YV30	Q8C5Q4;E9Q179	G-rich sequence factor 1	4
Manf	0.433727	0.252355	10896130	14717600	Q3TMX5;Q9CXI5;Q80ZP8	Q3TMX5;Q9CXI5;Q80ZP8	Mesencephalic astrocyte-derived neurotrophic factor	3
Rps15	0.0976027	0.239172	24264000	25962330	P62843;D3YTQ9	P62843;D3YTQ9	40S ribosomal protein S15	2
Api5	-0.140931	0.222501	10947410	9928569	O35841	O35841	Apoptosis inhibitor 5	1
Rps2;Rps2-ps6;Rps2-ps5;Gm6576;Gm8225	0.101852	0.208201	599270100	643106700	P25444;D3YWJ3;D3YVC1;J3QMG5;D3Z659;E9Q1N8;L7N453;F6YTZ4;L7N240;J3QM94;D3Z536	P25444;D3YWJ3;D3YVC1;J3QMG5;D3Z659;E9Q1N8;L7N453;F6YTZ4;L7N240;J3QM94;D3Z536	40S ribosomal protein S2	11
Mov10	0.0905757	0.184912	40924010	43575680	E9PW39;D3YVL0;P23249;D3YYR1	E9PW39;D3YVL0;P23249	Putative helicase MOV-10	4
Ptcd3	-0.353734	0.182601	33826330	26470990	Q14C51;Q8CDV6;Q8CDV6-2	Q14C51	Pentatricopeptide repeat-containing protein 3, mitochondrial	3
Rpl5	0.103233	0.174433	16817510	18065000	P47962;D3YYV8	P47962;D3YYV8	60S ribosomal protein L5	2
Eif3a	0.116827	0.158254	76896630	83382660	P23116	P23116	Eukaryotic translation initiation factor 3 subunit A	1
Ddx3x;D1Pas1	-0.117673	0.140579	51506340	47472020	Q62167;P16381	Q62167;P16381	ATP-dependent RNA helicase DDX3X;Putative ATP-dependent RNA helicase Pl10	2
Hnrnpr	0.0620264	0.119882	182224700	190230000	Q8VHM5;A2AW41;A2AW40	Q8VHM5;A2AW41		3
Hnrnpd	-0.154132	0.117495	160043300	143826700	Q60668;G3X9W0;Q60668-2;Q60668-3;G5E8G0;Q60668-4;F6ZV59;E9Q5B6;F6SHF3;Q9D3U4	Q60668;G3X9W0;Q60668-2;Q60668-3;G5E8G0;Q60668-4;F6ZV59;E9Q5B6	Heterogeneous nuclear ribonucleoprotein D0	10
Edf1	0.158027	0.103178	188179700	209963400	Q9JMG1	Q9JMG1	Endothelial differentiation-related factor 1	1
Rod1;Ptbp3	-0.285921	0.102853	56692660	46500340	G3UXA6;G8JL74;Q8BHD7;Q8BHD7-2;G3UZ01;G3UY95;G3UXZ8;F7C521;G3UXZ6	G3UXA6;G8JL74;Q8BHD7;Q8BHD7-2;G3UZ01	Polypyrimidine tract-binding protein 3	9
Mrpl12	-0.0333941	0.100344	19142330	18704330	Q9DB15	Q9DB15	39S ribosomal protein L12, mitochondrial	1
Fkbp3	-0.248551	0.095846	602829800	507426800	Q62446	Q62446	Peptidyl-prolyl cis-trans isomerase FKBP3	1
Hnrnpa1	-0.0385322	0.094484	306460000	298383300	Q5EBP8;P49312;J3QK72;P49312-2	Q5EBP8;P49312;J3QK72;P49312-2	Heterogeneous nuclear ribonucleoprotein A1	4
Hmgb1	0.111752	0.0944432	131127400	141688400	P63158;D3YZ18	P63158	High mobility group protein B1	2
Rpl27	-0.464896	0.0669894	8218854	5954749	P61358;E9PV49;A2A4Q0	P61358	60S ribosomal protein L27	3
Try10	-0.196178	0.0634755	335090000	292486700	Q792Z1	Q792Z1		1
St13	0.026429	0.0436945	23762990	24202330	Q99L47;F8WJK8;E9Q1X9	Q99L47;F8WJK8;E9Q1X9	Hsc70-interacting protein	3
Rps11	-0.226839	0.0413718	36390670	31096010	P62281	P62281	40S ribosomal protein S11	1
Fndc3b	-0.00808381	0.0368343	25293660	25152330	Q6NWW9	Q6NWW9	Fibronectin type III domain-containing protein 3B	1
Eif3d	-0.00838996	0.0317725	19547340	19434000	O70194	O70194	Eukaryotic translation initiation factor 3 subunit D	1
Lrpprc	-0.0170053	0.0311465	967743200	956403200	Q6PB66;F6V2A3	Q6PB66	Leucine-rich PPR motif-containing protein, mitochondrial	2
Tcea1	-0.102888	0.0249143	308956500	287690000	P10711;E9PYD5	P10711;E9PYD5	Transcription elongation factor A protein 1	2
Ubc;Ubb;2810422J05Rik;Rps27a;Uba52;Gm7866	-0.0116626	0.0229265	1133973000	1124843000	P0CG50;P0CG49;Q5SX22;E9QNP0;E9Q5F6;E9Q4P0;P62983;P62984;E9Q9J0;J3QK04;F6X7C4;D3YYZ2	P0CG50;P0CG49;Q5SX22;E9QNP0;E9Q5F6;E9Q4P0;P62983;P62984;E9Q9J0;J3QK04;F6X7C4	Polyubiquitin-C;Ubiquitin;Ubiquitin-related 1;Ubiquitin-related 2;Polyubiquitin-B;Ubiquitin;Ubiquitin-40S ribosomal protein S27a;Ubiquitin;40S ribosomal protein S27a;Ubiquitin-60S ribosomal protein L40;Ubiquitin;60S ribosomal protein L40	12
Plec	-0.0514548	0.0139089	10330900	9968931	E9QN87;Q9QXS1;E9QPE8;Q9QXS1-2;E9QK43;Q9QXS1-8;Q9QXS1-7;Q9QXS1-6;E9QQ00;Q9QXS1-14;E9QL05;Q9QXS1-4;Q9QXS1-16;E9PY96;E9QMZ5;Q9QXS1-3;Q9QXS1-5;E9QLJ5;Q9QXS1-13;Q9QXS1-11;E9QKX4;Q9QXS1-12;Q9QXS1-9;E9Q153;Q9QXS1-10;Q9QXS1-15;E9Q3W4;F6R059;E9Q9J6;E9PW24;Q8R0W0	E9QN87;Q9QXS1;E9QPE8;Q9QXS1-2;E9QK43;Q9QXS1-8;Q9QXS1-7;Q9QXS1-6;E9QQ00;Q9QXS1-14;E9QL05;Q9QXS1-4;Q9QXS1-16;E9PY96;E9QMZ5;Q9QXS1-3;Q9QXS1-5;E9QLJ5;Q9QXS1-13;Q9QXS1-11;E9QKX4;Q9QXS1-12;Q9QXS1-9;E9Q153;Q9QXS1-10;Q9QXS1-15;E9Q3W4	Plectin	31
Tbrg4	-0.0194108	0.00897612	5088302	5020300	Q91YM4;Q91YM4-2;E9PUT1	Q91YM4;Q91YM4-2;E9PUT1	Protein TBRG4	3
Nsun2	-0.0905554	0.00860924	7718166	7248601	Q1HFZ0;H3BKN0;Q1HFZ0-2	Q1HFZ0;H3BKN0;Q1HFZ0-2	tRNA (cytosine(34)-C(5))-methyltransferase	3
Rps13	-0.0127951	0.00632196	7350369	7285468	P62301	P62301	40S ribosomal protein S13	1
Hnrnph3	-0.0817211	0.00395562	9249930	8740533	D3Z3N4;D3YWT1	D3Z3N4;D3YWT1		2
Flnc;Flna;Flnb	#VALUE!	0	NaN	300100	D3Z576;Q8VHX6;D3YW87;Q8VHX6-2;Q8BTM8;B7FAU9;Q80X90;B7FAV1;F6XC15;Q8BTM8-2	D3Z576;Q8VHX6;D3YW87;Q8VHX6-2;Q8BTM8;B7FAU9;Q80X90;B7FAV1;F6XC15;Q8BTM8-2	Filamin-C;Filamin-A;Filamin-B	10
Zc3h7a	#VALUE!	0	NaN	334570	E9PWW6	E9PWW6		1
Trim25	#VALUE!	0	NaN	384690	Q61510;Q5SU71;Q5SU72	Q61510;Q5SU71;Q5SU72	E3 ubiquitin/ISG15 ligase TRIM25	3
Utp20	#VALUE!	0	NaN	426410	E9QK83;Q5XG71	E9QK83;Q5XG71	Small subunit processome component 20 homolog	2
Tra2a	#VALUE!	0	NaN	578950	E9QP00;Q6PFR5	E9QP00;Q6PFR5	Transformer-2 protein homolog alpha	2
Wdr43	#VALUE!	0	NaN	773630	Q6ZQL4	Q6ZQL4	WD repeat-containing protein 43	1
Rbm10	#VALUE!	0	NaN	842170	Q99KG3;Q99KG3-3;Q99KG3-2	Q99KG3;Q99KG3-3;Q99KG3-2	RNA-binding protein 10	3
Rbmx	#VALUE!	0	NaN	845020	Q9WV02;A2AFI3;Q9WV02-2;A2AFI4	Q9WV02;A2AFI3;Q9WV02-2;A2AFI4	RNA-binding motif protein, X chromosome;RNA-binding motif protein, X chromosome, N-terminally processed	4
Nop56	#VALUE!	0	NaN	878270	Q9D6Z1;E0CXZ0;F7CHP9	Q9D6Z1;E0CXZ0;F7CHP9	Nucleolar protein 56	3
Isg15	#VALUE!	0	NaN	926850	Q64339	Q64339	Ubiquitin-like protein ISG15	1
Ubap2	#VALUE!	0	NaN	1031200	Q91VX2;A2AMY5;F6PYV5	Q91VX2;A2AMY5;F6PYV5	Ubiquitin-associated protein 2	3
Ssr1	#VALUE!	0	NaN	1117200	Q9CY50	Q9CY50	Translocon-associated protein subunit alpha	1
Gm17352;Rps18;Gm10260	#VALUE!	0	NaN	1240300	F6YVP7;P62270;G3UZW2;F5H8M6	F6YVP7;P62270;G3UZW2;F5H8M6	40S ribosomal protein S18	4
Thrap3	#VALUE!	0	NaN	1312501	Q569Z6;Q8BZN7;F6YSQ2	Q569Z6;Q8BZN7;F6YSQ2	Thyroid hormone receptor-associated protein 3	3
Pes1	#VALUE!	0	NaN	1331400	Q5SQ20;Q9EQ61	Q5SQ20;Q9EQ61	Pescadillo homolog	2
Rps19	#VALUE!	0	NaN	1423000	D3Z722;D3Z5R8;Q9CZX8;D3YUG3	D3Z722;D3Z5R8;Q9CZX8;D3YUG3	40S ribosomal protein S19	4
Zc3h11a	#VALUE!	0	NaN	1427800	Q6NZF1	Q6NZF1	Zinc finger CCCH domain-containing protein 11A	1
Mex3d;Mex3c;Mex3b;Mex3a	#VALUE!	0	NaN	1588200	E9PUA0;Q05A36;Q3UE17;D3YTR3;Q3UE17-2;Q69Z36;F8WJD6;G3UYU0	E9PUA0;Q05A36;Q3UE17;D3YTR3;Q3UE17-2;Q69Z36;F8WJD6;G3UYU0	RNA-binding protein MEX3C;RNA-binding protein MEX3D;RNA-binding protein MEX3B	8
Gpr98	#VALUE!	0	NaN	1738901	B8JJE0;Q8VHN7;D3YYF1;Q8VHN7-4;Q8VHN7-5	B8JJE0;Q8VHN7;D3YYF1;Q8VHN7-4;Q8VHN7-5	G-protein coupled receptor 98	5
H1f0	#VALUE!	0	NaN	1849799	P10922	P10922	Histone H1.0	1
Safb	#VALUE!	0	NaN	1890600	D3YXK2	D3YXK2	Scaffold attachment factor B1	1
Snrpd1	#VALUE!	0	NaN	1914601	P62315	P62315	Small nuclear ribonucleoprotein Sm D1	1
Snrpg	#VALUE!	0	NaN	1940700	P62309	P62309	Small nuclear ribonucleoprotein G	1
Rbm28	#VALUE!	0	NaN	2032555	Q8CGC6	Q8CGC6	RNA-binding protein 28	1
Serbp1	#VALUE!	0	NaN	2055000	Q9CY58	Q9CY58	Plasminogen activator inhibitor 1 RNA-binding protein	1
Naa38	#VALUE!	0	NaN	2156999	Q6ZWM4	Q6ZWM4	N-alpha-acetyltransferase 38, NatC auxiliary subunit	1
Tardbp	#VALUE!	0	NaN	2159801	Q8BLD4	Q8BLD4		1
Zc3h7b	#VALUE!	0	NaN	2189700	F8VPP8	F8VPP8		1
Rbm22	#VALUE!	0	NaN	2254601	Q8BHS3	Q8BHS3	Pre-mRNA-splicing factor RBM22	1
Dhx30	0.715488	0	1386600	2276851	Q99PU8-3;Q99PU8;Q99PU8-2;D3Z2J3;D3Z1G8;D3YXL7	Q99PU8-3;Q99PU8;Q99PU8-2;D3Z2J3	Putative ATP-dependent RNA helicase DHX30	6
Snrpn;Snrpb	-2.52144	0	13357990	2326549	P63163;P27048	P63163;P27048	Small nuclear ribonucleoprotein-associated protein N;Small nuclear ribonucleoprotein-associated protein B	2
Fubp3	#VALUE!	0	NaN	2375799	A2AJ71	A2AJ71		1
Gm4987;Rpl32	#VALUE!	0	NaN	2436601	A2AD25;P62911	A2AD25;P62911	60S ribosomal protein L32	2
Snrpe	#VALUE!	0	NaN	2454500	P62305;E9Q4F4;E9Q0W8	P62305;E9Q4F4;E9Q0W8	Small nuclear ribonucleoprotein E	3
Gm10119;Gm9000;Rps3a	#VALUE!	0	NaN	2551600	D3Z6C3;D3Z7W7;P97351	D3Z6C3;D3Z7W7;P97351	40S ribosomal protein S3a	3
Cpeb4;Cpeb2;Cpeb3	#VALUE!	0	NaN	2646999	Q7TN98;Q7TN98-2;Q5SU48;Q7TN98-3;Q7TN98-5;Q7TN98-4;Q5SU47;E9Q969;E9Q5X2;Q7TN99;Q7TN99-2;D3Z5R9;Q7TN99-3;D3Z1R6;Q7TN99-4;D3YUJ4;Q812E0;F6T0J8	Q7TN98;Q7TN98-2;Q5SU48;Q7TN98-3;Q7TN98-5;Q7TN98-4;Q5SU47;E9Q969;E9Q5X2;Q7TN99;Q7TN99-2;D3Z5R9;Q7TN99-3;D3Z1R6;Q7TN99-4;D3YUJ4;Q812E0;F6T0J8	Cytoplasmic polyadenylation element-binding protein 4;Cytoplasmic polyadenylation element-binding protein 3;Cytoplasmic polyadenylation element-binding protein 2	18
Ubl4a	#VALUE!	0	NaN	2781502	P21126	P21126	Ubiquitin-like protein 4A	1
Rps16	-0.509981	0	4086399	2869598	P14131	P14131	40S ribosomal protein S16	1
0	#VALUE!	0	NaN	2888000	P10711-2	P10711-2		1
Eif2c2;Eif2c4;Eif2c3;Eif2c1	#VALUE!	0	NaN	2922600	Q8CJG0;Q8CJF8;Q8CJF9;Q8CJG1;Q8CJF8-2;H3BJ70	Q8CJG0;Q8CJF8;Q8CJF9;Q8CJG1;Q8CJF8-2;H3BJ70	Protein argonaute-2;Protein argonaute-4;Protein argonaute-3;Protein argonaute-1	6
Rps23	#VALUE!	0	NaN	2991999	P62267	P62267	40S ribosomal protein S23	1
Ntng2	#VALUE!	0	NaN	3017901	A2AKX2	A2AKX2		1
A930001N09Rik;Crebrf	#VALUE!	0	NaN	3061799	B8JJI2;Q8CDG5;B8JJI3	B8JJI2;Q8CDG5;B8JJI3	CREB3 regulatory factor	3
Stau1	3.73519	0	230150	3064901	A2A5S3;Q9DBE7;Q9Z108;A2A5R8	A2A5S3;Q9DBE7;Q9Z108;A2A5R8	Double-stranded RNA-binding protein Staufen homolog 1	4
Prss3	#VALUE!	0	NaN	3120800	Q792Z0	Q792Z0		1
Dnajc2	#VALUE!	0	NaN	3176702	P54103;E9Q9H3;E9Q9H2	P54103;E9Q9H3;E9Q9H2	DnaJ homolog subfamily C member 2	3
Fam98a	#VALUE!	0	NaN	3248100	Q3TJZ6;Q80VD1	Q3TJZ6	Protein FAM98A	2
Fop;2500003M10Rik	#VALUE!	0	NaN	3274899	Q9CY57;Q9CY57-2;E9PW20;Q9CY57-3;D3Z7T7;Q9CY57-4;Q9CY57-5;D3YZA1	Q9CY57;Q9CY57-2;E9PW20;Q9CY57-3;D3Z7T7;Q9CY57-4;Q9CY57-5;D3YZA1	Friend of PRMT1 protein	8
Pum1	#VALUE!	0	NaN	3420999	Q80U78-2;E9Q6M7	Q80U78-2;E9Q6M7		2
Gm10709;Rpl29;Gm17669	#VALUE!	0	NaN	3757498	D3Z1N9;P47915;F6QL70	D3Z1N9;P47915;F6QL70	60S ribosomal protein L29	3
Rpl3	#VALUE!	0	NaN	3828899	P27659	P27659	60S ribosomal protein L3	1
Prpf8	2.16406	0	885260	3967499	Q99PV0;B7ZC27	Q99PV0;B7ZC27	Pre-mRNA-processing-splicing factor 8	2
Rps4x;Rps4y2	1.12423	0	1832401	3994351	P62702;Q3V1Z5	P62702;Q3V1Z5	40S ribosomal protein S4, X isoform	2
Apol8	#VALUE!	0	NaN	4091399	A2VDH7;F6VS49	A2VDH7;F6VS49		2
Cebpz	0.552025	0	2824999	4141849	P53569;P53569-2	P53569;P53569-2	CCAAT/enhancer-binding protein zeta	2
Mtdh	#VALUE!	0	NaN	4259203	Q80WJ7;F6QFT1;F6QHD1;F6ZQL0;E9PUX0	Q80WJ7;F6QFT1;F6QHD1;F6ZQL0;E9PUX0	Protein LYRIC	5
Fau	#VALUE!	0	NaN	4295701	Q642K5;P62862	Q642K5;P62862	40S ribosomal protein S30	2
Ddx39b;Ddx39a	0.0919367	0	4379900	4668099	Q9Z1N5;Q8VDW0;D6RHT5;Q8VDW0-2;G3UXI6	Q9Z1N5;Q8VDW0	Spliceosome RNA helicase Ddx39b;ATP-dependent RNA helicase DDX39A	5
Pwp2	#VALUE!	0	NaN	4702668	Q8BU03	Q8BU03	Periodic tryptophan protein 2 homolog	1
U2af1;U2af1l4	#VALUE!	0	NaN	4789098	G3UW94;Q9D883;Q8BGJ9;E9Q5J3;E9Q1I7;E9PXR5;E9PUZ3;E9Q5Y2;F8WH71;E9Q809;E9PWM2;E9PWX6	G3UW94;Q9D883;Q8BGJ9;E9Q5J3;E9Q1I7;E9PXR5;E9PUZ3;E9Q5Y2;F8WH71;E9Q809;E9PWM2;E9PWX6	Splicing factor U2AF 35 kDa subunit;Splicing factor U2AF 26 kDa subunit	12
Dync1li2	#VALUE!	0	NaN	4791701	Q6PDL0	Q6PDL0	Cytoplasmic dynein 1 light intermediate chain 2	1
Ythdf2	0.250583	0	4028200	4792302	Q91YT7;A2AWN8;P59326	Q91YT7		3
Drg2	#VALUE!	0	NaN	4907299	Q9QXB9	Q9QXB9	Developmentally-regulated GTP-binding protein 2	1
Rpl27a	#VALUE!	0	NaN	4908298	P14115	P14115	60S ribosomal protein L27a	1
Rbm15	-0.167156	0	5530898	4925799	Q0VBL3	Q0VBL3		1
Gm10320;Sec61b	#VALUE!	0	NaN	5080399	E9PW43;Q9CQS8	E9PW43;Q9CQS8	Protein transport protein Sec61 subunit beta	2
Chordc1	#VALUE!	0	NaN	5310099	Q9D1P4	Q9D1P4	Cysteine and histidine-rich domain-containing protein 1	1
Prrc2a	#VALUE!	0	NaN	5337097	Q7TSC1;G3UX48	Q7TSC1;G3UX48	Protein PRRC2A	2
Pum1	#VALUE!	0	NaN	5531000	Q80U78;Q80U78-3;Q3TTW5;Q80U78-4;A8WHM8	Q80U78;Q80U78-3;Q3TTW5	Pumilio homolog 1	5
Rbmxl1	#VALUE!	0	NaN	5573302	Q91VM5	Q91VM5	RNA binding motif protein, X-linked-like-1;RNA binding motif protein, X-linked-like-1, N-terminally processed	1
H3f3c;Hist1h3a;Hist1h3b;H3f3a	#VALUE!	0	NaN	5629365	P02301;P68433;P84228;P84244;F8WI35;E0CZ27;E0CYR7;E0CYN1	P02301;P68433;P84228;P84244;F8WI35;E0CZ27;E0CYR7;E0CYN1	Histone H3.3C;Histone H3.1;Histone H3.2;Histone H3.3;Histone H3	8
Prrc2c	-0.747825	0	9594201	5713351	Q3TLH4;Q3TLH4-5	Q3TLH4;Q3TLH4-5	Protein PRRC2C	2
Rpsa;Rpsa-ps10	-0.218653	0	6937602	5961951	P14206;D3YTT7	P14206;D3YTT7	40S ribosomal protein SA	2
Bms1	0.778511	0	3789902	6501047	Q6PGF5	Q6PGF5		1
Pdlim5	#VALUE!	0	NaN	6517500	Q8CI51;Q8CI51-2;E9Q8P5;F8WJI6;Q8CI51-3;Q9CRA2	Q8CI51;Q8CI51-2;E9Q8P5;F8WJI6;Q8CI51-3;Q9CRA2	PDZ and LIM domain protein 5	6
Rpl7l1	-0.214977	0	7687802	6623501	Q9D8M4;Q9D9F1	Q9D8M4	60S ribosomal protein L7-like 1	2
Ccdc72	#VALUE!	0	NaN	6648602	Q8K003	Q8K003	Coiled-coil domain-containing protein 72	1
Rpl7a-ps3;Rpl7a-ps5;Rpl7a-ps10;Gm5619;Rpl7a;Gm5459;Gm17415;Rpl7a-ps8	#VALUE!	0	NaN	6733603	D3YU93;F6U2H0;D3YVE6;D3YXT4;L7N202;P12970;F6ZVW4;F6YI27;F6TIC7;F6SSI5	D3YU93;F6U2H0;D3YVE6;D3YXT4;L7N202;P12970;F6ZVW4;F6YI27;F6TIC7	60S ribosomal protein L7a	10
Atp5c1	#VALUE!	0	NaN	7209003	Q91VR2;A2AKU9;Q8C2Q8;A2AKV3;A2AKV2;A2AKV1;A2AKV0	Q91VR2;A2AKU9;Q8C2Q8;A2AKV3;A2AKV2;A2AKV1;A2AKV0	ATP synthase subunit gamma, mitochondrial;ATP synthase gamma chain	7
Cirbp	#VALUE!	0	NaN	7213303	P60824;K4DI65;D3YU80	P60824;K4DI65;D3YU80	Cold-inducible RNA-binding protein	3
Fxr1	-0.718445	0	11951990	7263851	Q61584;Q61584-3;Q61584-7;Q61584-4;Q61584-6;Q61584-5;Q61584-2	Q61584;Q61584-3;Q61584-7;Q61584-4;Q61584-6;Q61584-5;Q61584-2	Fragile X mental retardation syndrome-related protein 1	7
Fbn1	1.76697	0	2142201	7290750	A2AQ53;Q61554;Q61555	A2AQ53;Q61554	Fibrillin-1	3
Hnrnpul2	0.954692	0	3773000	7312700	Q00PI9	Q00PI9	Heterogeneous nuclear ribonucleoprotein U-like protein 2	1
Fbll1	#VALUE!	0	NaN	7647800	Q80WS3	Q80WS3	rRNA/tRNA 2-O-methyltransferase fibrillarin-like protein 1	1
Rpl31	-0.725276	0	12742000	7707399	P62900	P62900	60S ribosomal protein L31	1
Gm13646;Hist1h2bf;Hist1h2bm;Hist1h2bb;Hist1h2bh;Hist2h2be;Hist2h2bb;Hist1h2bc;Hist3h2bb;Hist1h2bk;Hist1h2bp;Hist3h2ba;Hist1h2ba	#VALUE!	0	NaN	7773232	Q8CGP2-2;Q8CBB6;P10853;P10854;Q64475;Q64478;Q64524;Q64525;Q6ZWY9;Q8CGP0;Q8CGP1;Q8CGP2;Q9D2U9;P70696;G3X9D5	Q8CGP2-2;Q8CBB6;P10853;P10854;Q64475;Q64478;Q64524;Q64525;Q6ZWY9;Q8CGP0;Q8CGP1;Q8CGP2;Q9D2U9;P70696;G3X9D5	Histone H2B;Histone H2B type 1-F/J/L;Histone H2B type 1-M;Histone H2B type 1-B;Histone H2B type 1-H;Histone H2B type 2-E;Histone H2B type 2-B;Histone H2B type 1-C/E/G;Histone H2B type 3-B;Histone H2B type 1-K;Histone H2B type 1-P;Histone H2B type 3-A;Histone H2B type 1-A	15
Myef2	#VALUE!	0	NaN	7904098	Q8C854;Q8C854-3;A2ATP6;G8JL68;A2ATP5;Q8C854-1	Q8C854;Q8C854-3;A2ATP6;G8JL68;A2ATP5;Q8C854-1	Myelin expression factor 2	6
Rps28	-0.0874059	0	8425398	7930099	P62858;G3UYV7;J3QNN8	P62858;G3UYV7;J3QNN8	40S ribosomal protein S28	3
Nlrp2	#VALUE!	0	NaN	8110003	Q4PLS0	Q4PLS0		1
H2afy2	1.55474	0	2923299	8588067	Q8CCK0;Q9QZQ8;Q9QZQ8-2	Q8CCK0	Core histone macro-H2A.2	3
Cisd1	#VALUE!	0	NaN	9166098	Q91WS0	Q91WS0	CDGSH iron-sulfur domain-containing protein 1	1
Rsl1d1	#VALUE!	0	NaN	9378498	Q8BVY0	Q8BVY0		1
Tra2b	0.353149	0	7443635	9508096	P62996;F8WJG3	P62996;F8WJG3	Transformer-2 protein homolog beta	2
Hmgb2	#VALUE!	0	NaN	9736099	P30681	P30681	High mobility group protein B2	1
Mbnl2	#VALUE!	0	NaN	10253000	Q8C181-2;Q8C181-4;Q8C181;Q8C181-3	Q8C181-2;Q8C181-4;Q8C181;Q8C181-3	Muscleblind-like protein 2	4
Tia1	#VALUE!	0	NaN	11442000	P52912;D3Z4H6;D3YY02	P52912;D3Z4H6;D3YY02	Nucleolysin TIA-1	3
Rbfox2;Rbfox1;Rbfox3	0.313803	0	9257596	11507000	Q8BP71;Q8BP71-5;Q8BP71-2;Q9JJ43-3;Q9JJ43;Q9JJ43-6;Q8BP71-3;Q8BP71-8;Q9JJ43-4;Q8BP71-7;Q9JJ43-2;Q9JJ43-5;Q8BP71-6;Q8BIF2;Q9JJ43-7;Q8BIF2-2;Q8BP71-4;Q8BIF2-3;Q8BIF2-5;Q8BIF2-4;A2A4W9;B7ZC11	Q8BP71;Q8BP71-5;Q8BP71-2;Q9JJ43-3;Q9JJ43;Q9JJ43-6;Q8BP71-3;Q8BP71-8;Q9JJ43-4;Q8BP71-7;Q9JJ43-2;Q9JJ43-5;Q8BP71-6;Q8BIF2;Q9JJ43-7;Q8BIF2-2;Q8BP71-4;Q8BIF2-3;Q8BIF2-5;Q8BIF2-4;A2A4W9	RNA binding protein fox-1 homolog 2;RNA binding protein fox-1 homolog 1;RNA binding protein fox-1 homolog 3	22
Hnrpll	0.96573	0	6703866	13093000	Q921F4;Q921F4-4	Q921F4	Heterogeneous nuclear ribonucleoprotein L-like	2
Pabpn1;Gm20521	-0.882599	0	31564020	17119990	G3UY42;Q8CCS6;Q8CCS6-2;D3Z5F7;G3UWS5;D3Z055;D3YUB9;G3UX74	G3UY42;Q8CCS6;Q8CCS6-2;D3Z5F7;G3UWS5;D3Z055;D3YUB9	Polyadenylate-binding protein 2	8
Lrrc59	0.540846	0	11998000	17455000	Q922Q8	Q922Q8	Leucine-rich repeat-containing protein 59	1
H2afx;Hist1h2ab;Hist2h2aa1;Hist3h2a;Hist1h2af;Hist1h2ak;Hist2h2ac;Hist1h2aa;H2afj;Hist1h2ah;Hist1h2al;H2afz;H2afv	#VALUE!	0	NaN	17653200	P27661;P22752;Q6GSS7;Q8BFU2;Q8CGP5;Q8CGP7;Q64523;Q8CGP4;Q8R1M2;Q8CGP6;F8WIX8;P0C0S6;Q3THW5;Q8R029	P27661;P22752;Q6GSS7;Q8BFU2;Q8CGP5;Q8CGP7;Q64523;Q8CGP4;Q8R1M2;Q8CGP6;F8WIX8;P0C0S6;Q3THW5;Q8R029	Histone H2A.x;Histone H2A type 1;Histone H2A type 2-A;Histone H2A type 3;Histone H2A type 1-F;Histone H2A type 1-K;Histone H2A type 2-C;Histone H2A;Histone H2A.J;Histone H2A type 1-H;Histone H2A.Z;Histone H2A.V	14
Rpl18a	0.0524368	0	17227000	17864660	P62717;F6YJW4	P62717	60S ribosomal protein L18a	2
Hapln1	#VALUE!	0	NaN	19804990	Q9QUP5	Q9QUP5	Hyaluronan and proteoglycan link protein 1	1
Hnrnpc	#VALUE!	0	NaN	21691010	Q9Z204;Q9Z204-5	Q9Z204;Q9Z204-5	Heterogeneous nuclear ribonucleoproteins C1/C2	2
Dnajc1	1.4877	0	7741733	21711010	Q61712;F6ZL86;F6WEH1	Q61712;F6ZL86	DnaJ homolog subfamily C member 1	3
Ubap2l	-0.0304566	0	22610990	22138660	Q80X50;Q80X50-4;Q80X50-2;Q80X50-5;Q80X50-3	Q80X50;Q80X50-4;Q80X50-2;Q80X50-5;Q80X50-3	Ubiquitin-associated protein 2-like	5
Hnrnpa3	#VALUE!	0	NaN	27817000	Q8BG05;A2AL12	Q8BG05;A2AL12	Heterogeneous nuclear ribonucleoprotein A3	2
Fmr1	#VALUE!	0	NaN	27913010	E9QAS8;P35922;Q6AXB7;P35922-2;E9QNF5;P35922-7;D3Z6U8;E9QAT0;P35922-3;E9QAS9;P35922-8;P35922-9;P35922-6;P35922-12;P35922-4;P35922-5;P35922-10;P35922-11	E9QAS8;P35922;Q6AXB7;P35922-2;E9QNF5;P35922-7;D3Z6U8;E9QAT0;P35922-3;E9QAS9;P35922-8;P35922-9;P35922-6;P35922-12;P35922-4;P35922-5;P35922-10;P35922-11	Fragile X mental retardation protein 1 homolog	18
Srsf3;Gm12355	-0.407645	0	43110520	32498990	P84104;A2A4X6;P84104-2	P84104;A2A4X6;P84104-2	Serine/arginine-rich splicing factor 3	3
0	#VALUE!	0	NaN	35312020	Q9Z204-2;Q9Z204-3;Q9Z204-4	Q9Z204-2;Q9Z204-3;Q9Z204-4		3
Rps6	#VALUE!	0	NaN	39285020	P62754	P62754	40S ribosomal protein S6	1
Hist1h1d;Hist1h1c	0.694452	0	38254020	61905330	P43277;P15864;P43275;I7HFT9;Q07133	P43277;P15864	Histone H1.3;Histone H1.2	5
Acan	2.6469	0	10759000	67385980	Q61282	Q61282	Aggrecan core protein	1
Mocs3	#VALUE!	0	NaN	68427020	A2BDX3	A2BDX3	Adenylyltransferase and sulfurtransferase MOCS3;Molybdopterin-synthase adenylyltransferase;Molybdopterin-synthase sulfurtransferase	1
Hist1h1e	#VALUE!	0	NaN	77687020	P43274	P43274	Histone H1.4	1
Tardbp	#VALUE!	0	NaN	119750100	Q921F2;Q6VYI4;Q6VYI5;Q8R0B4	Q921F2;Q6VYI4;Q6VYI5;Q8R0B4	TAR DNA-binding protein 43	4
2210010C04Rik	#VALUE!	0	NaN	213450000	Q9CPN9	Q9CPN9		1
Aatf	#VALUE!	0	389240	NaN	Q9JKX4;Q9JKX4-3;Q9JKX4-2	Q9JKX4;Q9JKX4-3;Q9JKX4-2	Protein AATF	3
Sec63	#VALUE!	0	537010	NaN	Q8VHE0	Q8VHE0	Translocation protein SEC63 homolog	1
Anxa2	#VALUE!	0	667140	NaN	P07356;B0V2N7;B0V2N8	P07356;B0V2N7;B0V2N8	Annexin A2;Annexin	3
Dhx36	#VALUE!	0	675870	NaN	Q8VHK9	Q8VHK9	Probable ATP-dependent RNA helicase DHX36	1
Sf3a3	#VALUE!	0	714130	NaN	Q9D554	Q9D554	Splicing factor 3A subunit 3	1
Mettl16	#VALUE!	0	733210	NaN	Q5SW15;Q9CQG2;Q9CQG2-2;F8WHZ7	Q5SW15;Q9CQG2;Q9CQG2-2;F8WHZ7	Methyltransferase-like protein 16	4
Sdhc	#VALUE!	0	747760	NaN	Q9CZB0;F8WGB3	Q9CZB0;F8WGB3	Succinate dehydrogenase cytochrome b560 subunit, mitochondrial	2
Ddx1	#VALUE!	0	757370	NaN	Q91VR5	Q91VR5	ATP-dependent RNA helicase DDX1	1
Fn1	#VALUE!	0	792650	NaN	P11276	P11276	Fibronectin;Anastellin	1
Lsm14a	#VALUE!	0	835790	NaN	Q8K2F8;F6X2V9;A2BH69	Q8K2F8;F6X2V9;A2BH69	Protein LSM14 homolog A	3
Cisd2	#VALUE!	0	950430	NaN	Q9CQB5	Q9CQB5	CDGSH iron-sulfur domain-containing protein 2	1
Ctnnb1;Jup	#VALUE!	0	950620	NaN	Q02248;Q02257;E9Q6A9;F7CRC6;D3YUH4;E9PW26;D3Z5Q1;D3Z7S6	Q02248;Q02257;E9Q6A9;F7CRC6;D3YUH4;E9PW26;D3Z5Q1;D3Z7S6	Catenin beta-1;Junction plakoglobin	8
Hsp90ab1;Hsp90aa1	#VALUE!	0	960710	NaN	P11499;P07901;B7ZC50	P11499;P07901;B7ZC50	Heat shock protein HSP 90-beta;Heat shock protein HSP 90-alpha	3
Trim56	#VALUE!	0	1074900	NaN	Q80VI1;D3YVX5	Q80VI1;D3YVX5	E3 ubiquitin-protein ligase TRIM56	2
Eif4g2	#VALUE!	0	1110000	NaN	G3XA17;Q62448;F7CBP1;Q62448-2	G3XA17;Q62448;F7CBP1;Q62448-2	Eukaryotic translation initiation factor 4 gamma 2	4
Ddx51	#VALUE!	0	1294301	NaN	Q6P9R1	Q6P9R1	ATP-dependent RNA helicase DDX51	1
P4hb	#VALUE!	0	1301000	NaN	P09103	P09103	Protein disulfide-isomerase	1
Hspa5	#VALUE!	0	1489101	NaN	P20029	P20029	78 kDa glucose-regulated protein	1
Kiaa0196	#VALUE!	0	1523199	NaN	Q8C2E7;Q8C2E7-2	Q8C2E7;Q8C2E7-2	WASH complex subunit strumpellin	2
Atox1	#VALUE!	0	1612201	NaN	O08997	O08997	Copper transport protein ATOX1	1
Ptbp2	#VALUE!	0	1638400	NaN	Q91Z31-2;Q91Z31	Q91Z31-2;Q91Z31	Polypyrimidine tract-binding protein 2	2
Zc3h14	#VALUE!	0	1649500	NaN	Q8BJ05;Q8BJ05-3;Q8BJ05-2	Q8BJ05;Q8BJ05-3;Q8BJ05-2	Zinc finger CCCH domain-containing protein 14	3
Fam120c	#VALUE!	0	1711999	NaN	Q8C3F2;Q8C3F2-3;Q8C3F2-2	Q8C3F2;Q8C3F2-3;Q8C3F2-2	Constitutive coactivator of PPAR-gamma-like protein 2	3
Dsp	#VALUE!	0	1746901	NaN	E9Q557;E9PZW0	E9Q557;E9PZW0	Desmoplakin	2
Eif5a;Eif5a2	#VALUE!	0	1962499	NaN	P63242;Q8BGY2	P63242;Q8BGY2	Eukaryotic translation initiation factor 5A-1;Eukaryotic translation initiation factor 5A-2	2
Ythdf3	#VALUE!	0	2116701	NaN	Q8BYK6-3;Q8BYK6-2;Q8BYK6	Q8BYK6-3;Q8BYK6-2;Q8BYK6	YTH domain family protein 3	3
Dnajb12	#VALUE!	0	2220100	NaN	Q8C4C9;Q9QYI4	Q8C4C9;Q9QYI4	DnaJ homolog subfamily B member 12	2
Eif1a;Eif1ax	#VALUE!	0	2270401	NaN	Q60872;Q8BMJ3	Q60872;Q8BMJ3	Eukaryotic translation initiation factor 1A;Eukaryotic translation initiation factor 1A, X-chromosomal	2
Fabp5	#VALUE!	0	2312200	NaN	Q05816	Q05816	Fatty acid-binding protein, epidermal	1
Rps17	#VALUE!	0	2510051	NaN	P63276	P63276	40S ribosomal protein S17	1
Mphosph10	#VALUE!	0	2549000	NaN	Q810V0	Q810V0	U3 small nucleolar ribonucleoprotein protein MPP10	1
Hnrnpul1	#VALUE!	0	2686102	NaN	Q8VDM6;Q8VDM6-2;Q8VDM6-3	Q8VDM6;Q8VDM6-2;Q8VDM6-3	Heterogeneous nuclear ribonucleoprotein U-like protein 1	3
Lsm3	#VALUE!	0	3095402	NaN	P62311	P62311	U6 snRNA-associated Sm-like protein LSm3	1
Ppia;Gm5160	#VALUE!	0	3380499	NaN	P17742;F8VPN3	P17742;F8VPN3	Peptidyl-prolyl cis-trans isomerase A;Peptidyl-prolyl cis-trans isomerase	2
Rpl10l;Rpl10	#VALUE!	0	3659698	NaN	P86048;Q6ZWV3;I7HLV2	P86048;Q6ZWV3;I7HLV2	60S ribosomal protein L10-like;60S ribosomal protein L10	3
Rbm14/Rbm4 fusion;Rbm4	#VALUE!	0	3953601	NaN	F7BGR7;B0LM42;Q8C7Q4;J3QPA9;J3QPT3;J3QN51;Q8VE92;F6TBN8;Q8C7Q4-2;Q5CZX8	F7BGR7;B0LM42;Q8C7Q4;J3QPA9;J3QPT3;J3QN51	RNA-binding protein 4	10
Mrpl37	#VALUE!	0	4047198	NaN	Q921S7	Q921S7	39S ribosomal protein L37, mitochondrial	1
Rps25	#VALUE!	0	4186698	NaN	P62852	P62852	40S ribosomal protein S25	1
Ahnak	#VALUE!	0	4666650	NaN	E9Q616	E9Q616		1
Rpl30	#VALUE!	0	4805450	NaN	P62889	P62889	60S ribosomal protein L30	1
Rbm38;Rbm24	#VALUE!	0	4946450	NaN	Q62176;D3Z4I3;G3UWX7;G3UXG4	Q62176;D3Z4I3;G3UWX7;G3UXG4	RNA-binding protein 38;RNA-binding protein 24	4
Serpinh1	#VALUE!	0	5072399	NaN	P19324	P19324	Serpin H1	1
Cstf2	#VALUE!	0	5244451	NaN	Q8BIQ5;A2AEK1;Q8BIQ5-2;F6ZKC7;A2AEJ8	Q8BIQ5;A2AEK1;Q8BIQ5-2;F6ZKC7;A2AEJ8	Cleavage stimulation factor subunit 2	5
Snrpf	#VALUE!	0	5310801	NaN	P62307	P62307	Small nuclear ribonucleoprotein F	1
Puf60	#VALUE!	0	5345232	NaN	Q3UEB3;Q3UEB3-2;Q3UEB3-3	Q3UEB3;Q3UEB3-2;Q3UEB3-3	Poly(U)-binding-splicing factor PUF60	3
Eif3j	#VALUE!	0	5927001	NaN	Q66JS6;Q3UGC7	Q66JS6;Q3UGC7	Eukaryotic translation initiation factor 3 subunit J	2
Npm3	#VALUE!	0	6106251	NaN	Q9CPP0	Q9CPP0	Nucleoplasmin-3	1
Snrpd3	#VALUE!	0	6217253	NaN	P62320	P62320	Small nuclear ribonucleoprotein Sm D3	1
Fastkd2	#VALUE!	0	6337196	NaN	Q922E6	Q922E6	FAST kinase domain-containing protein 2	1
Cnbp	#VALUE!	0	6662002	NaN	P53996	P53996	Cellular nucleic acid-binding protein	1
Mki67ip	#VALUE!	0	6773604	NaN	Q91VE6;Q91VE6-2;E0CXU3	Q91VE6;Q91VE6-2;E0CXU3	MKI67 FHA domain-interacting nucleolar phosphoprotein	3
0	#VALUE!	0	6995803	NaN	Q9CY58-2;Q9CY58-3;Q9CY58-4	Q9CY58-2;Q9CY58-3;Q9CY58-4		3
Gnb2l1	#VALUE!	0	8133703	NaN	P68040	P68040	Guanine nucleotide-binding protein subunit beta-2-like 1	1
Rps12	#VALUE!	0	8224098	NaN	Q6ZWZ6;P63323	Q6ZWZ6;P63323	40S ribosomal protein S12	2
Msi2	#VALUE!	0	8307797	NaN	Q920Q6;Q920Q6-2;Q920Q6-3;B1AT10;B1AT13;Q61474;F8WJA5;Q61474-2	Q920Q6;Q920Q6-2;Q920Q6-3;B1AT10	RNA-binding protein Musashi homolog 2	8
Elavl2	#VALUE!	0	8768902	NaN	B1AXZ5;B1AXZ4;B1AXZ6;Q80Y51;Q60899;Q3UR02;Q80UJ0;B1AXZ0;Q61701;A2A9S0;Q8BVA9;A2A9R6;Q60900;A2A9R8;A2A9S2;Q60900-2;Q61701-2;A2A9S3	B1AXZ5;B1AXZ4;B1AXZ6;Q80Y51;Q60899;Q3UR02;Q80UJ0;B1AXZ0	ELAV-like protein 2	18
R3hdm1	#VALUE!	0	9352699	NaN	E9Q9Q2	E9Q9Q2		1
Rbms3	#VALUE!	0	9999548	NaN	Q8BWL5-5;Q8BWL5;Q8BWL5-2;Q8BWL5-3;Q8BWL5-6;Q8BWL5-4;G3UZJ9;G3UYP9;G3UY10	Q8BWL5-5;Q8BWL5;Q8BWL5-2;Q8BWL5-3;Q8BWL5-6;Q8BWL5-4;G3UZJ9	RNA-binding motif, single-stranded-interacting protein 3	9
Hspa8;Hspa2	#VALUE!	0	12090000	NaN	P63017;Q504P4;P17156;P16627;D3YW43;D3Z5E2	P63017;Q504P4;P17156	Heat shock cognate 71 kDa protein;Heat shock-related 70 kDa protein 2	6
Matn1	#VALUE!	0	15812000	NaN	P51942	P51942	Cartilage matrix protein	1
Rbms2	#VALUE!	0	17402000	NaN	Q8VC70;E9Q7G6	Q8VC70;E9Q7G6	RNA-binding motif, single-stranded-interacting protein 2	2
Cnbp	#VALUE!	0	26151020	NaN	P53996-3;P53996-2;D3YYF6;Q9D548	P53996-3;P53996-2;D3YYF6		4
Rbms1	#VALUE!	0	29857990	NaN	E9PZ21;Q91W59;Q91W59-3;Q91W59-2	E9PZ21;Q91W59;Q91W59-3;Q91W59-2	RNA-binding motif, single-stranded-interacting protein 1	4
Gm6793;Gm8991	#VALUE!	0	45727650	NaN	J3QNY1;Q8BG05-2;B2RXM2;E9Q7H5;A2AL13	J3QNY1;Q8BG05-2;B2RXM2;E9Q7H5		5
1810009J06Rik	#VALUE!	0	53505980	NaN	F6R7E8;Q9CPN7	F6R7E8;Q9CPN7		2
