# Supplementary material for: Label-Free Protein-RNA Interactome Analysis Identifies Khsrp Signaling Downstream of the p38/Mk2 Kinase Complex as a Critical Modulator of Cell Cycle Progression
Source: PLoS One. 2015 May 20;10(5):e0125745. doi: 10.1371/journal.pone.0125745 (PMC4439058; doi:10.1371/journal.pone.0125745)
Supplement: S4 Table — (GZ) [file pone.0125745.s008.gz]

Archive with 1 entries (1 files):
- Table_S4_promoters.diff
