# Supplementary material for: Label-Free Protein-RNA Interactome Analysis Identifies Khsrp Signaling Downstream of the p38/Mk2 Kinase Complex as a Critical Modulator of Cell Cycle Progression
Source: PLoS One. 2015 May 20;10(5):e0125745. doi: 10.1371/journal.pone.0125745 (PMC4439058; doi:10.1371/journal.pone.0125745)
Supplement: S4 Table — (GZ) [file pone.0125745.s008.gz › Table_S4_promoters.diff]

test_id	gene_id	gene	locus	sample_1	sample_2	status	value_1	value_2	sqrt.JS.	test_stat	p_value	q_value	significant
XLOC_000001	XLOC_000001	Gm16088	1:3054232-3054733	1h_mock	1h_ETO	NOTEST	0	0	0	0	1	1	no
XLOC_000002	XLOC_000002	Gm26206	1:3102015-3102125	1h_mock	1h_ETO	NOTEST	0	0	0	0	1	1	no
XLOC_000003	XLOC_000003	Gm1992	1:3205900-3671498	1h_mock	1h_ETO	NOTEST	0	0	0	0	1	1	no
XLOC_000004	XLOC_000004	Gm22307	1:4529016-4529123	1h_mock	1h_ETO	NOTEST	0	0	0	0	1	1	no
XLOC_000005	XLOC_000005	Lypla1,Tcea1	1:4807787-4897909	1h_mock	1h_ETO	OK	0	0	0.0134076	0	0.99805	1	no
XLOC_000006	XLOC_000006	Gm16041	1:4909575-5070285	1h_mock	1h_ETO	NOTEST	0	0	0	0	1	1	no
XLOC_000007	XLOC_000007	Gm17101	1:4909575-5070285	1h_mock	1h_ETO	NOTEST	0	0	0	0	1	1	no
XLOC_000008	XLOC_000008	Atp6v1h	1:5083172-5162549	1h_mock	1h_ETO	NOTEST	0	0	0	0	1	1	no
XLOC_000009	XLOC_000009	Oprk1	1:5588492-5606131	1h_mock	1h_ETO	NOTEST	0	0	0	0	1	1	no
XLOC_000010	XLOC_000010	Rb1cc1	1:6206196-6276648	1h_mock	1h_ETO	OK	0	0	0.0737002	0	0.9978	1	no
XLOC_000011	XLOC_000011	Fam150a	1:6359330-6394731	1h_mock	1h_ETO	NOTEST	0	0	0	0	1	1	no
XLOC_000012	XLOC_000012	St18	1:6487230-6860940	1h_mock	1h_ETO	NOTEST	0	0	0	0	1	1	no
XLOC_000013	XLOC_000013	Pcmtd1	1:7088919-7173628	1h_mock	1h_ETO	OK	0	0	0.111166	0	0.76845	1	no
XLOC_000014	XLOC_000014	Gm9826	1:7177738-7179037	1h_mock	1h_ETO	NOTEST	0	0	0	0	1	1	no
XLOC_000015	XLOC_000015	Gm23274	1:7265802-7265932	1h_mock	1h_ETO	NOTEST	0	0	0	0	1	1	no
XLOC_000016	XLOC_000016	Gm24276	1:8361474-9299878	1h_mock	1h_ETO	NOTEST	0	0	0	0	1	1	no
XLOC_000017	XLOC_000017	Gm24765	1:9458669-9458772	1h_mock	1h_ETO	NOTEST	0	0	0	0	1	1	no
XLOC_000018	XLOC_000018	Rrs1	1:9545407-9547454	1h_mock	1h_ETO	NOTEST	0	0	0	0	1	1	no
XLOC_000019	XLOC_000019	Adhfe1	1:9547947-9631175	1h_mock	1h_ETO	NOTEST	0	0	0	0	1	1	no
XLOC_000020	XLOC_000020	Gm6161	1:9547947-9631175	1h_mock	1h_ETO	NOTEST	0	0	0	0	1	1	no
XLOC_000021	XLOC_000021	3110035E14Rik	1:9547947-9631175	1h_mock	1h_ETO	NOTEST	0	0	0	0	1	1	no
XLOC_000022	XLOC_000022	1700034P13Rik	1:9718621-9791922	1h_mock	1h_ETO	NOTEST	0	0	0	0	1	1	no
XLOC_000023	XLOC_000023	Sgk3	1:9798129-9902556	1h_mock	1h_ETO	OK	0	0	0.00957478	0	0.85005	1	no
XLOC_000024	XLOC_000024	Mcmdc2	1:9908637-9944118	1h_mock	1h_ETO	OK	0	0	0.0203958	0	0.92145	1	no
XLOC_000025	XLOC_000025	Gm15818	1:9968623-10009136	1h_mock	1h_ETO	NOTEST	0	0	0	0	1	1	no
XLOC_000026	XLOC_000026	Cspp1	1:10038217-10136768	1h_mock	1h_ETO	OK	0	0	0.0670126	0	0.97325	1	no
XLOC_000027	XLOC_000027	Gm26348	1:10137570-10232670	1h_mock	1h_ETO	NOTEST	0	0	0	0	1	1	no
XLOC_000028	XLOC_000028	Gm15603	1:10324719-10719945	1h_mock	1h_ETO	NOTEST	0	0	0	0	1	1	no
XLOC_000029	XLOC_000029	Gm22963	1:10921669-10921760	1h_mock	1h_ETO	NOTEST	0	0	0	0	1	1	no
XLOC_000030	XLOC_000030	Prex2	1:10993464-11303682	1h_mock	1h_ETO	NOTEST	0	0	0	0	1	1	no
XLOC_000031	XLOC_000031	A830018L16Rik	1:11414104-11975901	1h_mock	1h_ETO	NOTEST	0	0	0	0	1	1	no
XLOC_000032	XLOC_000032	Gm22633	1:12374935-12375042	1h_mock	1h_ETO	NOTEST	0	0	0	0	1	1	no
XLOC_000033	XLOC_000033	mmu-mir-6341	1:12425985-12426106	1h_mock	1h_ETO	NOTEST	0	0	0	0	1	1	no
XLOC_000034	XLOC_000034	Gm2383	1:12565576-12566383	1h_mock	1h_ETO	NOTEST	0	0	0	0	1	1	no
XLOC_000035	XLOC_000035	Gm6216	1:12655866-12656553	1h_mock	1h_ETO	NOTEST	0	0	0	0	1	1	no
XLOC_000036	XLOC_000036	Gm17644	1:12667562-12673090	1h_mock	1h_ETO	NOTEST	0	0	0	0	1	1	no
XLOC_000037	XLOC_000037	Sulf1	1:12692429-12860371	1h_mock	1h_ETO	OK	0	0	0.00215533	0	0.9658	1	no
XLOC_000038	XLOC_000038	Gm5250	1:13062018-13062348	1h_mock	1h_ETO	NOTEST	0	0	0	0	1	1	no
XLOC_000039	XLOC_000039	AC121538.1	1:13139104-13374083	1h_mock	1h_ETO	NOTEST	0	0	0	0	1	1	no
XLOC_000040	XLOC_000040	Xkr9	1:13668770-13701723	1h_mock	1h_ETO	NOTEST	0	0	0	0	1	1	no
XLOC_000041	XLOC_000041	Gm25491	1:13932377-13932685	1h_mock	1h_ETO	NOTEST	0	0	0	0	1	1	no
XLOC_000042	XLOC_000042	Gm22616	1:14168953-14310200	1h_mock	1h_ETO	NOTEST	0	0	0	0	1	1	no
XLOC_000043	XLOC_000043	Gm9947	1:14753345-14758373	1h_mock	1h_ETO	NOTEST	0	0	0	0	1	1	no
XLOC_000044	XLOC_000044	Rpl5-ps1	1:14865071-14865965	1h_mock	1h_ETO	NOTEST	0	0	0	0	1	1	no
XLOC_000045	XLOC_000045	Kcnb2	1:15287258-15716367	1h_mock	1h_ETO	NOTEST	0	0	0	0	1	1	no
XLOC_000046	XLOC_000046	Gm25168	1:15757831-15757963	1h_mock	1h_ETO	NOTEST	0	0	0	0	1	1	no
XLOC_000047	XLOC_000047	Terf1	1:15805657-15843428	1h_mock	1h_ETO	NOTEST	0	0	0	0	1	1	no
XLOC_000048	XLOC_000048	Gm23259	1:15853861-15892722	1h_mock	1h_ETO	NOTEST	0	0	0	0	1	1	no
XLOC_000049	XLOC_000049	Rdh10	1:16105773-16133734	1h_mock	1h_ETO	OK	0	0	0.00776477	0	0.91195	1	no
XLOC_000050	XLOC_000050	Gm7568	1:16228673-16520112	1h_mock	1h_ETO	NOTEST	0	0	0	0	1	1	no
XLOC_000051	XLOC_000051	D030040B21Rik	1:16657551-16662278	1h_mock	1h_ETO	NOTEST	0	0	0	0	1	1	no
XLOC_000052	XLOC_000052	Tmem70	1:16665206-16678275	1h_mock	1h_ETO	NOTEST	0	0	0	0	1	1	no
XLOC_000053	XLOC_000053	Ly96	1:16688455-16709605	1h_mock	1h_ETO	NOTEST	0	0	0	0	1	1	no
XLOC_000054	XLOC_000054	Gdap1	1:17145361-17164271	1h_mock	1h_ETO	NOTEST	0	0	0	0	1	1	no
XLOC_000055	XLOC_000055	Gm25166	1:17520000-17520111	1h_mock	1h_ETO	NOTEST	0	0	0	0	1	1	no
XLOC_000056	XLOC_000056	Pi15	1:17601900-17630938	1h_mock	1h_ETO	NOTEST	0	0	0	0	1	1	no
XLOC_000057	XLOC_000057	Crispld1	1:17676026-17766344	1h_mock	1h_ETO	NOTEST	0	0	0	0	1	1	no
XLOC_000058	XLOC_000058	Tfap2d	1:19063298-19166346	1h_mock	1h_ETO	NOTEST	0	0	0	0	1	1	no
XLOC_000059	XLOC_000059	Tfap2b	1:19208913-19238734	1h_mock	1h_ETO	OK	0	0	0.0167855	0	0.856	1	no
XLOC_000060	XLOC_000060	4930486I03Rik	1:20057778-20618064	1h_mock	1h_ETO	NOTEST	0	0	0	0	1	1	no
XLOC_000061	XLOC_000061	Mir206	1:20679009-20679082	1h_mock	1h_ETO	NOTEST	0	0	0	0	1	1	no
XLOC_000062	XLOC_000062	Mir133b	1:20682768-20682887	1h_mock	1h_ETO	NOTEST	0	0	0	0	1	1	no
XLOC_000063	XLOC_000063	Il17a	1:20730904-20734496	1h_mock	1h_ETO	NOTEST	0	0	0	0	1	1	no
XLOC_000064	XLOC_000064	Paqr8	1:20890621-20938755	1h_mock	1h_ETO	NOTEST	0	0	0	0	1	1	no
XLOC_000065	XLOC_000065	Efhc1	1:20951625-20990838	1h_mock	1h_ETO	NOTEST	0	0	0	0	1	1	no
XLOC_000066	XLOC_000066	Tmem14a	1:21218574-21230167	1h_mock	1h_ETO	NOTEST	0	0	0	0	1	1	no
XLOC_000067	XLOC_000067	Gsta3	1:21240588-21265361	1h_mock	1h_ETO	NOTEST	0	0	0	0	1	1	no
XLOC_000068	XLOC_000068	Gm7094	1:21272337-21273082	1h_mock	1h_ETO	NOTEST	0	0	0	0	1	1	no
XLOC_000069	XLOC_000069	Khdc1a	1:21349640-21352200	1h_mock	1h_ETO	NOTEST	0	0	0	0	1	1	no
XLOC_000070	XLOC_000070	Gm16329	1:21354004-21355116	1h_mock	1h_ETO	NOTEST	0	0	0	0	1	1	no
XLOC_000071	XLOC_000071	Gm16327	1:21364802-21365030	1h_mock	1h_ETO	NOTEST	0	0	0	0	1	1	no
XLOC_000072	XLOC_000072	Khdc1c	1:21368330-21370845	1h_mock	1h_ETO	NOTEST	0	0	0	0	1	1	no
XLOC_000073	XLOC_000073	Gm2709	1:21372669-21373764	1h_mock	1h_ETO	NOTEST	0	0	0	0	1	1	no
XLOC_000074	XLOC_000074	Gm16533	1:21379554-21379782	1h_mock	1h_ETO	NOTEST	0	0	0	0	1	1	no
XLOC_000075	XLOC_000075	Khdc1b	1:21383555-21386373	1h_mock	1h_ETO	NOTEST	0	0	0	0	1	1	no
XLOC_000076	XLOC_000076	Gm16328	1:21390905-21391101	1h_mock	1h_ETO	NOTEST	0	0	0	0	1	1	no
XLOC_000077	XLOC_000077	Gm26580	1:21398402-21962530	1h_mock	1h_ETO	NOTEST	0	0	0	0	1	1	no
XLOC_000078	XLOC_000078	Gm26866	1:22286250-22805994	1h_mock	1h_ETO	NOTEST	0	0	0	0	1	1	no
XLOC_000079	XLOC_000079	Gm24176	1:23245210-23245331	1h_mock	1h_ETO	NOTEST	0	0	0	0	1	1	no
XLOC_000080	XLOC_000080	Mir30a	1:23272263-23272345	1h_mock	1h_ETO	NOTEST	0	0	0	0	1	1	no
XLOC_000081	XLOC_000081	Gm27028	1:23291536-23291935	1h_mock	1h_ETO	NOTEST	0	0	0	0	1	1	no
XLOC_000082	XLOC_000082	Gm7784	1:23479538-23480527	1h_mock	1h_ETO	NOTEST	0	0	0	0	1	1	no
XLOC_000083	XLOC_000083	B3gat2	1:23761752-23922317	1h_mock	1h_ETO	NOTEST	0	0	0	0	1	1	no
XLOC_000084	XLOC_000084	Gm26524	1:23995938-24005894	1h_mock	1h_ETO	NOTEST	0	0	0	0	1	1	no
XLOC_000085	XLOC_000085	Gm26607	1:24125274-24126141	1h_mock	1h_ETO	NOTEST	0	0	0	0	1	1	no
XLOC_000086	XLOC_000086	Col9a1	1:24177609-24252684	1h_mock	1h_ETO	NOTEST	0	0	0	0	1	1	no
XLOC_000087	XLOC_000087	Lmbrd1	1:24678543-24766299	1h_mock	1h_ETO	NOTEST	0	0	0	0	1	1	no
XLOC_000088	XLOC_000088	Gm15702	1:25067475-25829707	1h_mock	1h_ETO	NOTEST	0	0	0	0	1	1	no
XLOC_000089	XLOC_000089	Gm25294	1:25067475-25829707	1h_mock	1h_ETO	NOTEST	0	0	0	0	1	1	no
XLOC_000090	XLOC_000090	Gm9884	1:25830656-25831878	1h_mock	1h_ETO	NOTEST	0	0	0	0	1	1	no
XLOC_000091	XLOC_000091	Gm24064	1:26566832-26566938	1h_mock	1h_ETO	NOTEST	0	0	0	0	1	1	no
XLOC_000092	XLOC_000092	Gm6462	1:28938034-28938340	1h_mock	1h_ETO	NOTEST	0	0	0	0	1	1	no
XLOC_000093	XLOC_000093	Gm22679	1:29301479-29301579	1h_mock	1h_ETO	NOTEST	0	0	0	0	1	1	no
XLOC_000094	XLOC_000094	mmu-mir-6342	1:29421487-29421612	1h_mock	1h_ETO	NOTEST	0	0	0	0	1	1	no
XLOC_000095	XLOC_000095	Gm23771	1:29985933-29986043	1h_mock	1h_ETO	NOTEST	0	0	0	0	1	1	no
XLOC_000096	XLOC_000096	Lgsn	1:31141077-31222661	1h_mock	1h_ETO	NOTEST	0	0	0	0	1	1	no
XLOC_000097	XLOC_000097	Pih1d3	1:31222838-31224287	1h_mock	1h_ETO	NOTEST	0	0	0	0	1	1	no
XLOC_000098	XLOC_000098	Gm6489	1:31286944-31287706	1h_mock	1h_ETO	NOTEST	0	0	0	0	1	1	no
XLOC_000099	XLOC_000099	Gm10307	1:31615457-31616843	1h_mock	1h_ETO	NOTEST	0	0	0	0	1	1	no
XLOC_000100	XLOC_000100	Gm7910	1:31736055-31736892	1h_mock	1h_ETO	NOTEST	0	0	0	0	1	1	no
XLOC_000101	XLOC_000101	Khdrbs2	1:32172805-32657738	1h_mock	1h_ETO	NOTEST	0	0	0	0	1	1	no
XLOC_000102	XLOC_000102	Gm23024	1:32726638-32726930	1h_mock	1h_ETO	NOTEST	0	0	0	0	1	1	no
XLOC_000103	XLOC_000103	Gm24901	1:33191992-33192102	1h_mock	1h_ETO	NOTEST	0	0	0	0	1	1	no
XLOC_000104	XLOC_000104	Gm25792	1:33293675-33293775	1h_mock	1h_ETO	NOTEST	0	0	0	0	1	1	no
XLOC_000105	XLOC_000105	Gm23453	1:33422732-33422838	1h_mock	1h_ETO	NOTEST	0	0	0	0	1	1	no
XLOC_000106	XLOC_000106	1700001G17Rik	1:33669842-33670712	1h_mock	1h_ETO	NOTEST	0	0	0	0	1	1	no
XLOC_000107	XLOC_000107	Rab23	1:33719881-33742564	1h_mock	1h_ETO	OK	0	0	0.0518917	0	0.9475	1	no
XLOC_000108	XLOC_000108	Dst	1:33908224-34308652	1h_mock	1h_ETO	OK	0	0	0.0355414	0	0.99955	1	no
XLOC_000109	XLOC_000109	D630036G22Rik	1:33908224-34308652	1h_mock	1h_ETO	NOTEST	0	0	0	0	1	1	no
XLOC_000110	XLOC_000110	Imp4	1:34439850-34445736	1h_mock	1h_ETO	OK	0	0	0.0374258	0	0.89635	1	no
XLOC_000111	XLOC_000111	Ptpn18	1:34459745-34473775	1h_mock	1h_ETO	NOTEST	0	0	0	0	1	1	no
XLOC_000112	XLOC_000112	Prss39	1:34498429-34503062	1h_mock	1h_ETO	NOTEST	0	0	0	0	1	1	no
XLOC_000113	XLOC_000113	Cfc1	1:34535647-34560943	1h_mock	1h_ETO	NOTEST	0	0	0	0	1	1	no
XLOC_000114	XLOC_000114	Amer3	1:34579692-34590938	1h_mock	1h_ETO	NOTEST	0	0	0	0	1	1	no
XLOC_000115	XLOC_000115	Arhgef4	1:34678187-34843065	1h_mock	1h_ETO	OK	0	0	0.0263763	0	0.8717	1	no
XLOC_000116	XLOC_000116	Plekhb2	1:34849975-34879580	1h_mock	1h_ETO	OK	0	0	0.0373991	0	0.8062	1	no
XLOC_000117	XLOC_000117	Gm25634	1:35761601-35761706	1h_mock	1h_ETO	NOTEST	0	0	0	0	1	1	no
XLOC_000118	XLOC_000118	Hs6st1	1:36068399-36106446	1h_mock	1h_ETO	NOTEST	0	0	0	0	1	1	no
XLOC_000119	XLOC_000119	Arid5a	1:36307732-36324029	1h_mock	1h_ETO	OK	0	0	0.0832336	0	0.80665	1	no
XLOC_000120	XLOC_000120	Fer1l5	1:36372290-36445271	1h_mock	1h_ETO	NOTEST	0	0	0	0	1	1	no
XLOC_000121	XLOC_000121	Cnnm4	1:36471619-36508764	1h_mock	1h_ETO	NOTEST	0	0	0	0	1	1	no
XLOC_000122	XLOC_000122	Cnnm3	1:36511866-36528237	1h_mock	1h_ETO	OK	0	0	0.0317393	0	0.8764	1	no
XLOC_000123	XLOC_000123	D430040D24Rik	1:36558358-36683183	1h_mock	1h_ETO	NOTEST	0	0	0	0	1	1	no
XLOC_000124	XLOC_000124	Gm6428	1:36558358-36683183	1h_mock	1h_ETO	NOTEST	0	0	0	0	1	1	no
XLOC_000125	XLOC_000125	Gm24133	1:36558358-36683183	1h_mock	1h_ETO	NOTEST	0	0	0	0	1	1	no
XLOC_000126	XLOC_000126	Cox5b	1:36691486-36693385	1h_mock	1h_ETO	NOTEST	0	0	0	0	1	1	no
XLOC_000127	XLOC_000127	Zap70	1:36761860-36782816	1h_mock	1h_ETO	NOTEST	0	0	0	0	1	1	no
XLOC_000128	XLOC_000128	n-R5s210	1:37005438-37005557	1h_mock	1h_ETO	NOTEST	0	0	0	0	1	1	no
XLOC_000129	XLOC_000129	Vwa3b	1:37026595-37076996	1h_mock	1h_ETO	NOTEST	0	0	0	0	1	1	no
XLOC_000130	XLOC_000130	Vwa3b	1:37153843-37187605	1h_mock	1h_ETO	NOTEST	0	0	0	0	1	1	no
XLOC_000131	XLOC_000131	Cnga3	1:37218335-37263384	1h_mock	1h_ETO	NOTEST	0	0	0	0	1	1	no
XLOC_000132	XLOC_000132	Inpp4a	1:37299864-37410736	1h_mock	1h_ETO	NOTEST	0	0	0	0	1	1	no
XLOC_000133	XLOC_000133	Unc50	1:37430169-37439124	1h_mock	1h_ETO	OK	0	0	0.053543	0	0.4374	1	no
XLOC_000134	XLOC_000134	4930556I23Rik	1:37611676-37720085	1h_mock	1h_ETO	NOTEST	0	0	0	0	1	1	no
XLOC_000135	XLOC_000135	Gm26805	1:37865298-37871388	1h_mock	1h_ETO	NOTEST	0	0	0	0	1	1	no
XLOC_000136	XLOC_000136	Lipt1	1:37871737-37890411	1h_mock	1h_ETO	NOTEST	0	0	0	0	1	1	no
XLOC_000137	XLOC_000137	Mrpl30	1:37890476-37898535	1h_mock	1h_ETO	OK	0	0	0.0252759	0	0.8694	1	no
XLOC_000138	XLOC_000138	Gm15457	1:37933595-37957759	1h_mock	1h_ETO	NOTEST	0	0	0	0	1	1	no
XLOC_000139	XLOC_000139	Gm23409	1:37973966-37974203	1h_mock	1h_ETO	NOTEST	0	0	0	0	1	1	no
XLOC_000140	XLOC_000140	Eif5b	1:37998009-38129662	1h_mock	1h_ETO	NOTEST	0	0	0	0	1	1	no
XLOC_000141	XLOC_000141	Gm16150	1:38177325-38664955	1h_mock	1h_ETO	NOTEST	0	0	0	0	1	1	no
XLOC_000142	XLOC_000142	Gm16151	1:38177325-38664955	1h_mock	1h_ETO	NOTEST	0	0	0	0	1	1	no
XLOC_000143	XLOC_000143	Gm16152	1:38177325-38664955	1h_mock	1h_ETO	NOTEST	0	0	0	0	1	1	no
XLOC_000144	XLOC_000144	Nms	1:38939148-38950278	1h_mock	1h_ETO	NOTEST	0	0	0	0	1	1	no
XLOC_000145	XLOC_000145	Pdcl3	1:38987813-38997236	1h_mock	1h_ETO	NOTEST	0	0	0	0	1	1	no
XLOC_000146	XLOC_000146	Npas2	1:39193730-39363234	1h_mock	1h_ETO	NOTEST	0	0	0	0	1	1	no
XLOC_000147	XLOC_000147	Gm3617	1:39193730-39363234	1h_mock	1h_ETO	NOTEST	0	0	0	0	1	1	no
XLOC_000148	XLOC_000148	Rpl31	1:39367850-39478747	1h_mock	1h_ETO	NOTEST	0	0	0	0	1	1	no
XLOC_000149	XLOC_000149	Gm24826	1:39519532-39519747	1h_mock	1h_ETO	NOTEST	0	0	0	0	1	1	no
XLOC_000150	XLOC_000150	Cnot11	1:39534991-39546881	1h_mock	1h_ETO	OK	0	0	0.0882457	0	0.4439	1	no
XLOC_000151	XLOC_000151	D930019O06Rik	1:39618405-39657390	1h_mock	1h_ETO	NOTEST	0	0	0	0	1	1	no
XLOC_000152	XLOC_000152	Map4k4	1:39900912-40026310	1h_mock	1h_ETO	NOTEST	0	0	0	0	1	1	no
XLOC_000153	XLOC_000153	Il1r2	1:40076227-40125219	1h_mock	1h_ETO	NOTEST	0	0	0	0	1	1	no
XLOC_000154	XLOC_000154	Il1r1	1:40225079-40316198	1h_mock	1h_ETO	OK	0	0	0.0523047	0	0.4943	1	no
XLOC_000155	XLOC_000155	Il1rl2	1:40324626-40365471	1h_mock	1h_ETO	NOTEST	0	0	0	0	1	1	no
XLOC_000156	XLOC_000156	Il1rl1	1:40429569-40465415	1h_mock	1h_ETO	OK	0	0	0.0218023	0	0.9951	1	no
XLOC_000157	XLOC_000157	Il18r1	1:40465551-40500854	1h_mock	1h_ETO	NOTEST	0	0	0	0	1	1	no
XLOC_000158	XLOC_000158	Il18rap	1:40515361-40551705	1h_mock	1h_ETO	OK	0	0	0.270465	0	0.0698	1	no
XLOC_000159	XLOC_000159	Slc9a4	1:40580226-40630731	1h_mock	1h_ETO	NOTEST	0	0	0	0	1	1	no
XLOC_000160	XLOC_000160	Slc9a2	1:40681711-40768885	1h_mock	1h_ETO	NOTEST	0	0	0	0	1	1	no
XLOC_000161	XLOC_000161	Tmem182	1:40805600-40855944	1h_mock	1h_ETO	NOTEST	0	0	0	0	1	1	no
XLOC_000162	XLOC_000162	Gm9915	1:42229725-42231108	1h_mock	1h_ETO	NOTEST	0	0	0	0	1	1	no
XLOC_000163	XLOC_000163	Gm20646	1:42694924-42740968	1h_mock	1h_ETO	NOTEST	0	0	0	0	1	1	no
XLOC_000164	XLOC_000164	Pou3f3	1:42694924-42740968	1h_mock	1h_ETO	NOTEST	0	0	0	0	1	1	no
XLOC_000165	XLOC_000165	Mrps9	1:42851232-42905682	1h_mock	1h_ETO	NOTEST	0	0	0	0	1	1	no
XLOC_000166	XLOC_000166	Gpr45	1:42952871-43035449	1h_mock	1h_ETO	NOTEST	0	0	0	0	1	1	no
XLOC_000167	XLOC_000167	Gm24001	1:43036844-43036929	1h_mock	1h_ETO	NOTEST	0	0	0	0	1	1	no
XLOC_000168	XLOC_000168	8430432A02Rik	1:43047268-43098622	1h_mock	1h_ETO	NOTEST	0	0	0	0	1	1	no
XLOC_000169	XLOC_000169	AI597479	1:43098709-43115947	1h_mock	1h_ETO	NOTEST	0	0	0	0	1	1	no
XLOC_000170	XLOC_000170	Gm8210	1:43189155-43189638	1h_mock	1h_ETO	NOTEST	0	0	0	0	1	1	no
XLOC_000171	XLOC_000171	Nck2	1:43445750-43570515	1h_mock	1h_ETO	NOTEST	0	0	0	0	1	1	no
XLOC_000172	XLOC_000172	1500015O10Rik	1:43730601-43742578	1h_mock	1h_ETO	NOTEST	0	0	0	0	1	1	no
XLOC_000173	XLOC_000173	Gm16103	1:43746965-43827800	1h_mock	1h_ETO	NOTEST	0	0	0	0	1	1	no
XLOC_000174	XLOC_000174	Gm26352	1:43902927-43903052	1h_mock	1h_ETO	NOTEST	0	0	0	0	1	1	no
XLOC_000175	XLOC_000175	Tpp2	1:43934001-44002999	1h_mock	1h_ETO	NOTEST	0	0	0	0	1	1	no
XLOC_000176	XLOC_000176	Bivm	1:44118956-44144770	1h_mock	1h_ETO	OK	0	0	0.189156	0	0.34705	1	no
XLOC_000177	XLOC_000177	Ercc5	1:44147846-44181260	1h_mock	1h_ETO	OK	0	0	0.0214669	0	0.97435	1	no
XLOC_000178	XLOC_000178	Gm15833	1:44204069-44218961	1h_mock	1h_ETO	NOTEST	0	0	0	0	1	1	no
XLOC_000179	XLOC_000179	Gulp1	1:44551510-44796833	1h_mock	1h_ETO	OK	0	0	0.0293216	0	0.7666	1	no
XLOC_000180	XLOC_000180	Gm16102	1:44551510-44796833	1h_mock	1h_ETO	NOTEST	0	0	0	0	1	1	no
XLOC_000181	XLOC_000181	Col3a1	1:45311537-45349706	1h_mock	1h_ETO	OK	0	0	0.00103293	0	0.12235	1	no
XLOC_000182	XLOC_000182	Gm23974	1:45746894-45747025	1h_mock	1h_ETO	NOTEST	0	0	0	0	1	1	no
XLOC_000183	XLOC_000183	Gm23984	1:45772961-45773164	1h_mock	1h_ETO	NOTEST	0	0	0	0	1	1	no
XLOC_000184	XLOC_000184	Wdr75	1:45795165-45823619	1h_mock	1h_ETO	OK	0	0	0.0292418	0	0.9797	1	no
XLOC_000185	XLOC_000185	Rpl23a-ps1	1:45981547-45982015	1h_mock	1h_ETO	NOTEST	0	0	0	0	1	1	no
XLOC_000186	XLOC_000186	Dnah7b	1:46066737-46373550	1h_mock	1h_ETO	NOTEST	0	0	0	0	1	1	no
XLOC_000187	XLOC_000187	n-R5s211	1:46374196-46374315	1h_mock	1h_ETO	NOTEST	0	0	0	0	1	1	no
XLOC_000188	XLOC_000188	Dnah7c	1:46608960-46626111	1h_mock	1h_ETO	NOTEST	0	0	0	0	1	1	no
XLOC_000189	XLOC_000189	Gm8357	1:48881712-48882723	1h_mock	1h_ETO	NOTEST	0	0	0	0	1	1	no
XLOC_000190	XLOC_000190	Gm22693	1:49095443-49095885	1h_mock	1h_ETO	NOTEST	0	0	0	0	1	1	no
XLOC_000191	XLOC_000191	C230029F24Rik	1:49244615-49338246	1h_mock	1h_ETO	NOTEST	0	0	0	0	1	1	no
XLOC_000192	XLOC_000192	Gm25843	1:50559761-50560075	1h_mock	1h_ETO	NOTEST	0	0	0	0	1	1	no
XLOC_000193	XLOC_000193	Tmeff2	1:50900646-51187270	1h_mock	1h_ETO	NOTEST	0	0	0	0	1	1	no
XLOC_000194	XLOC_000194	Gm25736	1:50900646-51187270	1h_mock	1h_ETO	NOTEST	0	0	0	0	1	1	no
XLOC_000195	XLOC_000195	Sdpr	1:51289125-51302959	1h_mock	1h_ETO	NOTEST	0	0	0	0	1	1	no
XLOC_000196	XLOC_000196	Stat4	1:51987147-52107188	1h_mock	1h_ETO	NOTEST	0	0	0	0	1	1	no
XLOC_000197	XLOC_000197	Stat1	1:52119437-52161865	1h_mock	1h_ETO	NOTEST	0	0	0	0	1	1	no
XLOC_000198	XLOC_000198	Tmem194b	1:52630704-52651919	1h_mock	1h_ETO	NOTEST	0	0	0	0	1	1	no
XLOC_000199	XLOC_000199	Hibch	1:52845012-52920986	1h_mock	1h_ETO	OK	0	0	0.0628879	0	0.36825	1	no
XLOC_000200	XLOC_000200	Mstn	1:53061662-53068079	1h_mock	1h_ETO	NOTEST	0	0	0	0	1	1	no
XLOC_000201	XLOC_000201	Gm24349	1:53100049-53100150	1h_mock	1h_ETO	NOTEST	0	0	0	0	1	1	no
XLOC_000202	XLOC_000202	Ormdl1	1:53297094-53310309	1h_mock	1h_ETO	NOTEST	0	0	0	0	1	1	no
XLOC_000203	XLOC_000203	Osgepl1	1:53313623-53352752	1h_mock	1h_ETO	NOTEST	0	0	0	0	1	1	no
XLOC_000204	XLOC_000204	mmu-mir-7681	1:53806881-54195168	1h_mock	1h_ETO	NOTEST	0	0	0	0	1	1	no
XLOC_000205	XLOC_000205	Ccdc150	1:54250682-54368727	1h_mock	1h_ETO	NOTEST	0	0	0	0	1	1	no
XLOC_000206	XLOC_000206	Gm24053	1:54645339-54926387	1h_mock	1h_ETO	NOTEST	0	0	0	0	1	1	no
XLOC_000207	XLOC_000207	Coq10b	1:55052769-55072701	1h_mock	1h_ETO	NOTEST	0	0	0	0	1	1	no
XLOC_000208	XLOC_000208	Hspe1	1:55077834-55091307	1h_mock	1h_ETO	OK	0	0	0.00266408	0	0.95535	1	no
XLOC_000209	XLOC_000209	Gm16581	1:55127296-55128287	1h_mock	1h_ETO	NOTEST	0	0	0	0	1	1	no
XLOC_000210	XLOC_000210	Mob4	1:55131230-55154899	1h_mock	1h_ETO	NOTEST	0	0	0	0	1	1	no
XLOC_000211	XLOC_000211	Gm10561	1:55170158-55235622	1h_mock	1h_ETO	NOTEST	0	0	0	0	1	1	no
XLOC_000212	XLOC_000212	Mars2	1:55237176-55240058	1h_mock	1h_ETO	NOTEST	0	0	0	0	1	1	no
XLOC_000213	XLOC_000213	Gm8292	1:55248657-55363469	1h_mock	1h_ETO	NOTEST	0	0	0	0	1	1	no
XLOC_000214	XLOC_000214	Plcl1	1:55406387-55751802	1h_mock	1h_ETO	NOTEST	0	0	0	0	1	1	no
XLOC_000215	XLOC_000215	9130024F11Rik	1:56793985-56978650	1h_mock	1h_ETO	NOTEST	0	0	0	0	1	1	no
XLOC_000216	XLOC_000216	1700066M21Rik	1:57377619-57385423	1h_mock	1h_ETO	NOTEST	0	0	0	0	1	1	no
XLOC_000217	XLOC_000217	9430016H08Rik	1:57388236-57417953	1h_mock	1h_ETO	NOTEST	0	0	0	0	1	1	no
XLOC_000218	XLOC_000218	Gm24014	1:57467869-57468026	1h_mock	1h_ETO	NOTEST	0	0	0	0	1	1	no
XLOC_000219	XLOC_000219	Spats2l	1:57774161-57948394	1h_mock	1h_ETO	OK	0	0	0.211551	0	0.3582	1	no
XLOC_000220	XLOC_000220	Sgol2	1:57955100-58025899	1h_mock	1h_ETO	NOTEST	0	0	0	0	1	1	no
XLOC_000221	XLOC_000221	Aox1	1:58029930-58106413	1h_mock	1h_ETO	NOTEST	0	0	0	0	1	1	no
XLOC_000222	XLOC_000222	Aox3	1:58113129-58200698	1h_mock	1h_ETO	NOTEST	0	0	0	0	1	1	no
XLOC_000223	XLOC_000223	Aox4	1:58210396-58379264	1h_mock	1h_ETO	NOTEST	0	0	0	0	1	1	no
XLOC_000224	XLOC_000224	Aox2	1:58210396-58379264	1h_mock	1h_ETO	NOTEST	0	0	0	0	1	1	no
XLOC_000225	XLOC_000225	Bzw1	1:58393135-58406548	1h_mock	1h_ETO	NOTEST	0	0	0	0	1	1	no
XLOC_000226	XLOC_000226	Nif3l1	1:58430993-58505109	1h_mock	1h_ETO	OK	0	0	0.0493391	0	0.81475	1	no
XLOC_000227	XLOC_000227	Gm15834	1:58505147-58586323	1h_mock	1h_ETO	NOTEST	0	0	0	0	1	1	no
XLOC_000228	XLOC_000228	Ndufb3	1:58586383-58595964	1h_mock	1h_ETO	NOTEST	0	0	0	0	1	1	no
XLOC_000229	XLOC_000229	Gm10068	1:58646607-58648317	1h_mock	1h_ETO	NOTEST	0	0	0	0	1	1	no
XLOC_000230	XLOC_000230	Cflar	1:58711507-58758884	1h_mock	1h_ETO	OK	0	0	0.0662104	0	0.79765	1	no
XLOC_000231	XLOC_000231	Casp8	1:58795373-58847503	1h_mock	1h_ETO	OK	0	0	0.0751507	0	0.1459	1	no
XLOC_000232	XLOC_000232	Stradb	1:58973521-58995715	1h_mock	1h_ETO	NOTEST	0	0	0	0	1	1	no
XLOC_000233	XLOC_000233	Gm25502	1:59050505-59094900	1h_mock	1h_ETO	NOTEST	0	0	0	0	1	1	no
XLOC_000234	XLOC_000234	G730003C15Rik	1:59100593-59237231	1h_mock	1h_ETO	NOTEST	0	0	0	0	1	1	no
XLOC_000235	XLOC_000235	Cdk15	1:59256905-59352993	1h_mock	1h_ETO	NOTEST	0	0	0	0	1	1	no
XLOC_000236	XLOC_000236	Fzd7	1:59482146-59486947	1h_mock	1h_ETO	NOTEST	0	0	0	0	1	1	no
XLOC_000237	XLOC_000237	Gm973	1:59516263-59634508	1h_mock	1h_ETO	NOTEST	0	0	0	0	1	1	no
XLOC_000238	XLOC_000238	Gm24545	1:59516263-59634508	1h_mock	1h_ETO	NOTEST	0	0	0	0	1	1	no
XLOC_000239	XLOC_000239	Nop58	1:59685005-59711510	1h_mock	1h_ETO	NOTEST	0	0	0	0	1	1	no
XLOC_000240	XLOC_000240	Snord70	1:59685005-59711510	1h_mock	1h_ETO	NOTEST	0	0	0	0	1	1	no
XLOC_000241	XLOC_000241	Gm26293	1:59685005-59711510	1h_mock	1h_ETO	NOTEST	0	0	0	0	1	1	no
XLOC_000242	XLOC_000242	Gm26287	1:59685005-59711510	1h_mock	1h_ETO	NOTEST	0	0	0	0	1	1	no
XLOC_000243	XLOC_000243	Snord11	1:59685005-59711510	1h_mock	1h_ETO	NOTEST	0	0	0	0	1	1	no
XLOC_000244	XLOC_000244	Bmpr2	1:59764278-59870549	1h_mock	1h_ETO	NOTEST	0	0	0	0	1	1	no
XLOC_000245	XLOC_000245	Fam117b	1:59913005-59985346	1h_mock	1h_ETO	NOTEST	0	0	0	0	1	1	no
XLOC_000246	XLOC_000246	Carf	1:60076867-60151032	1h_mock	1h_ETO	OK	0	0	0.153581	0	0.6729	1	no
XLOC_000247	XLOC_000247	Gm15464	1:60076867-60151032	1h_mock	1h_ETO	NOTEST	0	0	0	0	1	1	no
XLOC_000248	XLOC_000248	Nbeal1	1:60180598-60338328	1h_mock	1h_ETO	OK	0	0	0.0393265	0	0.92715	1	no
XLOC_000249	XLOC_000249	Cyp20a1	1:60343322-60388060	1h_mock	1h_ETO	NOTEST	0	0	0	0	1	1	no
XLOC_000250	XLOC_000250	Abi2	1:60409618-60481162	1h_mock	1h_ETO	NOTEST	0	0	0	0	1	1	no
XLOC_000251	XLOC_000251	Gm11576	1:60483190-60567104	1h_mock	1h_ETO	NOTEST	0	0	0	0	1	1	no
XLOC_000252	XLOC_000252	Gm11577	1:60700871-60701937	1h_mock	1h_ETO	NOTEST	0	0	0	0	1	1	no
XLOC_000253	XLOC_000253	Eif4a-ps4	1:60703917-60705656	1h_mock	1h_ETO	NOTEST	0	0	0	0	1	1	no
XLOC_000254	XLOC_000254	Cd28	1:60716799-60773359	1h_mock	1h_ETO	NOTEST	0	0	0	0	1	1	no
XLOC_000255	XLOC_000255	2310016D23Rik	1:60776664-60803790	1h_mock	1h_ETO	NOTEST	0	0	0	0	1	1	no
XLOC_000256	XLOC_000256	Gm11609	1:60776664-60803790	1h_mock	1h_ETO	NOTEST	0	0	0	0	1	1	no
XLOC_000257	XLOC_000257	Gm11581	1:60809115-60809942	1h_mock	1h_ETO	NOTEST	0	0	0	0	1	1	no
XLOC_000258	XLOC_000258	Ctla4	1:60886999-60915832	1h_mock	1h_ETO	NOTEST	0	0	0	0	1	1	no
XLOC_000259	XLOC_000259	Rpl18-ps1	1:60886999-60915832	1h_mock	1h_ETO	NOTEST	0	0	0	0	1	1	no
XLOC_000260	XLOC_000260	Icos	1:60977926-61000320	1h_mock	1h_ETO	NOTEST	0	0	0	0	1	1	no
XLOC_000261	XLOC_000261	Rpl17-ps1	1:61075673-61076225	1h_mock	1h_ETO	NOTEST	0	0	0	0	1	1	no
XLOC_000262	XLOC_000262	Gm11587	1:61306635-61307746	1h_mock	1h_ETO	NOTEST	0	0	0	0	1	1	no
XLOC_000263	XLOC_000263	9530026F06Rik	1:61378431-61395904	1h_mock	1h_ETO	NOTEST	0	0	0	0	1	1	no
XLOC_000264	XLOC_000264	Gm11588	1:61440100-61469475	1h_mock	1h_ETO	NOTEST	0	0	0	0	1	1	no
XLOC_000265	XLOC_000265	Gm25839	1:61470440-61470543	1h_mock	1h_ETO	NOTEST	0	0	0	0	1	1	no
XLOC_000266	XLOC_000266	Pard3b	1:61638823-62642284	1h_mock	1h_ETO	OK	0	0	0.0452545	0	0.73315	1	no
XLOC_000267	XLOC_000267	Gm11599	1:62660838-62661716	1h_mock	1h_ETO	NOTEST	0	0	0	0	1	1	no
XLOC_000268	XLOC_000268	Nrp2	1:62703284-62818695	1h_mock	1h_ETO	OK	0	0	0.0229324	0	0.64695	1	no
XLOC_000269	XLOC_000269	Gm24942	1:62958417-63176822	1h_mock	1h_ETO	NOTEST	0	0	0	0	1	1	no
XLOC_000270	XLOC_000270	Gm11601	1:62958417-63176822	1h_mock	1h_ETO	NOTEST	0	0	0	0	1	1	no
XLOC_000271	XLOC_000271	Gm11603	1:62958417-63176822	1h_mock	1h_ETO	NOTEST	0	0	0	0	1	1	no
XLOC_000272	XLOC_000272	Gm11602	1:62958417-63176822	1h_mock	1h_ETO	NOTEST	0	0	0	0	1	1	no
XLOC_000273	XLOC_000273	Eef1b2	1:63176824-63180486	1h_mock	1h_ETO	OK	0	0	0.00883399	0	0.89645	1	no
XLOC_000274	XLOC_000274	Gm26457	1:63176824-63180486	1h_mock	1h_ETO	NOTEST	0	0	0	0	1	1	no
XLOC_000275	XLOC_000275	Snora41	1:63176824-63180486	1h_mock	1h_ETO	NOTEST	0	0	0	0	1	1	no
XLOC_000276	XLOC_000276	Gm23611	1:63182690-63214543	1h_mock	1h_ETO	NOTEST	0	0	0	0	1	1	no
XLOC_000277	XLOC_000277	Gm11607	1:63182690-63214543	1h_mock	1h_ETO	NOTEST	0	0	0	0	1	1	no
XLOC_000278	XLOC_000278	Zdbf2	1:63273225-63314576	1h_mock	1h_ETO	NOTEST	0	0	0	0	1	1	no
XLOC_000279	XLOC_000279	Adam23	1:63445890-63596515	1h_mock	1h_ETO	OK	0	0	0.0931103	0	0.68315	1	no
XLOC_000280	XLOC_000280	Gm12748	1:63622850-63686927	1h_mock	1h_ETO	NOTEST	0	0	0	0	1	1	no
XLOC_000281	XLOC_000281	Fastkd2	1:63730613-63754655	1h_mock	1h_ETO	OK	0	0	0.16706	0	0.294	1	no
XLOC_000282	XLOC_000282	Gm13754	1:63917847-63935932	1h_mock	1h_ETO	NOTEST	0	0	0	0	1	1	no
XLOC_000283	XLOC_000283	Gm13749	1:63964726-63968999	1h_mock	1h_ETO	NOTEST	0	0	0	0	1	1	no
XLOC_000284	XLOC_000284	Gm26649	1:64029446-64122282	1h_mock	1h_ETO	NOTEST	0	0	0	0	1	1	no
XLOC_000285	XLOC_000285	Gm13748	1:64029446-64122282	1h_mock	1h_ETO	NOTEST	0	0	0	0	1	1	no
XLOC_000286	XLOC_000286	Gm13750	1:64150200-64150665	1h_mock	1h_ETO	NOTEST	0	0	0	0	1	1	no
XLOC_000287	XLOC_000287	Gm25748	1:64396333-64396403	1h_mock	1h_ETO	NOTEST	0	0	0	0	1	1	no
XLOC_000288	XLOC_000288	Creb1	1:64532803-64604547	1h_mock	1h_ETO	NOTEST	0	0	0	0	1	1	no
XLOC_000289	XLOC_000289	Ccnyl1	1:64679870-64725644	1h_mock	1h_ETO	OK	0	0	0.0143055	0	0.77195	1	no
XLOC_000290	XLOC_000290	Rpl31-ps24	1:64785982-64956824	1h_mock	1h_ETO	NOTEST	0	0	0	0	1	1	no
XLOC_000291	XLOC_000291	Gm8550	1:65012688-65032759	1h_mock	1h_ETO	NOTEST	0	0	0	0	1	1	no
XLOC_000292	XLOC_000292	Pikfyve	1:65186749-65274012	1h_mock	1h_ETO	NOTEST	0	0	0	0	1	1	no
XLOC_000293	XLOC_000293	Pth2r	1:65282055-65389244	1h_mock	1h_ETO	NOTEST	0	0	0	0	1	1	no
XLOC_000294	XLOC_000294	Gm8805	1:65552681-65552994	1h_mock	1h_ETO	NOTEST	0	0	0	0	1	1	no
XLOC_000295	XLOC_000295	Crygf	1:65926521-65928307	1h_mock	1h_ETO	NOTEST	0	0	0	0	1	1	no
XLOC_000296	XLOC_000296	Gm15659	1:66033084-66033425	1h_mock	1h_ETO	NOTEST	0	0	0	0	1	1	no
XLOC_000297	XLOC_000297	Gm8812	1:66062964-66063376	1h_mock	1h_ETO	NOTEST	0	0	0	0	1	1	no
XLOC_000298	XLOC_000298	Map2	1:66175272-66442583	1h_mock	1h_ETO	OK	0	0	0.101388	0	0.7516	1	no
XLOC_000299	XLOC_000299	Gm24729	1:66175272-66442583	1h_mock	1h_ETO	NOTEST	0	0	0	0	1	1	no
XLOC_000300	XLOC_000300	Gm25411	1:66175272-66442583	1h_mock	1h_ETO	NOTEST	0	0	0	0	1	1	no
XLOC_000301	XLOC_000301	Unc80	1:66468366-66699866	1h_mock	1h_ETO	NOTEST	0	0	0	0	1	1	no
XLOC_000302	XLOC_000302	Rpe	1:66700830-66817562	1h_mock	1h_ETO	NOTEST	0	0	0	0	1	1	no
XLOC_000303	XLOC_000303	Gm15789	1:66700830-66817562	1h_mock	1h_ETO	NOTEST	0	0	0	0	1	1	no
XLOC_000304	XLOC_000304	Gm26010	1:66830838-66863277	1h_mock	1h_ETO	NOTEST	0	0	0	0	1	1	no
XLOC_000305	XLOC_000305	Gm25832	1:66866796-66866926	1h_mock	1h_ETO	NOTEST	0	0	0	0	1	1	no
XLOC_000306	XLOC_000306	Gm15826	1:66951828-66953469	1h_mock	1h_ETO	NOTEST	0	0	0	0	1	1	no
XLOC_000307	XLOC_000307	Cps1	1:67123025-67231259	1h_mock	1h_ETO	NOTEST	0	0	0	0	1	1	no
XLOC_000308	XLOC_000308	Gm15668	1:67249199-67323609	1h_mock	1h_ETO	NOTEST	0	0	0	0	1	1	no
XLOC_000309	XLOC_000309	Gm26342	1:67249199-67323609	1h_mock	1h_ETO	NOTEST	0	0	0	0	1	1	no
XLOC_000310	XLOC_000310	Kif22-ps	1:67585052-67587036	1h_mock	1h_ETO	NOTEST	0	0	0	0	1	1	no
XLOC_000311	XLOC_000311	Gm22548	1:67616974-67617052	1h_mock	1h_ETO	NOTEST	0	0	0	0	1	1	no
XLOC_000312	XLOC_000312	Gm15669	1:67792480-67805324	1h_mock	1h_ETO	NOTEST	0	0	0	0	1	1	no
XLOC_000313	XLOC_000313	Gm23189	1:67973675-67973777	1h_mock	1h_ETO	NOTEST	0	0	0	0	1	1	no
XLOC_000314	XLOC_000314	Gm15671	1:68024242-68025896	1h_mock	1h_ETO	NOTEST	0	0	0	0	1	1	no
XLOC_000315	XLOC_000315	Spag16	1:69826987-70725132	1h_mock	1h_ETO	NOTEST	0	0	0	0	1	1	no
XLOC_000316	XLOC_000316	Gm23422	1:69826987-70725132	1h_mock	1h_ETO	NOTEST	0	0	0	0	1	1	no
XLOC_000317	XLOC_000317	Vwc2l	1:70725714-70885397	1h_mock	1h_ETO	NOTEST	0	0	0	0	1	1	no
XLOC_000318	XLOC_000318	Atic	1:71557149-71579631	1h_mock	1h_ETO	NOTEST	0	0	0	0	1	1	no
XLOC_000319	XLOC_000319	Apol7d	1:71585522-71662843	1h_mock	1h_ETO	NOTEST	0	0	0	0	1	1	no
XLOC_000320	XLOC_000320	Gm5528	1:72004287-72004770	1h_mock	1h_ETO	NOTEST	0	0	0	0	1	1	no
XLOC_000321	XLOC_000321	Gm25360	1:72226239-72226430	1h_mock	1h_ETO	NOTEST	0	0	0	0	1	1	no
XLOC_000322	XLOC_000322	D230017M19Rik	1:72236464-72284314	1h_mock	1h_ETO	NOTEST	0	0	0	0	1	1	no
XLOC_000323	XLOC_000323	Gm23472	1:72236464-72284314	1h_mock	1h_ETO	NOTEST	0	0	0	0	1	1	no
XLOC_000324	XLOC_000324	Gm24497	1:72236464-72284314	1h_mock	1h_ETO	NOTEST	0	0	0	0	1	1	no
XLOC_000325	XLOC_000325	Gm25939	1:72236464-72284314	1h_mock	1h_ETO	NOTEST	0	0	0	0	1	1	no
XLOC_000326	XLOC_000326	Tmem169	1:72284368-72303104	1h_mock	1h_ETO	NOTEST	0	0	0	0	1	1	no
XLOC_000327	XLOC_000327	Xrcc5	1:72307420-72394952	1h_mock	1h_ETO	NOTEST	0	0	0	0	1	1	no
XLOC_000328	XLOC_000328	Gm15843	1:72427111-72536930	1h_mock	1h_ETO	NOTEST	0	0	0	0	1	1	no
XLOC_000329	XLOC_000329	Smarcal1	1:72583250-72633134	1h_mock	1h_ETO	OK	0	0	0.101588	0	0.2706	1	no
XLOC_000330	XLOC_000330	Rpl37a	1:72711259-72713809	1h_mock	1h_ETO	NOTEST	0	0	0	0	1	1	no
XLOC_000331	XLOC_000331	Igfbp2	1:72824502-72852474	1h_mock	1h_ETO	OK	0	0	0.0212283	0	0.928	1	no
XLOC_000332	XLOC_000332	Pinc	1:73392245-73392399	1h_mock	1h_ETO	NOTEST	0	0	0	0	1	1	no
XLOC_000333	XLOC_000333	Gm25329	1:73763709-73763835	1h_mock	1h_ETO	NOTEST	0	0	0	0	1	1	no
XLOC_000334	XLOC_000334	Rufy4	1:74125540-74148223	1h_mock	1h_ETO	NOTEST	0	0	0	0	1	1	no
XLOC_000335	XLOC_000335	Cxcr2	1:74153988-74161238	1h_mock	1h_ETO	NOTEST	0	0	0	0	1	1	no
XLOC_000336	XLOC_000336	Gm25524	1:74212812-74212919	1h_mock	1h_ETO	NOTEST	0	0	0	0	1	1	no
XLOC_000337	XLOC_000337	Arpc2	1:74236496-74268209	1h_mock	1h_ETO	NOTEST	0	0	0	0	1	1	no
XLOC_000338	XLOC_000338	Gpbar1	1:74278549-74279624	1h_mock	1h_ETO	NOTEST	0	0	0	0	1	1	no
XLOC_000339	XLOC_000339	Pnkd	1:74284929-74353694	1h_mock	1h_ETO	OK	0	0	0.1526	0	0.41655	1	no
XLOC_000340	XLOC_000340	Gm216	1:74362107-74369321	1h_mock	1h_ETO	NOTEST	0	0	0	0	1	1	no
XLOC_000341	XLOC_000341	Slc11a1	1:74375202-74386062	1h_mock	1h_ETO	OK	0	0	0.0584711	0	0.823	1	no
XLOC_000342	XLOC_000342	Ctdsp1	1:74391508-74397285	1h_mock	1h_ETO	OK	0	0	0.0529444	0	0.7492	1	no
XLOC_000343	XLOC_000343	Mir26b	1:74391508-74397285	1h_mock	1h_ETO	NOTEST	0	0	0	0	1	1	no
XLOC_000344	XLOC_000344	Vil1	1:74409375-74588246	1h_mock	1h_ETO	NOTEST	0	0	0	0	1	1	no
XLOC_000345	XLOC_000345	Rqcd1	1:74409375-74588246	1h_mock	1h_ETO	OK	0	0	0.0384312	0	0.636	1	no
XLOC_000346	XLOC_000346	Plcd4	1:74409375-74588246	1h_mock	1h_ETO	NOTEST	0	0	0	0	1	1	no
XLOC_000347	XLOC_000347	Bcs1l	1:74588288-74592443	1h_mock	1h_ETO	OK	0	0	0.0505938	0	0.74075	1	no
XLOC_000348	XLOC_000348	Stk36	1:74601444-74636894	1h_mock	1h_ETO	NOTEST	0	0	0	0	1	1	no
XLOC_000349	XLOC_000349	Ttll4	1:74661744-74701832	1h_mock	1h_ETO	OK	0	0	0.0283484	0	0.98875	1	no
XLOC_000350	XLOC_000350	Cyp27a1	1:74713573-74737890	1h_mock	1h_ETO	NOTEST	0	0	0	0	1	1	no
XLOC_000351	XLOC_000351	ZNFX1-AS1_2	1:74764797-74764890	1h_mock	1h_ETO	NOTEST	0	0	0	0	1	1	no
XLOC_000352	XLOC_000352	Wnt6	1:74771891-74785319	1h_mock	1h_ETO	NOTEST	0	0	0	0	1	1	no
XLOC_000353	XLOC_000353	Wnt10a	1:74791515-74804179	1h_mock	1h_ETO	NOTEST	0	0	0	0	1	1	no
XLOC_000354	XLOC_000354	Gm16582	1:74850894-74879953	1h_mock	1h_ETO	NOTEST	0	0	0	0	1	1	no
XLOC_000355	XLOC_000355	Cdk5r2	1:74850894-74879953	1h_mock	1h_ETO	NOTEST	0	0	0	0	1	1	no
XLOC_000356	XLOC_000356	Gm15841	1:74902070-74935599	1h_mock	1h_ETO	NOTEST	0	0	0	0	1	1	no
XLOC_000357	XLOC_000357	Fam134a	1:75142785-75147909	1h_mock	1h_ETO	NOTEST	0	0	0	0	1	1	no
XLOC_000358	XLOC_000358	Zfand2b	1:75168645-75171629	1h_mock	1h_ETO	OK	0	0	0.00974033	0	0.9143	1	no
XLOC_000359	XLOC_000359	Ankzf1	1:75192150-75210778	1h_mock	1h_ETO	OK	0	0	0.0811023	0	0.51985	1	no
XLOC_000360	XLOC_000360	Stk16	1:75210837-75219253	1h_mock	1h_ETO	OK	0	0	0.0466528	0	0.9568	1	no
XLOC_000361	XLOC_000361	Dnajb2	1:75236464-75244804	1h_mock	1h_ETO	NOTEST	0	0	0	0	1	1	no
XLOC_000362	XLOC_000362	Des	1:75360328-75375012	1h_mock	1h_ETO	OK	0	0	0.018376	0	0.8785	1	no
XLOC_000363	XLOC_000363	Speg	1:75375296-75432320	1h_mock	1h_ETO	OK	0	0	0.0392587	0	0.9611	1	no
XLOC_000364	XLOC_000364	Gmppa	1:75435929-75443179	1h_mock	1h_ETO	OK	0	0	0.0790931	0	0.55155	1	no
XLOC_000365	XLOC_000365	Asic4	1:75450435-75474343	1h_mock	1h_ETO	NOTEST	0	0	0	0	1	1	no
XLOC_000366	XLOC_000366	Tmem198	1:75474568-75506452	1h_mock	1h_ETO	NOTEST	0	0	0	0	1	1	no
XLOC_000367	XLOC_000367	Inha	1:75507076-75510366	1h_mock	1h_ETO	NOTEST	0	0	0	0	1	1	no
XLOC_000368	XLOC_000368	Stk11ip	1:75521528-75537335	1h_mock	1h_ETO	OK	0	0	0.1308	0	0.916	1	no
XLOC_000369	XLOC_000369	Gm15183	1:75542210-75542558	1h_mock	1h_ETO	NOTEST	0	0	0	0	1	1	no
XLOC_000370	XLOC_000370	Slc4a3	1:75546265-75562172	1h_mock	1h_ETO	OK	0	0	0.0555413	0	0.978	1	no
XLOC_000371	XLOC_000371	Gm15180	1:75568082-75568574	1h_mock	1h_ETO	NOTEST	0	0	0	0	1	1	no
XLOC_000372	XLOC_000372	Gm15182	1:75624653-75626329	1h_mock	1h_ETO	NOTEST	0	0	0	0	1	1	no
XLOC_000373	XLOC_000373	Gm5257	1:75636389-75637179	1h_mock	1h_ETO	NOTEST	0	0	0	0	1	1	no
XLOC_000374	XLOC_000374	mmu-mir-6343	1:76509559-76509643	1h_mock	1h_ETO	NOTEST	0	0	0	0	1	1	no
XLOC_000375	XLOC_000375	Gm25974	1:77144752-77144846	1h_mock	1h_ETO	NOTEST	0	0	0	0	1	1	no
XLOC_000376	XLOC_000376	Sgpp2	1:78310345-78488859	1h_mock	1h_ETO	NOTEST	0	0	0	0	1	1	no
XLOC_000377	XLOC_000377	Mogat1	1:78497805-78538173	1h_mock	1h_ETO	NOTEST	0	0	0	0	1	1	no
XLOC_000378	XLOC_000378	Acsl3,Utp14b	1:78657824-78706987	1h_mock	1h_ETO	OK	0	0	0.11131	0	0.73625	1	no
XLOC_000379	XLOC_000379	Kcne4	1:78816948-78820024	1h_mock	1h_ETO	NOTEST	0	0	0	0	1	1	no
XLOC_000380	XLOC_000380	AC166333.1	1:79045607-79045701	1h_mock	1h_ETO	NOTEST	0	0	0	0	1	1	no
XLOC_000381	XLOC_000381	Mrpl44	1:79702261-79781445	1h_mock	1h_ETO	NOTEST	0	0	0	0	1	1	no
XLOC_000382	XLOC_000382	Gm23934	1:80135465-80135572	1h_mock	1h_ETO	NOTEST	0	0	0	0	1	1	no
XLOC_000383	XLOC_000383	Nyap2	1:81076949-81341764	1h_mock	1h_ETO	NOTEST	0	0	0	0	1	1	no
XLOC_000384	XLOC_000384	mmu-mir-6344	1:82131915-82132019	1h_mock	1h_ETO	NOTEST	0	0	0	0	1	1	no
XLOC_000385	XLOC_000385	Gm9747	1:82233100-82291416	1h_mock	1h_ETO	NOTEST	0	0	0	0	1	1	no
XLOC_000386	XLOC_000386	Rhbdd1	1:82316451-82445366	1h_mock	1h_ETO	NOTEST	0	0	0	0	1	1	no
XLOC_000387	XLOC_000387	Col4a3	1:82586920-82752394	1h_mock	1h_ETO	NOTEST	0	0	0	0	1	1	no
XLOC_000388	XLOC_000388	n-R5s213	1:82586920-82752394	1h_mock	1h_ETO	NOTEST	0	0	0	0	1	1	no
XLOC_000389	XLOC_000389	Mff	1:82586920-82752394	1h_mock	1h_ETO	OK	0	0	0.0625461	0	0.93155	1	no
XLOC_000390	XLOC_000390	Agfg1	1:82839445-82896275	1h_mock	1h_ETO	NOTEST	0	0	0	0	1	1	no
XLOC_000391	XLOC_000391	Ccl20	1:83116765-83119167	1h_mock	1h_ETO	NOTEST	0	0	0	0	1	1	no
XLOC_000392	XLOC_000392	Daw1	1:83159751-83210574	1h_mock	1h_ETO	NOTEST	0	0	0	0	1	1	no
XLOC_000393	XLOC_000393	Gm6374	1:83254138-83408200	1h_mock	1h_ETO	NOTEST	0	0	0	0	1	1	no
XLOC_000394	XLOC_000394	Gm25754	1:83795911-83796032	1h_mock	1h_ETO	NOTEST	0	0	0	0	1	1	no
XLOC_000395	XLOC_000395	Gm24555	1:83921917-83922041	1h_mock	1h_ETO	NOTEST	0	0	0	0	1	1	no
XLOC_000396	XLOC_000396	Mir5126	1:84369840-84696221	1h_mock	1h_ETO	NOTEST	0	0	0	0	1	1	no
XLOC_000397	XLOC_000397	Fbxo36	1:84839840-84900487	1h_mock	1h_ETO	NOTEST	0	0	0	0	1	1	no
XLOC_000398	XLOC_000398	Gm15433	1:84963668-84964559	1h_mock	1h_ETO	NOTEST	0	0	0	0	1	1	no
XLOC_000399	XLOC_000399	Rpl19-ps1	1:84992689-85285491	1h_mock	1h_ETO	NOTEST	0	0	0	0	1	1	no
XLOC_000400	XLOC_000400	Gm2389	1:84992689-85285491	1h_mock	1h_ETO	NOTEST	0	0	0	0	1	1	no
XLOC_000401	XLOC_000401	Gm10553	1:84992689-85285491	1h_mock	1h_ETO	NOTEST	0	0	0	0	1	1	no
XLOC_000402	XLOC_000402	A530040E14Rik	1:84992689-85285491	1h_mock	1h_ETO	NOTEST	0	0	0	0	1	1	no
XLOC_000403	XLOC_000403	Gm16038	1:84992689-85285491	1h_mock	1h_ETO	NOTEST	0	0	0	0	1	1	no
XLOC_000404	XLOC_000404	Gm6264	1:84992689-85285491	1h_mock	1h_ETO	NOTEST	0	0	0	0	1	1	no
XLOC_000405	XLOC_000405	Gm7609	1:84992689-85285491	1h_mock	1h_ETO	NOTEST	0	0	0	0	1	1	no
XLOC_000406	XLOC_000406	Gm16028	1:84992689-85285491	1h_mock	1h_ETO	NOTEST	0	0	0	0	1	1	no
XLOC_000407	XLOC_000407	Gm16026	1:84992689-85285491	1h_mock	1h_ETO	NOTEST	0	0	0	0	1	1	no
XLOC_000408	XLOC_000408	Gm16025	1:85308658-85342615	1h_mock	1h_ETO	NOTEST	0	0	0	0	1	1	no
XLOC_000409	XLOC_000409	Gm7592	1:85511132-85552178	1h_mock	1h_ETO	NOTEST	0	0	0	0	1	1	no
XLOC_000410	XLOC_000410	G530012D18Rik	1:85575675-85598817	1h_mock	1h_ETO	NOTEST	0	0	0	0	1	1	no
XLOC_000411	XLOC_000411	Gm16094	1:85599285-85599839	1h_mock	1h_ETO	NOTEST	0	0	0	0	1	1	no
XLOC_000412	XLOC_000412	Sp140	1:85600377-85709998	1h_mock	1h_ETO	OK	0	0	0.0824525	0	0.68505	1	no
XLOC_000413	XLOC_000413	Sp100	1:85600377-85709998	1h_mock	1h_ETO	OK	0	0	0.0482841	0	0.57775	1	no
XLOC_000414	XLOC_000414	mmu-mir-8096	1:85717082-85778643	1h_mock	1h_ETO	NOTEST	0	0	0	0	1	1	no
XLOC_000415	XLOC_000415	Gm25472	1:85717082-85778643	1h_mock	1h_ETO	NOTEST	0	0	0	0	1	1	no
XLOC_000416	XLOC_000416	Gm22906	1:85784712-85784962	1h_mock	1h_ETO	NOTEST	0	0	0	0	1	1	no
XLOC_000417	XLOC_000417	Cab39	1:85793440-85851576	1h_mock	1h_ETO	OK	0	0	0.01063	0	0.868	1	no
XLOC_000418	XLOC_000418	Itm2c	1:85894280-85908675	1h_mock	1h_ETO	OK	0	0	0.0077177	0	0.8565	1	no
XLOC_000419	XLOC_000419	4933407L21Rik	1:85928482-85961055	1h_mock	1h_ETO	NOTEST	0	0	0	0	1	1	no
XLOC_000420	XLOC_000420	Spata3	1:86016815-86029958	1h_mock	1h_ETO	NOTEST	0	0	0	0	1	1	no
XLOC_000421	XLOC_000421	2810459M11Rik	1:86045862-86055456	1h_mock	1h_ETO	NOTEST	0	0	0	0	1	1	no
XLOC_000422	XLOC_000422	Armc9,Gm21972,Psmd1	1:86064386-86301375	1h_mock	1h_ETO	OK	0	0	0.0252167	0	0.9032	1	no
XLOC_000423	XLOC_000423	Gm22786	1:86064386-86301375	1h_mock	1h_ETO	NOTEST	0	0	0	0	1	1	no
XLOC_000424	XLOC_000424	B3gnt7	1:86303220-86307303	1h_mock	1h_ETO	NOTEST	0	0	0	0	1	1	no
XLOC_000425	XLOC_000425	Gm5258	1:86323266-86323593	1h_mock	1h_ETO	NOTEST	0	0	0	0	1	1	no
XLOC_000426	XLOC_000426	C130036L24Rik	1:86359573-86373791	1h_mock	1h_ETO	NOTEST	0	0	0	0	1	1	no
XLOC_000427	XLOC_000427	1700019O17Rik	1:86426328-86428049	1h_mock	1h_ETO	NOTEST	0	0	0	0	1	1	no
XLOC_000428	XLOC_000428	Ptma	1:86526735-86530698	1h_mock	1h_ETO	NOTEST	0	0	0	0	1	1	no
XLOC_000429	XLOC_000429	Cops7b	1:86582903-86606978	1h_mock	1h_ETO	OK	0	0	0.0627999	0	0.3613	1	no
XLOC_000430	XLOC_000430	Dis3l2	1:86703803-87050097	1h_mock	1h_ETO	NOTEST	0	0	0	0	1	1	no
XLOC_000431	XLOC_000431	Akp3	1:87125007-87127912	1h_mock	1h_ETO	NOTEST	0	0	0	0	1	1	no
XLOC_000432	XLOC_000432	Prss56	1:87183312-87188405	1h_mock	1h_ETO	NOTEST	0	0	0	0	1	1	no
XLOC_000433	XLOC_000433	Chrnd	1:87190651-87200069	1h_mock	1h_ETO	NOTEST	0	0	0	0	1	1	no
XLOC_000434	XLOC_000434	Chrng	1:87205810-87211835	1h_mock	1h_ETO	NOTEST	0	0	0	0	1	1	no
XLOC_000435	XLOC_000435	Eif4e2	1:87213913-87240488	1h_mock	1h_ETO	OK	0	0	0.0445142	0	0.33085	1	no
XLOC_000436	XLOC_000436	Gm26187	1:87251147-87251248	1h_mock	1h_ETO	NOTEST	0	0	0	0	1	1	no
XLOC_000437	XLOC_000437	Efhd1	1:87264362-87310839	1h_mock	1h_ETO	NOTEST	0	0	0	0	1	1	no
XLOC_000438	XLOC_000438	Gigyf2	1:87326997-87450796	1h_mock	1h_ETO	OK	0	0	0.0819782	0	0.9865	1	no
XLOC_000439	XLOC_000439	3110079O15Rik	1:87470263-87475459	1h_mock	1h_ETO	NOTEST	0	0	0	0	1	1	no
XLOC_000440	XLOC_000440	Neu2	1:87476833-87597845	1h_mock	1h_ETO	NOTEST	0	0	0	0	1	1	no
XLOC_000441	XLOC_000441	Gm17181	1:87476833-87597845	1h_mock	1h_ETO	NOTEST	0	0	0	0	1	1	no
XLOC_000442	XLOC_000442	Inpp5d	1:87620311-87720507	1h_mock	1h_ETO	OK	0	0	0.133016	0	0.01455	1	no
XLOC_000443	XLOC_000443	Atg16l1	1:87755869-87792428	1h_mock	1h_ETO	OK	0	0	0.114256	0	0.65205	1	no
XLOC_000444	XLOC_000444	Gm25395	1:87755869-87792428	1h_mock	1h_ETO	NOTEST	0	0	0	0	1	1	no
XLOC_000445	XLOC_000445	Scarna6	1:87755869-87792428	1h_mock	1h_ETO	NOTEST	0	0	0	0	1	1	no
XLOC_000446	XLOC_000446	5830472F04Rik	1:87796466-87796817	1h_mock	1h_ETO	NOTEST	0	0	0	0	1	1	no
XLOC_000447	XLOC_000447	Sag	1:87803679-87845158	1h_mock	1h_ETO	NOTEST	0	0	0	0	1	1	no
XLOC_000448	XLOC_000448	Dgkd	1:87853286-87944489	1h_mock	1h_ETO	NOTEST	0	0	0	0	1	1	no
XLOC_000449	XLOC_000449	Gm25198	1:88015923-88016033	1h_mock	1h_ETO	NOTEST	0	0	0	0	1	1	no
XLOC_000450	XLOC_000450	Gm5832	1:88022380-88023962	1h_mock	1h_ETO	NOTEST	0	0	0	0	1	1	no
XLOC_000451	XLOC_000451	Gm15375	1:88025210-88026059	1h_mock	1h_ETO	NOTEST	0	0	0	0	1	1	no
XLOC_000452	XLOC_000452	Ugt1a1,Ugt1a10,Ugt1a2,Ugt1a5,Ugt1a6a,Ugt1a6b,Ugt1a7c,Ugt1a8,Ugt1a9	1:88055387-88220002	1h_mock	1h_ETO	OK	0	0	0.087895	0	0.61015	1	no
XLOC_000453	XLOC_000453	Gm15373	1:88055387-88220002	1h_mock	1h_ETO	NOTEST	0	0	0	0	1	1	no
XLOC_000454	XLOC_000454	Gm15372	1:88055387-88220002	1h_mock	1h_ETO	NOTEST	0	0	0	0	1	1	no
XLOC_000455	XLOC_000455	Gm15370	1:88055387-88220002	1h_mock	1h_ETO	NOTEST	0	0	0	0	1	1	no
XLOC_000456	XLOC_000456	Gm15369	1:88055387-88220002	1h_mock	1h_ETO	NOTEST	0	0	0	0	1	1	no
XLOC_000457	XLOC_000457	Gm15374	1:88055387-88220002	1h_mock	1h_ETO	NOTEST	0	0	0	0	1	1	no
XLOC_000458	XLOC_000458	Gm15371	1:88055387-88220002	1h_mock	1h_ETO	NOTEST	0	0	0	0	1	1	no
XLOC_000459	XLOC_000459	Gm15368	1:88055387-88220002	1h_mock	1h_ETO	NOTEST	0	0	0	0	1	1	no
XLOC_000460	XLOC_000460	Gm15376	1:88055387-88220002	1h_mock	1h_ETO	NOTEST	0	0	0	0	1	1	no
XLOC_000461	XLOC_000461	Mroh2a	1:88226985-88262289	1h_mock	1h_ETO	NOTEST	0	0	0	0	1	1	no
XLOC_000462	XLOC_000462	Trpm8	1:88277660-88389293	1h_mock	1h_ETO	NOTEST	0	0	0	0	1	1	no
XLOC_000463	XLOC_000463	Spp2	1:88406960-88426438	1h_mock	1h_ETO	NOTEST	0	0	0	0	1	1	no
XLOC_000464	XLOC_000464	2410088K16Rik	1:88754889-88755739	1h_mock	1h_ETO	NOTEST	0	0	0	0	1	1	no
XLOC_000465	XLOC_000465	Sh3bp4	1:89070414-89155068	1h_mock	1h_ETO	NOTEST	0	0	0	0	1	1	no
XLOC_000466	XLOC_000466	Agap1	1:89454810-89895282	1h_mock	1h_ETO	NOTEST	0	0	0	0	1	1	no
XLOC_000467	XLOC_000467	Gm25180	1:89454810-89895282	1h_mock	1h_ETO	NOTEST	0	0	0	0	1	1	no
XLOC_000468	XLOC_000468	Gm26037	1:89454810-89895282	1h_mock	1h_ETO	NOTEST	0	0	0	0	1	1	no
XLOC_000469	XLOC_000469	D130058E05Rik	1:89927961-89933290	1h_mock	1h_ETO	NOTEST	0	0	0	0	1	1	no
XLOC_000470	XLOC_000470	Ackr3	1:90203979-90216751	1h_mock	1h_ETO	NOTEST	0	0	0	0	1	1	no
XLOC_000471	XLOC_000471	5S_rRNA	1:90327311-90327418	1h_mock	1h_ETO	NOTEST	0	0	0	0	1	1	no
XLOC_000472	XLOC_000472	Cops8	1:90603424-90613341	1h_mock	1h_ETO	NOTEST	0	0	0	0	1	1	no
XLOC_000473	XLOC_000473	Gm9991	1:90675160-90679793	1h_mock	1h_ETO	NOTEST	0	0	0	0	1	1	no
XLOC_000474	XLOC_000474	Mlph	1:90915084-90951142	1h_mock	1h_ETO	NOTEST	0	0	0	0	1	1	no
XLOC_000475	XLOC_000475	Prlh	1:90953107-90954012	1h_mock	1h_ETO	NOTEST	0	0	0	0	1	1	no
XLOC_000476	XLOC_000476	Lrrfip1	1:90998726-91128944	1h_mock	1h_ETO	OK	0	0	0.0119402	0	0.8202	1	no
XLOC_000477	XLOC_000477	Rbm44	1:91145102-91170795	1h_mock	1h_ETO	NOTEST	0	0	0	0	1	1	no
XLOC_000478	XLOC_000478	Ramp1	1:91179821-91225196	1h_mock	1h_ETO	NOTEST	0	0	0	0	1	1	no
XLOC_000479	XLOC_000479	Ube2f	1:91250310-91288877	1h_mock	1h_ETO	OK	0	0	0.0138047	0	0.79265	1	no
XLOC_000480	XLOC_000480	Gm7785	1:91296044-91296936	1h_mock	1h_ETO	NOTEST	0	0	0	0	1	1	no
XLOC_000481	XLOC_000481	Scly	1:91297202-91321101	1h_mock	1h_ETO	NOTEST	0	0	0	0	1	1	no
XLOC_000482	XLOC_000482	Espnl	1:91322074-91348306	1h_mock	1h_ETO	NOTEST	0	0	0	0	1	1	no
XLOC_000483	XLOC_000483	Klhl30	1:91351015-91362416	1h_mock	1h_ETO	NOTEST	0	0	0	0	1	1	no
XLOC_000484	XLOC_000484	Fam132b	1:91366429-91374216	1h_mock	1h_ETO	NOTEST	0	0	0	0	1	1	no
XLOC_000485	XLOC_000485	Traf3ip1	1:91494667-91529303	1h_mock	1h_ETO	NOTEST	0	0	0	0	1	1	no
XLOC_000486	XLOC_000486	Asb1	1:91540564-91559590	1h_mock	1h_ETO	OK	0	0	0.027919	0	0.71525	1	no
XLOC_000487	XLOC_000487	Twist2	1:91801460-91848028	1h_mock	1h_ETO	NOTEST	0	0	0	0	1	1	no
XLOC_000488	XLOC_000488	Gm26720	1:91932756-92148393	1h_mock	1h_ETO	NOTEST	0	0	0	0	1	1	no
XLOC_000489	XLOC_000489	Olfr1413	1:92573124-92574206	1h_mock	1h_ETO	NOTEST	0	0	0	0	1	1	no
XLOC_000490	XLOC_000490	Olfr1412	1:92588331-92589297	1h_mock	1h_ETO	NOTEST	0	0	0	0	1	1	no
XLOC_000491	XLOC_000491	Olfr1411	1:92596520-92597492	1h_mock	1h_ETO	NOTEST	0	0	0	0	1	1	no
XLOC_000492	XLOC_000492	Olfr1410	1:92607838-92608847	1h_mock	1h_ETO	NOTEST	0	0	0	0	1	1	no
XLOC_000493	XLOC_000493	Olfr12	1:92619880-92621001	1h_mock	1h_ETO	NOTEST	0	0	0	0	1	1	no
XLOC_000494	XLOC_000494	Gpc1	1:92831644-92860198	1h_mock	1h_ETO	NOTEST	0	0	0	0	1	1	no
XLOC_000495	XLOC_000495	Mir149	1:92831644-92860198	1h_mock	1h_ETO	NOTEST	0	0	0	0	1	1	no
XLOC_000496	XLOC_000496	Dusp28	1:92906988-92910764	1h_mock	1h_ETO	NOTEST	0	0	0	0	1	1	no
XLOC_000497	XLOC_000497	Rnpepl1	1:92910782-92924384	1h_mock	1h_ETO	OK	0	0	0.0862632	0	0.6623	1	no
XLOC_000498	XLOC_000498	Capn10	1:92934375-92947941	1h_mock	1h_ETO	OK	0	0	0.00118127	0	0.99145	1	no
XLOC_000499	XLOC_000499	Gpr35	1:92973118-92986391	1h_mock	1h_ETO	NOTEST	0	0	0	0	1	1	no
XLOC_000500	XLOC_000500	Aqp12	1:93006333-93012269	1h_mock	1h_ETO	NOTEST	0	0	0	0	1	1	no
XLOC_000501	XLOC_000501	Agxt	1:93135244-93145407	1h_mock	1h_ETO	NOTEST	0	0	0	0	1	1	no
XLOC_000502	XLOC_000502	E030010N08Rik	1:93215898-93231072	1h_mock	1h_ETO	NOTEST	0	0	0	0	1	1	no
XLOC_000503	XLOC_000503	Sned1	1:93235840-93305915	1h_mock	1h_ETO	OK	0	0	0.0276618	0	0.99765	1	no
XLOC_000504	XLOC_000504	Ppp1r7	1:93308769-93373489	1h_mock	1h_ETO	OK	0	0	0.0313511	0	0.8423	1	no
XLOC_000505	XLOC_000505	mmu-mir-6345	1:93308769-93373489	1h_mock	1h_ETO	NOTEST	0	0	0	0	1	1	no
XLOC_000506	XLOC_000506	Gm26446	1:93308769-93373489	1h_mock	1h_ETO	NOTEST	0	0	0	0	1	1	no
XLOC_000507	XLOC_000507	Ano7	1:93373895-93403502	1h_mock	1h_ETO	NOTEST	0	0	0	0	1	1	no
XLOC_000508	XLOC_000508	Gm17415	1:93405939-93478808	1h_mock	1h_ETO	NOTEST	0	0	0	0	1	1	no
XLOC_000509	XLOC_000509	Sept2	1:93478963-93510260	1h_mock	1h_ETO	OK	0	0	0.0269096	0	0.9825	1	no
XLOC_000510	XLOC_000510	Farp2	1:93512078-93635722	1h_mock	1h_ETO	NOTEST	0	0	0	0	1	1	no
XLOC_000511	XLOC_000511	Bok	1:93685693-93695762	1h_mock	1h_ETO	NOTEST	0	0	0	0	1	1	no
XLOC_000512	XLOC_000512	Atg4b	1:93705390-93789434	1h_mock	1h_ETO	OK	0	0	0.0717418	0	0.7261	1	no
XLOC_000513	XLOC_000513	Ing5	1:93803964-93822101	1h_mock	1h_ETO	NOTEST	0	0	0	0	1	1	no
XLOC_000514	XLOC_000514	D2hgdh	1:93825239-93852348	1h_mock	1h_ETO	OK	0	0	0.101546	0	0.45565	1	no
XLOC_000515	XLOC_000515	Gal3st2	1:93861343-93876494	1h_mock	1h_ETO	NOTEST	0	0	0	0	1	1	no
XLOC_000516	XLOC_000516	Gm9994	1:93918436-93941239	1h_mock	1h_ETO	NOTEST	0	0	0	0	1	1	no
XLOC_000517	XLOC_000517	Gm6086	1:93990508-94011541	1h_mock	1h_ETO	NOTEST	0	0	0	0	1	1	no
XLOC_000518	XLOC_000518	Neu4	1:94020492-94028326	1h_mock	1h_ETO	NOTEST	0	0	0	0	1	1	no
XLOC_000519	XLOC_000519	Fam174a	1:95313627-95335284	1h_mock	1h_ETO	NOTEST	0	0	0	0	1	1	no
XLOC_000520	XLOC_000520	Gm15427	1:95498583-95499187	1h_mock	1h_ETO	NOTEST	0	0	0	0	1	1	no
XLOC_000521	XLOC_000521	Gm22917	1:96303145-96303255	1h_mock	1h_ETO	NOTEST	0	0	0	0	1	1	no
XLOC_000522	XLOC_000522	Gm26245	1:96617098-96617205	1h_mock	1h_ETO	NOTEST	0	0	0	0	1	1	no
XLOC_000523	XLOC_000523	Gm26078	1:96762030-96762158	1h_mock	1h_ETO	NOTEST	0	0	0	0	1	1	no
XLOC_000524	XLOC_000524	Gm5101	1:96872220-96881230	1h_mock	1h_ETO	NOTEST	0	0	0	0	1	1	no
XLOC_000525	XLOC_000525	Gm6430	1:97024680-97025928	1h_mock	1h_ETO	NOTEST	0	0	0	0	1	1	no
XLOC_000526	XLOC_000526	Gin1	1:97706047-97793709	1h_mock	1h_ETO	NOTEST	0	0	0	0	1	1	no
XLOC_000527	XLOC_000527	Gm25413	1:97795113-98095646	1h_mock	1h_ETO	NOTEST	0	0	0	0	1	1	no
XLOC_000528	XLOC_000528	Gm24465	1:97795113-98095646	1h_mock	1h_ETO	NOTEST	0	0	0	0	1	1	no
XLOC_000529	XLOC_000529	Gm7952	1:98263522-98264506	1h_mock	1h_ETO	NOTEST	0	0	0	0	1	1	no
XLOC_000530	XLOC_000530	Slco6d1	1:98421123-98516988	1h_mock	1h_ETO	NOTEST	0	0	0	0	1	1	no
XLOC_000531	XLOC_000531	Gm3555	1:98421123-98516988	1h_mock	1h_ETO	NOTEST	0	0	0	0	1	1	no
XLOC_000532	XLOC_000532	Gm26134	1:98549450-98549560	1h_mock	1h_ETO	NOTEST	0	0	0	0	1	1	no
XLOC_000533	XLOC_000533	Gm23434	1:99017363-99017463	1h_mock	1h_ETO	NOTEST	0	0	0	0	1	1	no
XLOC_000534	XLOC_000534	Cntnap5b	1:99772764-100485942	1h_mock	1h_ETO	NOTEST	0	0	0	0	1	1	no
XLOC_000535	XLOC_000535	Gm25537	1:100861792-100861901	1h_mock	1h_ETO	NOTEST	0	0	0	0	1	1	no
XLOC_000536	XLOC_000536	Gm23537	1:104485956-104486286	1h_mock	1h_ETO	NOTEST	0	0	0	0	1	1	no
XLOC_000537	XLOC_000537	Gm25003	1:104744669-104744759	1h_mock	1h_ETO	NOTEST	0	0	0	0	1	1	no
XLOC_000538	XLOC_000538	Cdh20	1:104768528-104995481	1h_mock	1h_ETO	NOTEST	0	0	0	0	1	1	no
XLOC_000539	XLOC_000539	Gm17634	1:105276916-105361624	1h_mock	1h_ETO	NOTEST	0	0	0	0	1	1	no
XLOC_000540	XLOC_000540	Gm3608	1:105455970-105458829	1h_mock	1h_ETO	NOTEST	0	0	0	0	1	1	no
XLOC_000541	XLOC_000541	Gm22426	1:105518421-105659008	1h_mock	1h_ETO	NOTEST	0	0	0	0	1	1	no
XLOC_000542	XLOC_000542	2310035C23Rik	1:105663860-105755131	1h_mock	1h_ETO	NOTEST	0	0	0	0	1	1	no
XLOC_000543	XLOC_000543	Tnfrsf11a	1:105780722-105847981	1h_mock	1h_ETO	NOTEST	0	0	0	0	1	1	no
XLOC_000544	XLOC_000544	Gm26214	1:105945553-105945660	1h_mock	1h_ETO	NOTEST	0	0	0	0	1	1	no
XLOC_000545	XLOC_000545	Zcchc2	1:105990405-106034074	1h_mock	1h_ETO	OK	0	0	0.00383936	0	0.9478	1	no
XLOC_000546	XLOC_000546	Gm26509	1:106090067-106091015	1h_mock	1h_ETO	NOTEST	0	0	0	0	1	1	no
XLOC_000547	XLOC_000547	Phlpp1	1:106171751-106394250	1h_mock	1h_ETO	NOTEST	0	0	0	0	1	1	no
XLOC_000548	XLOC_000548	D630008O14Rik	1:106538177-106714274	1h_mock	1h_ETO	NOTEST	0	0	0	0	1	1	no
XLOC_000549	XLOC_000549	Serpinb5	1:106861172-106883348	1h_mock	1h_ETO	NOTEST	0	0	0	0	1	1	no
XLOC_000550	XLOC_000550	Serpinb12	1:106934448-106957080	1h_mock	1h_ETO	NOTEST	0	0	0	0	1	1	no
XLOC_000551	XLOC_000551	Serpinb13	1:106980983-107001195	1h_mock	1h_ETO	NOTEST	0	0	0	0	1	1	no
XLOC_000552	XLOC_000552	Serpinb11	1:107361928-107380475	1h_mock	1h_ETO	NOTEST	0	0	0	0	1	1	no
XLOC_000553	XLOC_000553	Serpinb7	1:107399654-107452689	1h_mock	1h_ETO	NOTEST	0	0	0	0	1	1	no
XLOC_000554	XLOC_000554	Serpinb10,Serpinb2	1:107511422-107549271	1h_mock	1h_ETO	NOTEST	0	0	0	0	1	1	no
XLOC_000555	XLOC_000555	Serpinb8	1:107590005-107608909	1h_mock	1h_ETO	OK	0	0	0.0133865	0	0.92985	1	no
XLOC_000556	XLOC_000556	Gm15389	1:107687007-107693514	1h_mock	1h_ETO	NOTEST	0	0	0	0	1	1	no
XLOC_000557	XLOC_000557	Gm22438	1:107892973-107893105	1h_mock	1h_ETO	NOTEST	0	0	0	0	1	1	no
XLOC_000558	XLOC_000558	Gm25293	1:109804759-109805044	1h_mock	1h_ETO	NOTEST	0	0	0	0	1	1	no
XLOC_000559	XLOC_000559	Cdh7	1:109982430-110140157	1h_mock	1h_ETO	NOTEST	0	0	0	0	1	1	no
XLOC_000560	XLOC_000560	Gm22331	1:112467910-112468046	1h_mock	1h_ETO	NOTEST	0	0	0	0	1	1	no
XLOC_000561	XLOC_000561	Cntnap5a	1:115684755-116582026	1h_mock	1h_ETO	NOTEST	0	0	0	0	1	1	no
XLOC_000562	XLOC_000562	Gm19965	1:116803192-116821850	1h_mock	1h_ETO	NOTEST	0	0	0	0	1	1	no
XLOC_000563	XLOC_000563	Gm24030	1:117536300-117536464	1h_mock	1h_ETO	NOTEST	0	0	0	0	1	1	no
XLOC_000564	XLOC_000564	AC112986.1	1:117561229-117561339	1h_mock	1h_ETO	NOTEST	0	0	0	0	1	1	no
XLOC_000565	XLOC_000565	Mki67ip	1:118321838-118333822	1h_mock	1h_ETO	NOTEST	0	0	0	0	1	1	no
XLOC_000566	XLOC_000566	Clasp1	1:118389057-118609432	1h_mock	1h_ETO	NOTEST	0	0	0	0	1	1	no
XLOC_000567	XLOC_000567	Tfcp2l1	1:118627944-118685167	1h_mock	1h_ETO	NOTEST	0	0	0	0	1	1	no
XLOC_000568	XLOC_000568	mmu-mir-6346	1:118834131-119053619	1h_mock	1h_ETO	NOTEST	0	0	0	0	1	1	no
XLOC_000569	XLOC_000569	Gm26831	1:119058468-119059848	1h_mock	1h_ETO	NOTEST	0	0	0	0	1	1	no
XLOC_000570	XLOC_000570	Gm8321	1:119157585-119158565	1h_mock	1h_ETO	NOTEST	0	0	0	0	1	1	no
XLOC_000571	XLOC_000571	TMEM185B	1:119520092-119528983	1h_mock	1h_ETO	OK	0	0	0.00889369	0	0.9071	1	no
XLOC_000572	XLOC_000572	Gm25322	1:119530210-119530314	1h_mock	1h_ETO	NOTEST	0	0	0	0	1	1	no
XLOC_000573	XLOC_000573	Gm3851	1:119658043-119837613	1h_mock	1h_ETO	NOTEST	0	0	0	0	1	1	no
XLOC_000574	XLOC_000574	Gm8338	1:119658043-119837613	1h_mock	1h_ETO	NOTEST	0	0	0	0	1	1	no
XLOC_000575	XLOC_000575	Gm17973	1:119923340-119997234	1h_mock	1h_ETO	NOTEST	0	0	0	0	1	1	no
XLOC_000576	XLOC_000576	Sctr	1:120006979-120063528	1h_mock	1h_ETO	NOTEST	0	0	0	0	1	1	no
XLOC_000577	XLOC_000577	3110009E18Rik	1:120121186-120188189	1h_mock	1h_ETO	NOTEST	0	0	0	0	1	1	no
XLOC_000578	XLOC_000578	C1ql2	1:120340581-120343171	1h_mock	1h_ETO	NOTEST	0	0	0	0	1	1	no
XLOC_000579	XLOC_000579	En1	1:120602417-120609296	1h_mock	1h_ETO	NOTEST	0	0	0	0	1	1	no
XLOC_000580	XLOC_000580	B230209K01Rik	1:121087404-121120956	1h_mock	1h_ETO	NOTEST	0	0	0	0	1	1	no
XLOC_000581	XLOC_000581	Ccdc93	1:121431048-121506460	1h_mock	1h_ETO	NOTEST	0	0	0	0	1	1	no
XLOC_000582	XLOC_000582	Gm8217	1:121509841-121528465	1h_mock	1h_ETO	NOTEST	0	0	0	0	1	1	no
XLOC_000583	XLOC_000583	Gm24547	1:122510548-122510697	1h_mock	1h_ETO	NOTEST	0	0	0	0	1	1	no
XLOC_000584	XLOC_000584	Gm25771	1:122553172-122553316	1h_mock	1h_ETO	NOTEST	0	0	0	0	1	1	no
XLOC_000585	XLOC_000585	Gm22610	1:123095383-123095443	1h_mock	1h_ETO	NOTEST	0	0	0	0	1	1	no
XLOC_000586	XLOC_000586	Gm10543	1:123332141-124046412	1h_mock	1h_ETO	NOTEST	0	0	0	0	1	1	no
XLOC_000587	XLOC_000587	Gm25578	1:124490855-124490959	1h_mock	1h_ETO	NOTEST	0	0	0	0	1	1	no
XLOC_000588	XLOC_000588	Slc35f5	1:125561015-125595684	1h_mock	1h_ETO	NOTEST	0	0	0	0	1	1	no
XLOC_000589	XLOC_000589	Gpr39	1:125676994-125913101	1h_mock	1h_ETO	NOTEST	0	0	0	0	1	1	no
XLOC_000590	XLOC_000590	Mgat5	1:127204985-127483704	1h_mock	1h_ETO	OK	0	0	0.0137998	0	0.8131	1	no
XLOC_000591	XLOC_000591	Gm23370	1:127204985-127483704	1h_mock	1h_ETO	NOTEST	0	0	0	0	1	1	no
XLOC_000592	XLOC_000592	Gm23734	1:127204985-127483704	1h_mock	1h_ETO	NOTEST	0	0	0	0	1	1	no
XLOC_000593	XLOC_000593	Acmsd	1:127729412-127767564	1h_mock	1h_ETO	NOTEST	0	0	0	0	1	1	no
XLOC_000594	XLOC_000594	Ccnt2	1:127774163-127808061	1h_mock	1h_ETO	OK	0	0	0.0239535	0	0.6229	1	no
XLOC_000595	XLOC_000595	Rab3gap1	1:127868772-127943868	1h_mock	1h_ETO	OK	0	0	0.0255606	0	0.61575	1	no
XLOC_000596	XLOC_000596	Rpl28-ps1	1:127954183-128103047	1h_mock	1h_ETO	NOTEST	0	0	0	0	1	1	no
XLOC_000597	XLOC_000597	R3hdm1	1:128103305-128237735	1h_mock	1h_ETO	NOTEST	0	0	0	0	1	1	no
XLOC_000598	XLOC_000598	Mir128-1	1:128103305-128237735	1h_mock	1h_ETO	NOTEST	0	0	0	0	1	1	no
XLOC_000599	XLOC_000599	Ubxn4	1:128244180-128279377	1h_mock	1h_ETO	NOTEST	0	0	0	0	1	1	no
XLOC_000600	XLOC_000600	Gm23902	1:128490039-128490173	1h_mock	1h_ETO	NOTEST	0	0	0	0	1	1	no
XLOC_000601	XLOC_000601	Thsd7b	1:129273301-130219278	1h_mock	1h_ETO	NOTEST	0	0	0	0	1	1	no
XLOC_000602	XLOC_000602	Gm15674	1:130388536-130437914	1h_mock	1h_ETO	NOTEST	0	0	0	0	1	1	no
XLOC_000603	XLOC_000603	Gm16083	1:130439026-130557075	1h_mock	1h_ETO	NOTEST	0	0	0	0	1	1	no
XLOC_000604	XLOC_000604	Yod1	1:130689042-130729253	1h_mock	1h_ETO	NOTEST	0	0	0	0	1	1	no
XLOC_000605	XLOC_000605	AA986860	1:130731975-130744621	1h_mock	1h_ETO	NOTEST	0	0	0	0	1	1	no
XLOC_000606	XLOC_000606	Fcamr	1:130800901-130824084	1h_mock	1h_ETO	NOTEST	0	0	0	0	1	1	no
XLOC_000607	XLOC_000607	Pigr	1:130826683-130852249	1h_mock	1h_ETO	NOTEST	0	0	0	0	1	1	no
XLOC_000608	XLOC_000608	Faim3	1:130865668-130880790	1h_mock	1h_ETO	NOTEST	0	0	0	0	1	1	no
XLOC_000609	XLOC_000609	Il10	1:131019844-131024974	1h_mock	1h_ETO	NOTEST	0	0	0	0	1	1	no
XLOC_000610	XLOC_000610	Eif2d	1:131153180-131245258	1h_mock	1h_ETO	OK	0	0	0.0240215	0	0.78375	1	no
XLOC_000611	XLOC_000611	Fam72a	1:131527902-131539872	1h_mock	1h_ETO	NOTEST	0	0	0	0	1	1	no
XLOC_000612	XLOC_000612	Avpr1b	1:131599238-131612000	1h_mock	1h_ETO	NOTEST	0	0	0	0	1	1	no
XLOC_000613	XLOC_000613	Ctse	1:131638305-131675503	1h_mock	1h_ETO	NOTEST	0	0	0	0	1	1	no
XLOC_000614	XLOC_000614	5430435G22Rik	1:131688694-131713542	1h_mock	1h_ETO	NOTEST	0	0	0	0	1	1	no
XLOC_000615	XLOC_000615	Slc26a9	1:131744021-131771504	1h_mock	1h_ETO	NOTEST	0	0	0	0	1	1	no
XLOC_000616	XLOC_000616	Pm20d1	1:131797380-131821473	1h_mock	1h_ETO	NOTEST	0	0	0	0	1	1	no
XLOC_000617	XLOC_000617	Slc41a1	1:131827492-131848865	1h_mock	1h_ETO	NOTEST	0	0	0	0	1	1	no
XLOC_000618	XLOC_000618	Rab7l1	1:131867223-131872887	1h_mock	1h_ETO	NOTEST	0	0	0	0	1	1	no
XLOC_000619	XLOC_000619	Nucks1	1:131910457-131936321	1h_mock	1h_ETO	NOTEST	0	0	0	0	1	1	no
XLOC_000620	XLOC_000620	Slc45a3	1:131962966-131982963	1h_mock	1h_ETO	NOTEST	0	0	0	0	1	1	no
XLOC_000621	XLOC_000621	Elk4	1:132007606-132068062	1h_mock	1h_ETO	OK	0	0	0.0259566	0	0.99755	1	no
XLOC_000622	XLOC_000622	Gm26892	1:132007606-132068062	1h_mock	1h_ETO	NOTEST	0	0	0	0	1	1	no
XLOC_000623	XLOC_000623	Gm26034	1:132100638-132100754	1h_mock	1h_ETO	NOTEST	0	0	0	0	1	1	no
XLOC_000624	XLOC_000624	Lemd1	1:132191435-132257381	1h_mock	1h_ETO	NOTEST	0	0	0	0	1	1	no
XLOC_000625	XLOC_000625	Mir135b	1:132191435-132257381	1h_mock	1h_ETO	NOTEST	0	0	0	0	1	1	no
XLOC_000626	XLOC_000626	Gm7241	1:132284446-132284809	1h_mock	1h_ETO	NOTEST	0	0	0	0	1	1	no
XLOC_000627	XLOC_000627	Klhdc8a	1:132298625-132307357	1h_mock	1h_ETO	NOTEST	0	0	0	0	1	1	no
XLOC_000628	XLOC_000628	Nuak2	1:132316125-132333488	1h_mock	1h_ETO	OK	0	0	0.0142009	0	0.8944	1	no
XLOC_000629	XLOC_000629	Gm15849	1:132356314-132391281	1h_mock	1h_ETO	NOTEST	0	0	0	0	1	1	no
XLOC_000630	XLOC_000630	Dstyk	1:132417452-132477045	1h_mock	1h_ETO	NOTEST	0	0	0	0	1	1	no
XLOC_000631	XLOC_000631	Rbbp5	1:132477366-132505665	1h_mock	1h_ETO	NOTEST	0	0	0	0	1	1	no
XLOC_000632	XLOC_000632	Tmem81	1:132506229-132508637	1h_mock	1h_ETO	NOTEST	0	0	0	0	1	1	no
XLOC_000633	XLOC_000633	Lrrn2	1:132880272-132940005	1h_mock	1h_ETO	NOTEST	0	0	0	0	1	1	no
XLOC_000634	XLOC_000634	Pik3c2b	1:133045666-133108687	1h_mock	1h_ETO	NOTEST	0	0	0	0	1	1	no
XLOC_000635	XLOC_000635	Ppp1r15b	1:133131142-133139783	1h_mock	1h_ETO	OK	0	0	0.0317058	0	0.5618	1	no
XLOC_000636	XLOC_000636	Plekha6	1:133246096-133303435	1h_mock	1h_ETO	NOTEST	0	0	0	0	1	1	no
XLOC_000637	XLOC_000637	GOLT1A,Golt1a,Kiss1	1:133309799-133329901	1h_mock	1h_ETO	NOTEST	0	0	0	0	1	1	no
XLOC_000638	XLOC_000638	Ren1	1:133350509-133360325	1h_mock	1h_ETO	NOTEST	0	0	0	0	1	1	no
XLOC_000639	XLOC_000639	Etnk2	1:133363571-133380336	1h_mock	1h_ETO	OK	0	0	0.29106	0	0.69135	1	no
XLOC_000640	XLOC_000640	Gm23939	1:133601222-133601355	1h_mock	1h_ETO	NOTEST	0	0	0	0	1	1	no
XLOC_000641	XLOC_000641	Gm26706	1:133610410-133614422	1h_mock	1h_ETO	NOTEST	0	0	0	0	1	1	no
XLOC_000642	XLOC_000642	Gm15851	1:133897198-133921414	1h_mock	1h_ETO	NOTEST	0	0	0	0	1	1	no
XLOC_000643	XLOC_000643	Fmod	1:134037253-134048277	1h_mock	1h_ETO	NOTEST	0	0	0	0	1	1	no
XLOC_000644	XLOC_000644	Gm8618	1:134109367-134109799	1h_mock	1h_ETO	NOTEST	0	0	0	0	1	1	no
XLOC_000645	XLOC_000645	Chit1	1:134111241-134151540	1h_mock	1h_ETO	NOTEST	0	0	0	0	1	1	no
XLOC_000646	XLOC_000646	Chi3l1	1:134182175-134190181	1h_mock	1h_ETO	OK	0	0	0.097341	0	0.77475	1	no
XLOC_000647	XLOC_000647	Mybph	1:134193447-134235431	1h_mock	1h_ETO	NOTEST	0	0	0	0	1	1	no
XLOC_000648	XLOC_000648	Myog	1:134290003-134292547	1h_mock	1h_ETO	NOTEST	0	0	0	0	1	1	no
XLOC_000649	XLOC_000649	4933406M09Rik	1:134385939-134390981	1h_mock	1h_ETO	NOTEST	0	0	0	0	1	1	no
XLOC_000650	XLOC_000650	Cyb5r1	1:134405780-134411740	1h_mock	1h_ETO	OK	0	0	0.0476554	0	0.83845	1	no
XLOC_000651	XLOC_000651	Adipor1	1:134415377-134433351	1h_mock	1h_ETO	OK	0	0	0.00455907	0	0.9295	1	no
XLOC_000652	XLOC_000652	Klhl12	1:134455530-134491018	1h_mock	1h_ETO	OK	0	0	0.00768901	0	0.9452	1	no
XLOC_000653	XLOC_000653	Rabif	1:134494659-134507882	1h_mock	1h_ETO	NOTEST	0	0	0	0	1	1	no
XLOC_000654	XLOC_000654	Gm25612	1:134494659-134507882	1h_mock	1h_ETO	NOTEST	0	0	0	0	1	1	no
XLOC_000655	XLOC_000655	Gm15454	1:134518080-134518563	1h_mock	1h_ETO	NOTEST	0	0	0	0	1	1	no
XLOC_000656	XLOC_000656	Kdm5b	1:134560170-134632877	1h_mock	1h_ETO	OK	0	0	0.0904798	0	0.22975	1	no
XLOC_000657	XLOC_000657	Syt2	1:134709299-134753149	1h_mock	1h_ETO	NOTEST	0	0	0	0	1	1	no
XLOC_000658	XLOC_000658	Gm22232	1:134754657-134955942	1h_mock	1h_ETO	NOTEST	0	0	0	0	1	1	no
XLOC_000659	XLOC_000659	Ube2t	1:134962564-134974162	1h_mock	1h_ETO	NOTEST	0	0	0	0	1	1	no
XLOC_000660	XLOC_000660	Gm10535	1:135108496-135132594	1h_mock	1h_ETO	NOTEST	0	0	0	0	1	1	no
XLOC_000661	XLOC_000661	Ptpn7	1:135132724-135145320	1h_mock	1h_ETO	OK	0	0	0.118337	0	0.24605	1	no
XLOC_000662	XLOC_000662	Arl8a	1:135146823-135156269	1h_mock	1h_ETO	OK	0	0	0.0508303	0	0.9522	1	no
XLOC_000663	XLOC_000663	Gm15445	1:135146823-135156269	1h_mock	1h_ETO	NOTEST	0	0	0	0	1	1	no
XLOC_000664	XLOC_000664	Gm4204	1:135232044-135233404	1h_mock	1h_ETO	NOTEST	0	0	0	0	1	1	no
XLOC_000665	XLOC_000665	Gm26642	1:135248560-135284084	1h_mock	1h_ETO	NOTEST	0	0	0	0	1	1	no
XLOC_000666	XLOC_000666	Lmod1	1:135324806-135368065	1h_mock	1h_ETO	NOTEST	0	0	0	0	1	1	no
XLOC_000667	XLOC_000667	Gm4793	1:135434579-135599950	1h_mock	1h_ETO	NOTEST	0	0	0	0	1	1	no
XLOC_000668	XLOC_000668	Csrp1	1:135720060-135752232	1h_mock	1h_ETO	NOTEST	0	0	0	0	1	1	no
XLOC_000669	XLOC_000669	Phlda3	1:135766118-135769136	1h_mock	1h_ETO	OK	0	0	0.0282739	0	0.6661	1	no
XLOC_000670	XLOC_000670	Tnni1	1:135783064-135810989	1h_mock	1h_ETO	NOTEST	0	0	0	0	1	1	no
XLOC_000671	XLOC_000671	Lad1	1:135818597-135833341	1h_mock	1h_ETO	NOTEST	0	0	0	0	1	1	no
XLOC_000672	XLOC_000672	Tnnt2	1:135836385-135852260	1h_mock	1h_ETO	OK	0	0	0.164339	0	0.4156	1	no
XLOC_000673	XLOC_000673	Tmem9	1:136008218-136035030	1h_mock	1h_ETO	OK	0	0	0.0412629	0	0.6401	1	no
XLOC_000674	XLOC_000674	Ascl5	1:136050803-136051370	1h_mock	1h_ETO	NOTEST	0	0	0	0	1	1	no
XLOC_000675	XLOC_000675	Cacna1s	1:136052749-136119822	1h_mock	1h_ETO	NOTEST	0	0	0	0	1	1	no
XLOC_000676	XLOC_000676	Kif21b	1:136131388-136177998	1h_mock	1h_ETO	NOTEST	0	0	0	0	1	1	no
XLOC_000677	XLOC_000677	Gm26568	1:136213521-136234280	1h_mock	1h_ETO	NOTEST	0	0	0	0	1	1	no
XLOC_000678	XLOC_000678	Gm26781	1:136258913-136346104	1h_mock	1h_ETO	NOTEST	0	0	0	0	1	1	no
XLOC_000679	XLOC_000679	Ddx59	1:136411915-136440158	1h_mock	1h_ETO	NOTEST	0	0	0	0	1	1	no
XLOC_000680	XLOC_000680	Kif14	1:136467957-136531511	1h_mock	1h_ETO	NOTEST	0	0	0	0	1	1	no
XLOC_000681	XLOC_000681	Zfp281	1:136624900-136630053	1h_mock	1h_ETO	NOTEST	0	0	0	0	1	1	no
XLOC_000682	XLOC_000682	Gm19705	1:136670768-136690804	1h_mock	1h_ETO	NOTEST	0	0	0	0	1	1	no
XLOC_000683	XLOC_000683	Gm16880	1:136696210-136726142	1h_mock	1h_ETO	NOTEST	0	0	0	0	1	1	no
XLOC_000684	XLOC_000684	Gm24086	1:136696210-136726142	1h_mock	1h_ETO	NOTEST	0	0	0	0	1	1	no
XLOC_000685	XLOC_000685	Gm22727	1:137734317-137734433	1h_mock	1h_ETO	NOTEST	0	0	0	0	1	1	no
XLOC_000686	XLOC_000686	Gm4258	1:137898597-138000384	1h_mock	1h_ETO	NOTEST	0	0	0	0	1	1	no
XLOC_000687	XLOC_000687	A130050O07Rik	1:137898597-138000384	1h_mock	1h_ETO	NOTEST	0	0	0	0	1	1	no
XLOC_000688	XLOC_000688	Gm26930	1:137898597-138000384	1h_mock	1h_ETO	NOTEST	0	0	0	0	1	1	no
XLOC_000689	XLOC_000689	A430106G13Rik,Mir181a-1	1:137898597-138000384	1h_mock	1h_ETO	NOTEST	0	0	0	0	1	1	no
XLOC_000690	XLOC_000690	Atp6v1g3	1:138273737-138289460	1h_mock	1h_ETO	NOTEST	0	0	0	0	1	1	no
XLOC_000691	XLOC_000691	Dennd1b	1:138963435-139176043	1h_mock	1h_ETO	OK	0	0	0.0264769	0	0.95125	1	no
XLOC_000692	XLOC_000692	4930596I21Rik	1:138963435-139176043	1h_mock	1h_ETO	NOTEST	0	0	0	0	1	1	no
XLOC_000693	XLOC_000693	Zbtb41	1:139422382-139453005	1h_mock	1h_ETO	NOTEST	0	0	0	0	1	1	no
XLOC_000694	XLOC_000694	Aspm	1:139454772-139494090	1h_mock	1h_ETO	NOTEST	0	0	0	0	1	1	no
XLOC_000695	XLOC_000695	F13b	1:139501706-139523756	1h_mock	1h_ETO	NOTEST	0	0	0	0	1	1	no
XLOC_000696	XLOC_000696	Gm26271	1:139671603-139671707	1h_mock	1h_ETO	NOTEST	0	0	0	0	1	1	no
XLOC_000697	XLOC_000697	Gm25619	1:139786982-139787086	1h_mock	1h_ETO	NOTEST	0	0	0	0	1	1	no
XLOC_000698	XLOC_000698	Gm26048	1:140003824-140003966	1h_mock	1h_ETO	NOTEST	0	0	0	0	1	1	no
XLOC_000699	XLOC_000699	Kcnt2	1:140246215-140612063	1h_mock	1h_ETO	NOTEST	0	0	0	0	1	1	no
XLOC_000700	XLOC_000700	Gm25457	1:141298099-141298206	1h_mock	1h_ETO	NOTEST	0	0	0	0	1	1	no
XLOC_000701	XLOC_000701	Gm22016	1:141314354-141314468	1h_mock	1h_ETO	NOTEST	0	0	0	0	1	1	no
XLOC_000702	XLOC_000702	B3galt2	1:143598796-143702893	1h_mock	1h_ETO	NOTEST	0	0	0	0	1	1	no
XLOC_000703	XLOC_000703	Gm6397	1:143598796-143702893	1h_mock	1h_ETO	NOTEST	0	0	0	0	1	1	no
XLOC_000704	XLOC_000704	Glrx2	1:143739028-143749676	1h_mock	1h_ETO	OK	0	0	0.0747574	0	0.5088	1	no
XLOC_000705	XLOC_000705	Uchl5	1:143777277-143807466	1h_mock	1h_ETO	NOTEST	0	0	0	0	1	1	no
XLOC_000706	XLOC_000706	Gm25663	1:143777277-143807466	1h_mock	1h_ETO	NOTEST	0	0	0	0	1	1	no
XLOC_000707	XLOC_000707	Gm5262	1:145183893-145184889	1h_mock	1h_ETO	NOTEST	0	0	0	0	1	1	no
XLOC_000708	XLOC_000708	Gm5263	1:146420433-146420874	1h_mock	1h_ETO	NOTEST	0	0	0	0	1	1	no
XLOC_000709	XLOC_000709	Brinp3	1:146495628-146902472	1h_mock	1h_ETO	NOTEST	0	0	0	0	1	1	no
XLOC_000710	XLOC_000710	Gm15583	1:146495628-146902472	1h_mock	1h_ETO	NOTEST	0	0	0	0	1	1	no
XLOC_000711	XLOC_000711	n-R5s219	1:149829617-149961290	1h_mock	1h_ETO	NOTEST	0	0	0	0	1	1	no
XLOC_000712	XLOC_000712	Ptgs2	1:150100123-150108010	1h_mock	1h_ETO	NOTEST	0	0	0	0	1	1	no
XLOC_000713	XLOC_000713	Pdc	1:150319416-150333905	1h_mock	1h_ETO	NOTEST	0	0	0	0	1	1	no
XLOC_000714	XLOC_000714	Tpr	1:150361304-150466165	1h_mock	1h_ETO	OK	0	0	0.117894	0	0.98635	1	no
XLOC_000715	XLOC_000715	Gm20631	1:150563526-150993435	1h_mock	1h_ETO	NOTEST	0	0	0	0	1	1	no
XLOC_000716	XLOC_000716	Gm8941	1:151136506-151137780	1h_mock	1h_ETO	NOTEST	0	0	0	0	1	1	no
XLOC_000717	XLOC_000717	Ivns1abp	1:151344368-151364445	1h_mock	1h_ETO	NOTEST	0	0	0	0	1	1	no
XLOC_000718	XLOC_000718	Trmt1l	1:151428647-151458182	1h_mock	1h_ETO	NOTEST	0	0	0	0	1	1	no
XLOC_000719	XLOC_000719	Fam129a	1:151571185-151721939	1h_mock	1h_ETO	OK	0	0	0.0607552	0	0.90915	1	no
XLOC_000720	XLOC_000720	Edem3	1:151755373-151822328	1h_mock	1h_ETO	NOTEST	0	0	0	0	1	1	no
XLOC_000721	XLOC_000721	Colgalt2	1:152399829-152510695	1h_mock	1h_ETO	NOTEST	0	0	0	0	1	1	no
XLOC_000722	XLOC_000722	Apobec4	1:152516758-152766351	1h_mock	1h_ETO	NOTEST	0	0	0	0	1	1	no
XLOC_000723	XLOC_000723	Arpc5	1:152766541-152775597	1h_mock	1h_ETO	OK	0	0	0.00549703	0	0.93435	1	no
XLOC_000724	XLOC_000724	Ncf2	1:152807889-152836990	1h_mock	1h_ETO	NOTEST	0	0	0	0	1	1	no
XLOC_000725	XLOC_000725	Nmnat2	1:152955100-153119260	1h_mock	1h_ETO	NOTEST	0	0	0	0	1	1	no
XLOC_000726	XLOC_000726	Gm8818	1:153218921-153332786	1h_mock	1h_ETO	NOTEST	0	0	0	0	1	1	no
XLOC_000727	XLOC_000727	Shcbp1l	1:153425161-153452574	1h_mock	1h_ETO	NOTEST	0	0	0	0	1	1	no
XLOC_000728	XLOC_000728	Gm25588	1:153425161-153452574	1h_mock	1h_ETO	NOTEST	0	0	0	0	1	1	no
XLOC_000729	XLOC_000729	Rgs8	1:153653024-153697667	1h_mock	1h_ETO	NOTEST	0	0	0	0	1	1	no
XLOC_000730	XLOC_000730	Rgs16	1:153740348-153745468	1h_mock	1h_ETO	NOTEST	0	0	0	0	1	1	no
XLOC_000731	XLOC_000731	Rnasel	1:153749425-153764221	1h_mock	1h_ETO	OK	0	0	0.241115	0	0.1013	1	no
XLOC_000732	XLOC_000732	Gm5531	1:153849541-153916910	1h_mock	1h_ETO	NOTEST	0	0	0	0	1	1	no
XLOC_000733	XLOC_000733	Teddm1	1:153849541-153916910	1h_mock	1h_ETO	NOTEST	0	0	0	0	1	1	no
XLOC_000734	XLOC_000734	Glul	1:153849541-153916910	1h_mock	1h_ETO	OK	0	0	0.0378182	0	0.67285	1	no
XLOC_000735	XLOC_000735	A930039A15Rik	1:153849541-153916910	1h_mock	1h_ETO	NOTEST	0	0	0	0	1	1	no
XLOC_000736	XLOC_000736	Zfp648	1:154201186-154205674	1h_mock	1h_ETO	NOTEST	0	0	0	0	1	1	no
XLOC_000737	XLOC_000737	Stx6	1:155158702-155203517	1h_mock	1h_ETO	NOTEST	0	0	0	0	1	1	no
XLOC_000738	XLOC_000738	Gm22569	1:155275700-155417415	1h_mock	1h_ETO	NOTEST	0	0	0	0	1	1	no
XLOC_000739	XLOC_000739	Acbd6	1:155558119-155687233	1h_mock	1h_ETO	OK	0	0	0.0112508	0	0.8803	1	no
XLOC_000740	XLOC_000740	Gm23744	1:155844965-155972890	1h_mock	1h_ETO	NOTEST	0	0	0	0	1	1	no
XLOC_000741	XLOC_000741	Tor1aip2	1:156004598-156068861	1h_mock	1h_ETO	OK	0	0	0.0110106	0	0.9997	1	no
XLOC_000742	XLOC_000742	Nphs2	1:156310726-156421159	1h_mock	1h_ETO	NOTEST	0	0	0	0	1	1	no
XLOC_000743	XLOC_000743	Gm2000	1:156310726-156421159	1h_mock	1h_ETO	NOTEST	0	0	0	0	1	1	no
XLOC_000744	XLOC_000744	Gm10031	1:156524091-156526659	1h_mock	1h_ETO	NOTEST	0	0	0	0	1	1	no
XLOC_000745	XLOC_000745	Abl2	1:156558785-156649568	1h_mock	1h_ETO	OK	0	0	0.0346389	0	0.80915	1	no
XLOC_000746	XLOC_000746	Gm15428	1:156793511-156793844	1h_mock	1h_ETO	NOTEST	0	0	0	0	1	1	no
XLOC_000747	XLOC_000747	Angptl1	1:156804165-156939626	1h_mock	1h_ETO	OK	0	0	0.0124904	0	0.9495	1	no
XLOC_000748	XLOC_000748	2810025M15Rik	1:157135182-157420235	1h_mock	1h_ETO	NOTEST	0	0	0	0	1	1	no
XLOC_000749	XLOC_000749	BC026585	1:157458579-157489060	1h_mock	1h_ETO	NOTEST	0	0	0	0	1	1	no
XLOC_000750	XLOC_000750	Sec16b	1:157497874-157568425	1h_mock	1h_ETO	NOTEST	0	0	0	0	1	1	no
XLOC_000751	XLOC_000751	Astn1	1:158362303-158691786	1h_mock	1h_ETO	NOTEST	0	0	0	0	1	1	no
XLOC_000752	XLOC_000752	Mir488	1:158362303-158691786	1h_mock	1h_ETO	NOTEST	0	0	0	0	1	1	no
XLOC_000753	XLOC_000753	Rfwd2	1:159232325-159347580	1h_mock	1h_ETO	NOTEST	0	0	0	0	1	1	no
XLOC_000754	XLOC_000754	Scarna3a	1:159232325-159347580	1h_mock	1h_ETO	NOTEST	0	0	0	0	1	1	no
XLOC_000755	XLOC_000755	Gm10530	1:159614748-159684875	1h_mock	1h_ETO	NOTEST	0	0	0	0	1	1	no
XLOC_000756	XLOC_000756	Tnr	1:159737509-159924397	1h_mock	1h_ETO	NOTEST	0	0	0	0	1	1	no
XLOC_000757	XLOC_000757	4930523C07Rik	1:160044383-160078428	1h_mock	1h_ETO	OK	0	0	0.00644276	0	0.9371	1	no
XLOC_000758	XLOC_000758	Mrps14	1:160195214-160202170	1h_mock	1h_ETO	NOTEST	0	0	0	0	1	1	no
XLOC_000759	XLOC_000759	Gm23528	1:160219173-160792938	1h_mock	1h_ETO	NOTEST	0	0	0	0	1	1	no
XLOC_000760	XLOC_000760	Gm6177	1:160893119-160893584	1h_mock	1h_ETO	NOTEST	0	0	0	0	1	1	no
XLOC_000761	XLOC_000761	Rc3h1	1:160906417-160974978	1h_mock	1h_ETO	OK	0	0	0.00523086	0	0.9563	1	no
XLOC_000762	XLOC_000762	Serpinc1	1:160978605-161003010	1h_mock	1h_ETO	NOTEST	0	0	0	0	1	1	no
XLOC_000763	XLOC_000763	Gas5,Gm22357,Gm22489,Gm23212,Gm23436,Gm24489,Gm25789,Gm26224,Mir5117,Snord47	1:161008793-161038539	1h_mock	1h_ETO	OK	0	0	0.0277842	0	0.99925	1	no
XLOC_000764	XLOC_000764	Cenpl	1:161070766-161086724	1h_mock	1h_ETO	NOTEST	0	0	0	0	1	1	no
XLOC_000765	XLOC_000765	Ankrd45	1:161142690-161169106	1h_mock	1h_ETO	NOTEST	0	0	0	0	1	1	no
XLOC_000766	XLOC_000766	Tnfsf4	1:161395408-161418410	1h_mock	1h_ETO	NOTEST	0	0	0	0	1	1	no
XLOC_000767	XLOC_000767	Tnfsf18	1:161494654-161505290	1h_mock	1h_ETO	NOTEST	0	0	0	0	1	1	no
XLOC_000768	XLOC_000768	Pigc	1:161942085-162479943	1h_mock	1h_ETO	OK	0	0	0.0548264	0	0.72795	1	no
XLOC_000769	XLOC_000769	2810442N19Rik	1:161942085-162479943	1h_mock	1h_ETO	NOTEST	0	0	0	0	1	1	no
XLOC_000770	XLOC_000770	Dnm3os	1:161942085-162479943	1h_mock	1h_ETO	NOTEST	0	0	0	0	1	1	no
XLOC_000771	XLOC_000771	Gm16101	1:161942085-162479943	1h_mock	1h_ETO	NOTEST	0	0	0	0	1	1	no
XLOC_000772	XLOC_000772	Gm10176	1:161942085-162479943	1h_mock	1h_ETO	NOTEST	0	0	0	0	1	1	no
XLOC_000773	XLOC_000773	Vamp4	1:162570514-162599084	1h_mock	1h_ETO	OK	0	0	0.00368608	0	0.96815	1	no
XLOC_000774	XLOC_000774	Myoc	1:162639149-162658173	1h_mock	1h_ETO	NOTEST	0	0	0	0	1	1	no
XLOC_000775	XLOC_000775	Gm22434	1:163118226-163118348	1h_mock	1h_ETO	NOTEST	0	0	0	0	1	1	no
XLOC_000776	XLOC_000776	Gm20471	1:163245115-163313710	1h_mock	1h_ETO	NOTEST	0	0	0	0	1	1	no
XLOC_000777	XLOC_000777	Gm24940	1:163384908-163403641	1h_mock	1h_ETO	NOTEST	0	0	0	0	1	1	no
XLOC_000778	XLOC_000778	Gm2343	1:163729568-163730610	1h_mock	1h_ETO	NOTEST	0	0	0	0	1	1	no
XLOC_000779	XLOC_000779	Kifap3	1:163779582-163917109	1h_mock	1h_ETO	NOTEST	0	0	0	0	1	1	no
XLOC_000780	XLOC_000780	Scyl3	1:163929099-163994796	1h_mock	1h_ETO	OK	0	0	0.0813233	0	0.7214	1	no
XLOC_000781	XLOC_000781	Mettl18	1:163994888-163997243	1h_mock	1h_ETO	NOTEST	0	0	0	0	1	1	no
XLOC_000782	XLOC_000782	Sele	1:164048233-164057677	1h_mock	1h_ETO	NOTEST	0	0	0	0	1	1	no
XLOC_000783	XLOC_000783	Sell	1:164062075-164080785	1h_mock	1h_ETO	NOTEST	0	0	0	0	1	1	no
XLOC_000784	XLOC_000784	Selp	1:164115263-164220277	1h_mock	1h_ETO	NOTEST	0	0	0	0	1	1	no
XLOC_000785	XLOC_000785	F5	1:164115263-164220277	1h_mock	1h_ETO	NOTEST	0	0	0	0	1	1	no
XLOC_000786	XLOC_000786	Gm16588	1:164115263-164220277	1h_mock	1h_ETO	NOTEST	0	0	0	0	1	1	no
XLOC_000787	XLOC_000787	Slc19a2	1:164249045-164265385	1h_mock	1h_ETO	OK	0	0	0.0334353	0	0.8038	1	no
XLOC_000788	XLOC_000788	Ccdc181	1:164275584-164287847	1h_mock	1h_ETO	NOTEST	0	0	0	0	1	1	no
XLOC_000789	XLOC_000789	Nme7	1:164312878-164348181	1h_mock	1h_ETO	NOTEST	0	0	0	0	1	1	no
XLOC_000790	XLOC_000790	Gm26685	1:164503306-164514882	1h_mock	1h_ETO	NOTEST	0	0	0	0	1	1	no
XLOC_000791	XLOC_000791	Dpt	1:164796731-164824266	1h_mock	1h_ETO	NOTEST	0	0	0	0	1	1	no
XLOC_000792	XLOC_000792	Gm26042	1:165024344-165024456	1h_mock	1h_ETO	NOTEST	0	0	0	0	1	1	no
XLOC_000793	XLOC_000793	Gpr161	1:165301862-165322930	1h_mock	1h_ETO	NOTEST	0	0	0	0	1	1	no
XLOC_000794	XLOC_000794	Gm24637	1:165329510-165460465	1h_mock	1h_ETO	NOTEST	0	0	0	0	1	1	no
XLOC_000795	XLOC_000795	Mpc2	1:165461036-165481214	1h_mock	1h_ETO	OK	0	0	0.00153683	0	0.98785	1	no
XLOC_000796	XLOC_000796	Adcy10	1:165485182-165576774	1h_mock	1h_ETO	NOTEST	0	0	0	0	1	1	no
XLOC_000797	XLOC_000797	Creg1	1:165763745-165775308	1h_mock	1h_ETO	OK	0	0	0.0246278	0	0.8453	1	no
XLOC_000798	XLOC_000798	Cd247	1:165781074-166002678	1h_mock	1h_ETO	NOTEST	0	0	0	0	1	1	no
XLOC_000799	XLOC_000799	RP23-36P10.3	1:165781074-166002678	1h_mock	1h_ETO	NOTEST	0	0	0	0	1	1	no
XLOC_000800	XLOC_000800	Gm26665	1:166002959-166038256	1h_mock	1h_ETO	NOTEST	0	0	0	0	1	1	no
XLOC_000801	XLOC_000801	Gpa33	1:166130237-166166510	1h_mock	1h_ETO	NOTEST	0	0	0	0	1	1	no
XLOC_000802	XLOC_000802	Ildr2	1:166254138-166316823	1h_mock	1h_ETO	NOTEST	0	0	0	0	1	1	no
XLOC_000803	XLOC_000803	Tada1	1:166379096-166409863	1h_mock	1h_ETO	OK	0	0	0.0394847	0	0.65385	1	no
XLOC_000804	XLOC_000804	Gm22992	1:166620361-166620482	1h_mock	1h_ETO	NOTEST	0	0	0	0	1	1	no
XLOC_000805	XLOC_000805	Gm4954	1:166762144-166770485	1h_mock	1h_ETO	NOTEST	0	0	0	0	1	1	no
XLOC_000806	XLOC_000806	Fam78b	1:167001416-167091302	1h_mock	1h_ETO	NOTEST	0	0	0	0	1	1	no
XLOC_000807	XLOC_000807	mmu-mir-6347	1:167290124-167290225	1h_mock	1h_ETO	NOTEST	0	0	0	0	1	1	no
XLOC_000808	XLOC_000808	Tmco1	1:167308669-167333978	1h_mock	1h_ETO	NOTEST	0	0	0	0	1	1	no
XLOC_000809	XLOC_000809	Gm24182	1:167349024-167349131	1h_mock	1h_ETO	NOTEST	0	0	0	0	1	1	no
XLOC_000810	XLOC_000810	Aldh9a1	1:167349990-167368530	1h_mock	1h_ETO	NOTEST	0	0	0	0	1	1	no
XLOC_000811	XLOC_000811	Rxrg	1:167598383-167639623	1h_mock	1h_ETO	NOTEST	0	0	0	0	1	1	no
XLOC_000812	XLOC_000812	Lmx1a	1:167689238-167848741	1h_mock	1h_ETO	NOTEST	0	0	0	0	1	1	no
XLOC_000813	XLOC_000813	Gm20711	1:168115243-168122465	1h_mock	1h_ETO	NOTEST	0	0	0	0	1	1	no
XLOC_000814	XLOC_000814	mmu-mir-6348	1:168490642-168490762	1h_mock	1h_ETO	NOTEST	0	0	0	0	1	1	no
XLOC_000815	XLOC_000815	Rgs5	1:169655500-169695813	1h_mock	1h_ETO	NOTEST	0	0	0	0	1	1	no
XLOC_000816	XLOC_000816	1700084C01Rik	1:169928647-169934653	1h_mock	1h_ETO	NOTEST	0	0	0	0	1	1	no
XLOC_000817	XLOC_000817	3110045C21Rik	1:169969408-170110501	1h_mock	1h_ETO	NOTEST	0	0	0	0	1	1	no
XLOC_000818	XLOC_000818	4930500M09Rik	1:170193419-170215556	1h_mock	1h_ETO	NOTEST	0	0	0	0	1	1	no
XLOC_000819	XLOC_000819	Sh2d1b2	1:170232748-170253608	1h_mock	1h_ETO	NOTEST	0	0	0	0	1	1	no
XLOC_000820	XLOC_000820	Sh2d1b1	1:170277375-170285662	1h_mock	1h_ETO	NOTEST	0	0	0	0	1	1	no
XLOC_000821	XLOC_000821	1700015E13Rik	1:170298192-170589861	1h_mock	1h_ETO	NOTEST	0	0	0	0	1	1	no
XLOC_000822	XLOC_000822	Olfml2b	1:170644531-170682789	1h_mock	1h_ETO	NOTEST	0	0	0	0	1	1	no
XLOC_000823	XLOC_000823	Gm9929	1:170868644-170885881	1h_mock	1h_ETO	NOTEST	0	0	0	0	1	1	no
XLOC_000824	XLOC_000824	Gm26620	1:170868644-170885881	1h_mock	1h_ETO	NOTEST	0	0	0	0	1	1	no
XLOC_000825	XLOC_000825	Fcgr4	1:171018919-171029761	1h_mock	1h_ETO	NOTEST	0	0	0	0	1	1	no
XLOC_000826	XLOC_000826	Gm26110	1:171018919-171029761	1h_mock	1h_ETO	NOTEST	0	0	0	0	1	1	no
XLOC_000827	XLOC_000827	1700009P17Rik	1:171113917-171126967	1h_mock	1h_ETO	NOTEST	0	0	0	0	1	1	no
XLOC_000828	XLOC_000828	Mpz	1:171150710-171161130	1h_mock	1h_ETO	NOTEST	0	0	0	0	1	1	no
XLOC_000829	XLOC_000829	Nr1i3	1:171213969-171222514	1h_mock	1h_ETO	NOTEST	0	0	0	0	1	1	no
XLOC_000830	XLOC_000830	Apoa2	1:171225053-171226379	1h_mock	1h_ETO	NOTEST	0	0	0	0	1	1	no
XLOC_000831	XLOC_000831	Adamts4	1:171250420-171260637	1h_mock	1h_ETO	OK	0	0	0.0783263	0	0.35025	1	no
XLOC_000832	XLOC_000832	B4galt3	1:171270327-171281186	1h_mock	1h_ETO	OK	0	0	0.146143	0	0.5131	1	no
XLOC_000833	XLOC_000833	Gm25151	1:171308046-171308137	1h_mock	1h_ETO	NOTEST	0	0	0	0	1	1	no
XLOC_000834	XLOC_000834	Dedd	1:171329144-171345646	1h_mock	1h_ETO	OK	0	0	0.068809	0	0.49095	1	no
XLOC_000835	XLOC_000835	Pfdn2	1:171345669-171360798	1h_mock	1h_ETO	OK	0	0	1.17419e-05	0	0.99985	1	no
XLOC_000836	XLOC_000836	Pvrl4	1:171370098-171388598	1h_mock	1h_ETO	NOTEST	0	0	0	0	1	1	no
XLOC_000837	XLOC_000837	Arhgap30	1:171388953-171410298	1h_mock	1h_ETO	NOTEST	0	0	0	0	1	1	no
XLOC_000838	XLOC_000838	Tstd1,Usf1	1:171411312-171420352	1h_mock	1h_ETO	OK	0	0	0.142865	0	0.3903	1	no
XLOC_000839	XLOC_000839	F11r	1:171437534-171464603	1h_mock	1h_ETO	OK	0	0	0.0812435	0	0.4484	1	no
XLOC_000840	XLOC_000840	Alyref2	1:171500567-171504750	1h_mock	1h_ETO	NOTEST	0	0	0	0	1	1	no
XLOC_000841	XLOC_000841	Gm9765	1:171515232-171516922	1h_mock	1h_ETO	NOTEST	0	0	0	0	1	1	no
XLOC_000842	XLOC_000842	Cd244	1:171559192-171585318	1h_mock	1h_ETO	NOTEST	0	0	0	0	1	1	no
XLOC_000843	XLOC_000843	Cd48	1:171682008-171705258	1h_mock	1h_ETO	NOTEST	0	0	0	0	1	1	no
XLOC_000844	XLOC_000844	Tma7-ps	1:171711076-171711500	1h_mock	1h_ETO	NOTEST	0	0	0	0	1	1	no
XLOC_000845	XLOC_000845	Slamf1	1:171767126-171801184	1h_mock	1h_ETO	NOTEST	0	0	0	0	1	1	no
XLOC_000846	XLOC_000846	Cd84	1:171839696-171890718	1h_mock	1h_ETO	OK	0	0	0.0308567	0	0.7109	1	no
XLOC_000847	XLOC_000847	Gm10521	1:171895663-171898237	1h_mock	1h_ETO	NOTEST	0	0	0	0	1	1	no
XLOC_000848	XLOC_000848	Slamf6	1:171917536-171943868	1h_mock	1h_ETO	NOTEST	0	0	0	0	1	1	no
XLOC_000849	XLOC_000849	Copa	1:172066012-172122330	1h_mock	1h_ETO	OK	0	0	0.0245459	0	0.9995	1	no
XLOC_000850	XLOC_000850	Pex19	1:172126754-172136493	1h_mock	1h_ETO	NOTEST	0	0	0	0	1	1	no
XLOC_000851	XLOC_000851	Dcaf8	1:172148014-172196393	1h_mock	1h_ETO	NOTEST	0	0	0	0	1	1	no
XLOC_000852	XLOC_000852	Gm17224	1:172209893-172219868	1h_mock	1h_ETO	NOTEST	0	0	0	0	1	1	no
XLOC_000853	XLOC_000853	Igsf8	1:172261640-172319841	1h_mock	1h_ETO	OK	0	0	0.0821781	0	0.81055	1	no
XLOC_000854	XLOC_000854	Kcnj10	1:172341209-172374085	1h_mock	1h_ETO	NOTEST	0	0	0	0	1	1	no
XLOC_000855	XLOC_000855	Pigm	1:172376530-172384099	1h_mock	1h_ETO	NOTEST	0	0	0	0	1	1	no
XLOC_000856	XLOC_000856	Slamf9	1:172475357-172478575	1h_mock	1h_ETO	NOTEST	0	0	0	0	1	1	no
XLOC_000857	XLOC_000857	Igsf9	1:172481787-172498878	1h_mock	1h_ETO	NOTEST	0	0	0	0	1	1	no
XLOC_000858	XLOC_000858	Tagln2	1:172500046-172507380	1h_mock	1h_ETO	OK	0	0	0.00907456	0	0.92295	1	no
XLOC_000859	XLOC_000859	Ccdc19	1:172521043-172563717	1h_mock	1h_ETO	NOTEST	0	0	0	0	1	1	no
XLOC_000860	XLOC_000860	Vsig8	1:172521043-172563717	1h_mock	1h_ETO	NOTEST	0	0	0	0	1	1	no
XLOC_000861	XLOC_000861	Crp	1:172698055-172699966	1h_mock	1h_ETO	NOTEST	0	0	0	0	1	1	no
XLOC_000862	XLOC_000862	Olfr16	1:172956767-172957817	1h_mock	1h_ETO	NOTEST	0	0	0	0	1	1	no
XLOC_000863	XLOC_000863	Olfr1407-ps1	1:173150130-173150372	1h_mock	1h_ETO	NOTEST	0	0	0	0	1	1	no
XLOC_000864	XLOC_000864	Olfr218	1:173203357-173204299	1h_mock	1h_ETO	NOTEST	0	0	0	0	1	1	no
XLOC_000865	XLOC_000865	Olfr1404	1:173215606-173216640	1h_mock	1h_ETO	NOTEST	0	0	0	0	1	1	no
XLOC_000866	XLOC_000866	Olfr418-ps1	1:173270146-173271137	1h_mock	1h_ETO	NOTEST	0	0	0	0	1	1	no
XLOC_000867	XLOC_000867	Aim2	1:173334253-173466040	1h_mock	1h_ETO	OK	0	0	0.0296426	0	0.97685	1	no
XLOC_000868	XLOC_000868	Pyhin1	1:173630858-173647928	1h_mock	1h_ETO	NOTEST	0	0	0	0	1	1	no
XLOC_000869	XLOC_000869	Pydc3	1:173673674-173698392	1h_mock	1h_ETO	NOTEST	0	0	0	0	1	1	no
XLOC_000870	XLOC_000870	Olfr433	1:174041932-174042936	1h_mock	1h_ETO	NOTEST	0	0	0	0	1	1	no
XLOC_000871	XLOC_000871	Olfr432	1:174050374-174051313	1h_mock	1h_ETO	NOTEST	0	0	0	0	1	1	no
XLOC_000872	XLOC_000872	Olfr430	1:174069299-174070253	1h_mock	1h_ETO	NOTEST	0	0	0	0	1	1	no
XLOC_000873	XLOC_000873	Olfr429	1:174089037-174089980	1h_mock	1h_ETO	NOTEST	0	0	0	0	1	1	no
XLOC_000874	XLOC_000874	Olfr427	1:174099459-174100407	1h_mock	1h_ETO	NOTEST	0	0	0	0	1	1	no
XLOC_000875	XLOC_000875	Olfr424	1:174136745-174137693	1h_mock	1h_ETO	NOTEST	0	0	0	0	1	1	no
XLOC_000876	XLOC_000876	Olfr421-ps1	1:174151480-174152530	1h_mock	1h_ETO	NOTEST	0	0	0	0	1	1	no
XLOC_000877	XLOC_000877	Olfr420	1:174158721-174159767	1h_mock	1h_ETO	NOTEST	0	0	0	0	1	1	no
XLOC_000878	XLOC_000878	Spta1	1:174172775-174248450	1h_mock	1h_ETO	NOTEST	0	0	0	0	1	1	no
XLOC_000879	XLOC_000879	Mptx1	1:174330517-174332873	1h_mock	1h_ETO	NOTEST	0	0	0	0	1	1	no
XLOC_000880	XLOC_000880	Olfr417	1:174368918-174369848	1h_mock	1h_ETO	NOTEST	0	0	0	0	1	1	no
XLOC_000881	XLOC_000881	Olfr248	1:174391045-174392055	1h_mock	1h_ETO	NOTEST	0	0	0	0	1	1	no
XLOC_000882	XLOC_000882	Olfr414	1:174430429-174431384	1h_mock	1h_ETO	NOTEST	0	0	0	0	1	1	no
XLOC_000883	XLOC_000883	Olfr220	1:174448624-174449602	1h_mock	1h_ETO	NOTEST	0	0	0	0	1	1	no
XLOC_000884	XLOC_000884	Fmn2	1:174501824-174822717	1h_mock	1h_ETO	NOTEST	0	0	0	0	1	1	no
XLOC_000885	XLOC_000885	Kmo	1:175600373-175662116	1h_mock	1h_ETO	NOTEST	0	0	0	0	1	1	no
XLOC_000886	XLOC_000886	Wdr64	1:175698592-175815734	1h_mock	1h_ETO	NOTEST	0	0	0	0	1	1	no
XLOC_000887	XLOC_000887	Gm25560	1:175698592-175815734	1h_mock	1h_ETO	NOTEST	0	0	0	0	1	1	no
XLOC_000888	XLOC_000888	Exo1	1:175880777-175911396	1h_mock	1h_ETO	NOTEST	0	0	0	0	1	1	no
XLOC_000889	XLOC_000889	Gm23805	1:175880777-175911396	1h_mock	1h_ETO	NOTEST	0	0	0	0	1	1	no
XLOC_000890	XLOC_000890	Gm26104	1:176700616-176700724	1h_mock	1h_ETO	NOTEST	0	0	0	0	1	1	no
XLOC_000891	XLOC_000891	Gm25288	1:176733652-176807124	1h_mock	1h_ETO	NOTEST	0	0	0	0	1	1	no
XLOC_000892	XLOC_000892	Sdccag8	1:176814659-177258203	1h_mock	1h_ETO	NOTEST	0	0	0	0	1	1	no
XLOC_000893	XLOC_000893	Gm25993	1:176814659-177258203	1h_mock	1h_ETO	NOTEST	0	0	0	0	1	1	no
XLOC_000894	XLOC_000894	Zbtb18	1:177444660-177450760	1h_mock	1h_ETO	OK	0	0	0.0199574	0	0.7815	1	no
XLOC_000895	XLOC_000895	1700016C15Rik	1:177729813-177753324	1h_mock	1h_ETO	NOTEST	0	0	0	0	1	1	no
XLOC_000896	XLOC_000896	Gm16585	1:177762961-177796511	1h_mock	1h_ETO	NOTEST	0	0	0	0	1	1	no
XLOC_000897	XLOC_000897	Gm16432	1:177991434-178048291	1h_mock	1h_ETO	NOTEST	0	0	0	0	1	1	no
XLOC_000898	XLOC_000898	Desi2	1:178187416-178252598	1h_mock	1h_ETO	OK	0	0	0.0315923	0	0.63225	1	no
XLOC_000899	XLOC_000899	Gm9982	1:178256102-178257295	1h_mock	1h_ETO	NOTEST	0	0	0	0	1	1	no
XLOC_000900	XLOC_000900	Cox20	1:178319129-178337797	1h_mock	1h_ETO	NOTEST	0	0	0	0	1	1	no
XLOC_000901	XLOC_000901	Gm24919	1:178390818-178390924	1h_mock	1h_ETO	NOTEST	0	0	0	0	1	1	no
XLOC_000902	XLOC_000902	Efcab2	1:178405880-178483247	1h_mock	1h_ETO	NOTEST	0	0	0	0	1	1	no
XLOC_000903	XLOC_000903	Kif26b	1:178529124-178932855	1h_mock	1h_ETO	OK	0	0	0.00464523	0	0.93045	1	no
XLOC_000904	XLOC_000904	Gm24405	1:178529124-178932855	1h_mock	1h_ETO	NOTEST	0	0	0	0	1	1	no
XLOC_000905	XLOC_000905	Gm15480	1:179528054-179546267	1h_mock	1h_ETO	NOTEST	0	0	0	0	1	1	no
XLOC_000906	XLOC_000906	Cnst	1:179546369-179627478	1h_mock	1h_ETO	OK	0	0	0.00221551	0	0.9782	1	no
XLOC_000907	XLOC_000907	Sccpdh	1:179668209-179687189	1h_mock	1h_ETO	OK	0	0	0.0465331	0	0.47405	1	no
XLOC_000908	XLOC_000908	Gm10518	1:179695296-179804676	1h_mock	1h_ETO	NOTEST	0	0	0	0	1	1	no
XLOC_000909	XLOC_000909	Cdc42bpa	1:179960471-180199602	1h_mock	1h_ETO	OK	0	0	0.0957162	0	0.9954	1	no
XLOC_000910	XLOC_000910	Itpkb	1:180326969-180424802	1h_mock	1h_ETO	NOTEST	0	0	0	0	1	1	no
XLOC_000911	XLOC_000911	Parp1	1:180568954-180601253	1h_mock	1h_ETO	NOTEST	0	0	0	0	1	1	no
XLOC_000912	XLOC_000912	Lin9	1:180641149-180690518	1h_mock	1h_ETO	OK	0	0	0.120355	0	0.0635	1	no
XLOC_000913	XLOC_000913	Acbd3	1:180726042-180754203	1h_mock	1h_ETO	NOTEST	0	0	0	0	1	1	no
XLOC_000914	XLOC_000914	Gm17275	1:180800831-180816859	1h_mock	1h_ETO	NOTEST	0	0	0	0	1	1	no
XLOC_000915	XLOC_000915	Gm16067	1:180800831-180816859	1h_mock	1h_ETO	NOTEST	0	0	0	0	1	1	no
XLOC_000916	XLOC_000916	Gm24836	1:180832768-180832876	1h_mock	1h_ETO	NOTEST	0	0	0	0	1	1	no
XLOC_000917	XLOC_000917	Sde2	1:180851150-180868097	1h_mock	1h_ETO	NOTEST	0	0	0	0	1	1	no
XLOC_000918	XLOC_000918	Lefty2	1:180893107-180899103	1h_mock	1h_ETO	NOTEST	0	0	0	0	1	1	no
XLOC_000919	XLOC_000919	Pycr2	1:180904273-180908087	1h_mock	1h_ETO	NOTEST	0	0	0	0	1	1	no
XLOC_000920	XLOC_000920	Lefty1	1:180935021-180938400	1h_mock	1h_ETO	OK	0	0	0.110786	0	0.53925	1	no
XLOC_000921	XLOC_000921	Tmem63a	1:180942343-180975112	1h_mock	1h_ETO	OK	0	0	0.194461	0	0.2427	1	no
XLOC_000922	XLOC_000922	9130409I23Rik	1:181051236-181060667	1h_mock	1h_ETO	NOTEST	0	0	0	0	1	1	no
XLOC_000923	XLOC_000923	Cnih4	1:181150930-181168994	1h_mock	1h_ETO	OK	0	0	0.10167	0	0.45705	1	no
XLOC_000924	XLOC_000924	A430110L20Rik	1:181225985-181228498	1h_mock	1h_ETO	NOTEST	0	0	0	0	1	1	no
XLOC_000925	XLOC_000925	Cnih3	1:181352627-181460641	1h_mock	1h_ETO	NOTEST	0	0	0	0	1	1	no
XLOC_000926	XLOC_000926	Dnah14	1:181738987-181769674	1h_mock	1h_ETO	NOTEST	0	0	0	0	1	1	no
XLOC_000927	XLOC_000927	Srp9	1:182124736-182132407	1h_mock	1h_ETO	NOTEST	0	0	0	0	1	1	no
XLOC_000928	XLOC_000928	Trp53bp2	1:182409171-182462432	1h_mock	1h_ETO	NOTEST	0	0	0	0	1	1	no
XLOC_000929	XLOC_000929	Capn8	1:182565006-182632352	1h_mock	1h_ETO	NOTEST	0	0	0	0	1	1	no
XLOC_000930	XLOC_000930	Susd4	1:182763859-182896598	1h_mock	1h_ETO	NOTEST	0	0	0	0	1	1	no
XLOC_000931	XLOC_000931	Tlr5	1:182954787-182976044	1h_mock	1h_ETO	NOTEST	0	0	0	0	1	1	no
XLOC_000932	XLOC_000932	Aida	1:183276341-183324501	1h_mock	1h_ETO	NOTEST	0	0	0	0	1	1	no
XLOC_000933	XLOC_000933	Taf1a	1:183388980-183409353	1h_mock	1h_ETO	NOTEST	0	0	0	0	1	1	no
XLOC_000934	XLOC_000934	Hhipl2	1:183418502-183437053	1h_mock	1h_ETO	NOTEST	0	0	0	0	1	1	no
XLOC_000935	XLOC_000935	Dusp10	1:184013301-184075636	1h_mock	1h_ETO	NOTEST	0	0	0	0	1	1	no
XLOC_000936	XLOC_000936	4930488B22Rik	1:184712496-184718989	1h_mock	1h_ETO	NOTEST	0	0	0	0	1	1	no
XLOC_000937	XLOC_000937	Rab3gap2	1:185204167-185329396	1h_mock	1h_ETO	NOTEST	0	0	0	0	1	1	no
XLOC_000938	XLOC_000938	Snora36b	1:185204167-185329396	1h_mock	1h_ETO	NOTEST	0	0	0	0	1	1	no
XLOC_000939	XLOC_000939	Mir194-1	1:185204167-185329396	1h_mock	1h_ETO	NOTEST	0	0	0	0	1	1	no
XLOC_000940	XLOC_000940	Mir215	1:185204167-185329396	1h_mock	1h_ETO	NOTEST	0	0	0	0	1	1	no
XLOC_000941	XLOC_000941	Bpnt1	1:185332148-185357777	1h_mock	1h_ETO	NOTEST	0	0	0	0	1	1	no
XLOC_000942	XLOC_000942	Eprs	1:185363094-185428355	1h_mock	1h_ETO	NOTEST	0	0	0	0	1	1	no
XLOC_000943	XLOC_000943	Slc30a10	1:185447115-185468762	1h_mock	1h_ETO	NOTEST	0	0	0	0	1	1	no
XLOC_000944	XLOC_000944	Gm23821	1:186123200-186123306	1h_mock	1h_ETO	NOTEST	0	0	0	0	1	1	no
XLOC_000945	XLOC_000945	Gm26169	1:186623185-186705992	1h_mock	1h_ETO	NOTEST	0	0	0	0	1	1	no
XLOC_000946	XLOC_000946	A430105J06Rik	1:186749395-186752921	1h_mock	1h_ETO	NOTEST	0	0	0	0	1	1	no
XLOC_000947	XLOC_000947	Gm3809	1:186960507-186961513	1h_mock	1h_ETO	NOTEST	0	0	0	0	1	1	no
XLOC_000948	XLOC_000948	D1Pas1	1:186967415-186970627	1h_mock	1h_ETO	NOTEST	0	0	0	0	1	1	no
XLOC_000949	XLOC_000949	1700007P06Rik	1:187044647-187215465	1h_mock	1h_ETO	NOTEST	0	0	0	0	1	1	no
XLOC_000950	XLOC_000950	Gpatch2	1:187215507-187351704	1h_mock	1h_ETO	NOTEST	0	0	0	0	1	1	no
XLOC_000951	XLOC_000951	Esrrg	1:187608790-188214885	1h_mock	1h_ETO	NOTEST	0	0	0	0	1	1	no
XLOC_000952	XLOC_000952	Ush2a	1:188262022-188965041	1h_mock	1h_ETO	NOTEST	0	0	0	0	1	1	no
XLOC_000953	XLOC_000953	Gm25269	1:188262022-188965041	1h_mock	1h_ETO	NOTEST	0	0	0	0	1	1	no
XLOC_000954	XLOC_000954	Gm24092	1:189393349-189393470	1h_mock	1h_ETO	NOTEST	0	0	0	0	1	1	no
XLOC_000955	XLOC_000955	Ptpn14	1:189728267-189876695	1h_mock	1h_ETO	OK	0	0	0.0254761	0	0.7747	1	no
XLOC_000956	XLOC_000956	Gm17566	1:190118037-190217276	1h_mock	1h_ETO	NOTEST	0	0	0	0	1	1	no
XLOC_000957	XLOC_000957	Angel2	1:190925111-190946962	1h_mock	1h_ETO	OK	0	0	0.0403265	0	0.91415	1	no
XLOC_000958	XLOC_000958	A230020J21Rik	1:191005831-191026190	1h_mock	1h_ETO	NOTEST	0	0	0	0	1	1	no
XLOC_000959	XLOC_000959	1700022P22Rik	1:191036821-191042941	1h_mock	1h_ETO	NOTEST	0	0	0	0	1	1	no
XLOC_000960	XLOC_000960	Nsl1	1:191063011-191084558	1h_mock	1h_ETO	NOTEST	0	0	0	0	1	1	no
XLOC_000961	XLOC_000961	Batf3	1:191098413-191108943	1h_mock	1h_ETO	NOTEST	0	0	0	0	1	1	no
XLOC_000962	XLOC_000962	Gm24748	1:191196905-191197013	1h_mock	1h_ETO	NOTEST	0	0	0	0	1	1	no
XLOC_000963	XLOC_000963	D730003I15Rik	1:191224473-191225686	1h_mock	1h_ETO	NOTEST	0	0	0	0	1	1	no
XLOC_000964	XLOC_000964	Tmem206	1:191325911-191350914	1h_mock	1h_ETO	NOTEST	0	0	0	0	1	1	no
XLOC_000965	XLOC_000965	Ints7	1:191575762-191622672	1h_mock	1h_ETO	NOTEST	0	0	0	0	1	1	no
XLOC_000966	XLOC_000966	Lpgat1	1:191717833-191784255	1h_mock	1h_ETO	OK	0	0	0.0656802	0	0.88865	1	no
XLOC_000967	XLOC_000967	Nek2	1:191821443-191833050	1h_mock	1h_ETO	NOTEST	0	0	0	0	1	1	no
XLOC_000968	XLOC_000968	Slc30a1	1:191890232-191913247	1h_mock	1h_ETO	NOTEST	0	0	0	0	1	1	no
XLOC_000969	XLOC_000969	Rd3	1:191977372-191990138	1h_mock	1h_ETO	NOTEST	0	0	0	0	1	1	no
XLOC_000970	XLOC_000970	Gm26879	1:191997429-192151013	1h_mock	1h_ETO	NOTEST	0	0	0	0	1	1	no
XLOC_000971	XLOC_000971	Gm10516	1:191997429-192151013	1h_mock	1h_ETO	NOTEST	0	0	0	0	1	1	no
XLOC_000972	XLOC_000972	Kcnh1	1:192190783-192510159	1h_mock	1h_ETO	NOTEST	0	0	0	0	1	1	no
XLOC_000973	XLOC_000973	Gm22265	1:192512827-192771213	1h_mock	1h_ETO	NOTEST	0	0	0	0	1	1	no
XLOC_000974	XLOC_000974	Gm15867	1:192844430-192856466	1h_mock	1h_ETO	NOTEST	0	0	0	0	1	1	no
XLOC_000975	XLOC_000975	A130010J15Rik,Irf6	1:193153111-193201703	1h_mock	1h_ETO	OK	0	0	0.203759	0	0.0838	1	no
XLOC_000976	XLOC_000976	Gm15872	1:193153111-193201703	1h_mock	1h_ETO	NOTEST	0	0	0	0	1	1	no
XLOC_000977	XLOC_000977	4930570N18Rik	1:193203038-193264054	1h_mock	1h_ETO	NOTEST	0	0	0	0	1	1	no
XLOC_000978	XLOC_000978	1600010F14Rik	1:193203038-193264054	1h_mock	1h_ETO	NOTEST	0	0	0	0	1	1	no
XLOC_000979	XLOC_000979	Lamb3	1:193301956-193343878	1h_mock	1h_ETO	NOTEST	0	0	0	0	1	1	no
XLOC_000980	XLOC_000980	Plxna2	1:194619828-194816869	1h_mock	1h_ETO	OK	0	0	0.0432018	0	0.52995	1	no
XLOC_000981	XLOC_000981	Mir3962	1:194822000-194822064	1h_mock	1h_ETO	NOTEST	0	0	0	0	1	1	no
XLOC_000982	XLOC_000982	Gm23885	1:194858656-194858950	1h_mock	1h_ETO	NOTEST	0	0	0	0	1	1	no
XLOC_000983	XLOC_000983	Cd34	1:194938820-195037908	1h_mock	1h_ETO	NOTEST	0	0	0	0	1	1	no
XLOC_000984	XLOC_000984	A330023F24Rik,Mir29b-2,Mir29c	1:194938820-195037908	1h_mock	1h_ETO	OK	0	0	0.0119737	0	0.93885	1	no
XLOC_000985	XLOC_000985	Gm24802	1:195228277-195228398	1h_mock	1h_ETO	NOTEST	0	0	0	0	1	1	no
XLOC_000986	XLOC_000986	Xkr4	1:3205900-3671498	1h_mock	1h_ETO	NOTEST	0	0	0	0	1	1	no
XLOC_000987	XLOC_000987	Gm22848	1:3783875-3783933	1h_mock	1h_ETO	NOTEST	0	0	0	0	1	1	no
XLOC_000988	XLOC_000988	Rp1	1:4343506-4360314	1h_mock	1h_ETO	NOTEST	0	0	0	0	1	1	no
XLOC_000989	XLOC_000989	Sox17	1:4490927-4496413	1h_mock	1h_ETO	NOTEST	0	0	0	0	1	1	no
XLOC_000990	XLOC_000990	Gm6085	1:4687933-4689403	1h_mock	1h_ETO	NOTEST	0	0	0	0	1	1	no
XLOC_000991	XLOC_000991	Gm25493	1:4723276-4723379	1h_mock	1h_ETO	NOTEST	0	0	0	0	1	1	no
XLOC_000992	XLOC_000992	Mrpl15	1:4773205-4785739	1h_mock	1h_ETO	NOTEST	0	0	0	0	1	1	no
XLOC_000993	XLOC_000993	Gm6104	1:4807787-4897909	1h_mock	1h_ETO	NOTEST	0	0	0	0	1	1	no
XLOC_000994	XLOC_000994	Rgs20	1:4909575-5070285	1h_mock	1h_ETO	NOTEST	0	0	0	0	1	1	no
XLOC_000995	XLOC_000995	Gm17100	1:4909575-5070285	1h_mock	1h_ETO	NOTEST	0	0	0	0	1	1	no
XLOC_000996	XLOC_000996	Gm22463	1:5644644-5644745	1h_mock	1h_ETO	NOTEST	0	0	0	0	1	1	no
XLOC_000997	XLOC_000997	Npbwr1	1:5913706-5917398	1h_mock	1h_ETO	NOTEST	0	0	0	0	1	1	no
XLOC_000998	XLOC_000998	4732440D04Rik	1:6206196-6276648	1h_mock	1h_ETO	NOTEST	0	0	0	0	1	1	no
XLOC_000999	XLOC_000999	4732440D04Rik	1:6206196-6276648	1h_mock	1h_ETO	NOTEST	0	0	0	0	1	1	no
XLOC_001000	XLOC_001000	Gm26983	1:7088919-7173628	1h_mock	1h_ETO	NOTEST	0	0	0	0	1	1	no
XLOC_001001	XLOC_001001	Gm26901	1:7349405-7397801	1h_mock	1h_ETO	NOTEST	0	0	0	0	1	1	no
XLOC_001002	XLOC_001002	Sntg1	1:8361474-9299878	1h_mock	1h_ETO	NOTEST	0	0	0	0	1	1	no
XLOC_001003	XLOC_001003	Gm16284	1:8361474-9299878	1h_mock	1h_ETO	NOTEST	0	0	0	0	1	1	no
XLOC_001004	XLOC_001004	Gm23358	1:8361474-9299878	1h_mock	1h_ETO	NOTEST	0	0	0	0	1	1	no
XLOC_001005	XLOC_001005	Gm15452	1:8361474-9299878	1h_mock	1h_ETO	NOTEST	0	0	0	0	1	1	no
XLOC_001006	XLOC_001006	Gm6152	1:8361474-9299878	1h_mock	1h_ETO	NOTEST	0	0	0	0	1	1	no
XLOC_001007	XLOC_001007	Gm7493	1:8361474-9299878	1h_mock	1h_ETO	NOTEST	0	0	0	0	1	1	no
XLOC_001008	XLOC_001008	2610203C22Rik	1:9547947-9631175	1h_mock	1h_ETO	NOTEST	0	0	0	0	1	1	no
XLOC_001009	XLOC_001009	Mybl1	1:9667414-9700209	1h_mock	1h_ETO	OK	0	0	0.0828476	0	0.879	1	no
XLOC_001010	XLOC_001010	Vcpip1	1:9718621-9791922	1h_mock	1h_ETO	NOTEST	0	0	0	0	1	1	no
XLOC_001011	XLOC_001011	Gm6195	1:9798129-9902556	1h_mock	1h_ETO	NOTEST	0	0	0	0	1	1	no
XLOC_001012	XLOC_001012	Gm22607	1:9798129-9902556	1h_mock	1h_ETO	NOTEST	0	0	0	0	1	1	no
XLOC_001013	XLOC_001013	Snhg6	1:9908637-9944118	1h_mock	1h_ETO	OK	0	0	0.0315545	0	0.46985	1	no
XLOC_001014	XLOC_001014	Snord87	1:9908637-9944118	1h_mock	1h_ETO	NOTEST	0	0	0	0	1	1	no
XLOC_001015	XLOC_001015	Gm10567,Tcf24	1:9960162-9967932	1h_mock	1h_ETO	NOTEST	0	0	0	0	1	1	no
XLOC_001016	XLOC_001016	Ppp1r42	1:9968623-10009136	1h_mock	1h_ETO	NOTEST	0	0	0	0	1	1	no
XLOC_001017	XLOC_001017	Gm24674	1:10009813-10009917	1h_mock	1h_ETO	NOTEST	0	0	0	0	1	1	no
XLOC_001018	XLOC_001018	Cops5	1:10024601-10038127	1h_mock	1h_ETO	OK	0	0	0.00727923	0	0.9929	1	no
XLOC_001019	XLOC_001019	Arfgef1	1:10137570-10232670	1h_mock	1h_ETO	OK	0	0	0.0425323	0	0.8802	1	no
XLOC_001020	XLOC_001020	Cpa6	1:10324719-10719945	1h_mock	1h_ETO	OK	0	0	0.0450765	0	0.26615	1	no
XLOC_001021	XLOC_001021	Gm15604	1:10324719-10719945	1h_mock	1h_ETO	NOTEST	0	0	0	0	1	1	no
XLOC_001022	XLOC_001022	Gm25253	1:10324719-10719945	1h_mock	1h_ETO	NOTEST	0	0	0	0	1	1	no
XLOC_001023	XLOC_001023	Gm24173	1:10993464-11303682	1h_mock	1h_ETO	NOTEST	0	0	0	0	1	1	no
XLOC_001024	XLOC_001024	Slco5a1	1:12866548-12991177	1h_mock	1h_ETO	NOTEST	0	0	0	0	1	1	no
XLOC_001025	XLOC_001025	Prdm14	1:13113456-13127163	1h_mock	1h_ETO	NOTEST	0	0	0	0	1	1	no
XLOC_001026	XLOC_001026	Ncoa2	1:13139104-13374083	1h_mock	1h_ETO	OK	0	0	0.184438	0	0.294	1	no
XLOC_001027	XLOC_001027	Gm23169	1:13139104-13374083	1h_mock	1h_ETO	NOTEST	0	0	0	0	1	1	no
XLOC_001028	XLOC_001028	Tram1	1:13564701-13589864	1h_mock	1h_ETO	NOTEST	0	0	0	0	1	1	no
XLOC_001029	XLOC_001029	Lactb2	1:13624844-13660546	1h_mock	1h_ETO	OK	0	0	0.0913401	0	0.5799	1	no
XLOC_001030	XLOC_001030	Gm26273	1:13774333-13774464	1h_mock	1h_ETO	NOTEST	0	0	0	0	1	1	no
XLOC_001031	XLOC_001031	Gm5523	1:13785882-13786879	1h_mock	1h_ETO	NOTEST	0	0	0	0	1	1	no
XLOC_001032	XLOC_001032	Eya1	1:14168953-14310200	1h_mock	1h_ETO	OK	0	0	0.000477201	0	0.9958	1	no
XLOC_001033	XLOC_001033	Msc	1:14753345-14758373	1h_mock	1h_ETO	NOTEST	0	0	0	0	1	1	no
XLOC_001034	XLOC_001034	Smt3h2-ps4	1:14839868-14840156	1h_mock	1h_ETO	NOTEST	0	0	0	0	1	1	no
XLOC_001035	XLOC_001035	Trpa1	1:14872647-14918862	1h_mock	1h_ETO	NOTEST	0	0	0	0	1	1	no
XLOC_001036	XLOC_001036	Gm26345	1:15019039-15019159	1h_mock	1h_ETO	NOTEST	0	0	0	0	1	1	no
XLOC_001037	XLOC_001037	Gm10566	1:15268798-15269797	1h_mock	1h_ETO	NOTEST	0	0	0	0	1	1	no
XLOC_001038	XLOC_001038	Gm25227	1:15287258-15716367	1h_mock	1h_ETO	NOTEST	0	0	0	0	1	1	no
XLOC_001039	XLOC_001039	Sbspon	1:15853861-15892722	1h_mock	1h_ETO	NOTEST	0	0	0	0	1	1	no
XLOC_001040	XLOC_001040	4930444P10Rik	1:16065978-16093325	1h_mock	1h_ETO	NOTEST	0	0	0	0	1	1	no
XLOC_001041	XLOC_001041	Rpl7	1:16101294-16104662	1h_mock	1h_ETO	OK	0	0	0.0374631	0	0.92315	1	no
XLOC_001042	XLOC_001042	Stau2	1:16228673-16520112	1h_mock	1h_ETO	OK	0	0	0.000578066	0	0.9971	1	no
XLOC_001043	XLOC_001043	Ube2w	1:16540789-16619489	1h_mock	1h_ETO	OK	0	0	0.0081518	0	0.90245	1	no
XLOC_001044	XLOC_001044	Tceb1	1:16642765-16656865	1h_mock	1h_ETO	NOTEST	0	0	0	0	1	1	no
XLOC_001045	XLOC_001045	Gm5828	1:16768269-16770138	1h_mock	1h_ETO	NOTEST	0	0	0	0	1	1	no
XLOC_001046	XLOC_001046	Jph1	1:16994937-17097889	1h_mock	1h_ETO	NOTEST	0	0	0	0	1	1	no
XLOC_001047	XLOC_001047	Gm16070	1:17676026-17766344	1h_mock	1h_ETO	NOTEST	0	0	0	0	1	1	no
XLOC_001048	XLOC_001048	Crisp4	1:18115190-18145902	1h_mock	1h_ETO	NOTEST	0	0	0	0	1	1	no
XLOC_001049	XLOC_001049	Defb44-ps	1:18210052-18223564	1h_mock	1h_ETO	NOTEST	0	0	0	0	1	1	no
XLOC_001050	XLOC_001050	Defb18	1:18236472-18237443	1h_mock	1h_ETO	NOTEST	0	0	0	0	1	1	no
XLOC_001051	XLOC_001051	Defb41,Gm15386	1:18250979-18265138	1h_mock	1h_ETO	NOTEST	0	0	0	0	1	1	no
XLOC_001052	XLOC_001052	Gm24075	1:18969761-18969833	1h_mock	1h_ETO	NOTEST	0	0	0	0	1	1	no
XLOC_001053	XLOC_001053	Gm15825	1:19063298-19166346	1h_mock	1h_ETO	NOTEST	0	0	0	0	1	1	no
XLOC_001054	XLOC_001054	Gm10075	1:19063298-19166346	1h_mock	1h_ETO	NOTEST	0	0	0	0	1	1	no
XLOC_001055	XLOC_001055	Gm24633	1:19513854-19513919	1h_mock	1h_ETO	NOTEST	0	0	0	0	1	1	no
XLOC_001056	XLOC_001056	Gm25568	1:19921309-19921399	1h_mock	1h_ETO	NOTEST	0	0	0	0	1	1	no
XLOC_001057	XLOC_001057	Pkhd1	1:20057778-20618064	1h_mock	1h_ETO	NOTEST	0	0	0	0	1	1	no
XLOC_001058	XLOC_001058	Gm15795	1:20057778-20618064	1h_mock	1h_ETO	NOTEST	0	0	0	0	1	1	no
XLOC_001059	XLOC_001059	Gm24162	1:20057778-20618064	1h_mock	1h_ETO	NOTEST	0	0	0	0	1	1	no
XLOC_001060	XLOC_001060	Il17f	1:20777150-20784270	1h_mock	1h_ETO	NOTEST	0	0	0	0	1	1	no
XLOC_001061	XLOC_001061	Mcm3	1:20802973-20820278	1h_mock	1h_ETO	NOTEST	0	0	0	0	1	1	no
XLOC_001062	XLOC_001062	Gm24723	1:20842534-20842666	1h_mock	1h_ETO	NOTEST	0	0	0	0	1	1	no
XLOC_001063	XLOC_001063	6720483E21Rik	1:20888649-20890473	1h_mock	1h_ETO	NOTEST	0	0	0	0	1	1	no
XLOC_001064	XLOC_001064	Gm24171	1:20890621-20938755	1h_mock	1h_ETO	NOTEST	0	0	0	0	1	1	no
XLOC_001065	XLOC_001065	Tram2	1:20996295-21079229	1h_mock	1h_ETO	NOTEST	0	0	0	0	1	1	no
XLOC_001066	XLOC_001066	Gm4956	1:21285245-21298312	1h_mock	1h_ETO	NOTEST	0	0	0	0	1	1	no
XLOC_001067	XLOC_001067	Gm21909	1:21312516-21316320	1h_mock	1h_ETO	NOTEST	0	0	0	0	1	1	no
XLOC_001068	XLOC_001068	Kcnq5	1:21398402-21962530	1h_mock	1h_ETO	NOTEST	0	0	0	0	1	1	no
XLOC_001069	XLOC_001069	Gm7658	1:21398402-21962530	1h_mock	1h_ETO	NOTEST	0	0	0	0	1	1	no
XLOC_001070	XLOC_001070	Rims1	1:22286250-22805994	1h_mock	1h_ETO	NOTEST	0	0	0	0	1	1	no
XLOC_001071	XLOC_001071	4933415F23Rik	1:23100472-23102253	1h_mock	1h_ETO	NOTEST	0	0	0	0	1	1	no
XLOC_001072	XLOC_001072	Gm6420	1:23255986-23256406	1h_mock	1h_ETO	NOTEST	0	0	0	0	1	1	no
XLOC_001073	XLOC_001073	Ogfrl1	1:23366423-23383175	1h_mock	1h_ETO	NOTEST	0	0	0	0	1	1	no
XLOC_001074	XLOC_001074	Smap1	1:23761752-23922317	1h_mock	1h_ETO	OK	0	0	0.126524	0	0.3401	1	no
XLOC_001075	XLOC_001075	1110058L19Rik	1:23995938-24005894	1h_mock	1h_ETO	NOTEST	0	0	0	0	1	1	no
XLOC_001076	XLOC_001076	Fam135a	1:24010757-24100341	1h_mock	1h_ETO	NOTEST	0	0	0	0	1	1	no
XLOC_001077	XLOC_001077	Col19a1	1:24261889-24587472	1h_mock	1h_ETO	NOTEST	0	0	0	0	1	1	no
XLOC_001078	XLOC_001078	Gm26418	1:24261889-24587472	1h_mock	1h_ETO	NOTEST	0	0	0	0	1	1	no
XLOC_001079	XLOC_001079	Gm10222	1:24612403-24612700	1h_mock	1h_ETO	NOTEST	0	0	0	0	1	1	no
XLOC_001080	XLOC_001080	Bai3	1:25067475-25829707	1h_mock	1h_ETO	NOTEST	0	0	0	0	1	1	no
XLOC_001081	XLOC_001081	Gm22260	1:25067475-25829707	1h_mock	1h_ETO	NOTEST	0	0	0	0	1	1	no
XLOC_001082	XLOC_001082	4931408C20Rik	1:26681813-26687460	1h_mock	1h_ETO	NOTEST	0	0	0	0	1	1	no
XLOC_001083	XLOC_001083	n-R5s209	1:26959102-26959221	1h_mock	1h_ETO	NOTEST	0	0	0	0	1	1	no
XLOC_001084	XLOC_001084	Gm7846	1:28580497-28580768	1h_mock	1h_ETO	NOTEST	0	0	0	0	1	1	no
XLOC_001085	XLOC_001085	Gm597	1:28776143-28780252	1h_mock	1h_ETO	NOTEST	0	0	0	0	1	1	no
XLOC_001086	XLOC_001086	Gm5697	1:28800237-28802721	1h_mock	1h_ETO	NOTEST	0	0	0	0	1	1	no
XLOC_001087	XLOC_001087	Gm25586	1:29280963-29281075	1h_mock	1h_ETO	NOTEST	0	0	0	0	1	1	no
XLOC_001088	XLOC_001088	Gm23785	1:29361274-29361370	1h_mock	1h_ETO	NOTEST	0	0	0	0	1	1	no
XLOC_001089	XLOC_001089	AC132241.1	1:30333290-30333397	1h_mock	1h_ETO	NOTEST	0	0	0	0	1	1	no
XLOC_001090	XLOC_001090	Gm9898	1:30718553-30719961	1h_mock	1h_ETO	NOTEST	0	0	0	0	1	1	no
XLOC_001091	XLOC_001091	Phf3	1:30802341-30863256	1h_mock	1h_ETO	NOTEST	0	0	0	0	1	1	no
XLOC_001092	XLOC_001092	Ptp4a1	1:30940302-30949770	1h_mock	1h_ETO	OK	0	0	0.0512411	0	0.9834	1	no
XLOC_001093	XLOC_001093	Gm5698	1:30976949-30978965	1h_mock	1h_ETO	NOTEST	0	0	0	0	1	1	no
XLOC_001094	XLOC_001094	Gm9458	1:30986224-30986953	1h_mock	1h_ETO	NOTEST	0	0	0	0	1	1	no
XLOC_001095	XLOC_001095	Gm5699	1:30997866-30999905	1h_mock	1h_ETO	NOTEST	0	0	0	0	1	1	no
XLOC_001096	XLOC_001096	5S_rRNA	1:31122724-31122862	1h_mock	1h_ETO	NOTEST	0	0	0	0	1	1	no
XLOC_001097	XLOC_001097	4931428L18Rik	1:31141077-31222661	1h_mock	1h_ETO	NOTEST	0	0	0	0	1	1	no
XLOC_001098	XLOC_001098	Gm26145	1:31259592-31259719	1h_mock	1h_ETO	NOTEST	0	0	0	0	1	1	no
XLOC_001099	XLOC_001099	Gm23032	1:31656631-31656738	1h_mock	1h_ETO	NOTEST	0	0	0	0	1	1	no
XLOC_001100	XLOC_001100	Gm25814	1:32172805-32657738	1h_mock	1h_ETO	NOTEST	0	0	0	0	1	1	no
XLOC_001101	XLOC_001101	Gm9839	1:32172805-32657738	1h_mock	1h_ETO	NOTEST	0	0	0	0	1	1	no
XLOC_001102	XLOC_001102	Gm5415	1:32172805-32657738	1h_mock	1h_ETO	NOTEST	0	0	0	0	1	1	no
XLOC_001103	XLOC_001103	Gm24732	1:32172805-32657738	1h_mock	1h_ETO	NOTEST	0	0	0	0	1	1	no
XLOC_001104	XLOC_001104	Prim2	1:33453810-33669786	1h_mock	1h_ETO	NOTEST	0	0	0	0	1	1	no
XLOC_001105	XLOC_001105	Bag2	1:33745483-33757794	1h_mock	1h_ETO	OK	0	0	0.00883359	0	0.904	1	no
XLOC_001106	XLOC_001106	Zfp451	1:33760471-33814595	1h_mock	1h_ETO	OK	0	0	0.0106108	0	0.9949	1	no
XLOC_001107	XLOC_001107	Gm15455	1:33835898-33838914	1h_mock	1h_ETO	NOTEST	0	0	0	0	1	1	no
XLOC_001108	XLOC_001108	Bend6	1:33852051-33907816	1h_mock	1h_ETO	NOTEST	0	0	0	0	1	1	no
XLOC_001109	XLOC_001109	Gm23792	1:33908224-34308652	1h_mock	1h_ETO	NOTEST	0	0	0	0	1	1	no
XLOC_001110	XLOC_001110	Gm26788	1:33908224-34308652	1h_mock	1h_ETO	NOTEST	0	0	0	0	1	1	no
XLOC_001111	XLOC_001111	Mir5103	1:34433120-34433199	1h_mock	1h_ETO	NOTEST	0	0	0	0	1	1	no
XLOC_001112	XLOC_001112	Ccdc115	1:34436670-34439672	1h_mock	1h_ETO	NOTEST	0	0	0	0	1	1	no
XLOC_001113	XLOC_001113	Prss40	1:34535647-34560943	1h_mock	1h_ETO	NOTEST	0	0	0	0	1	1	no
XLOC_001114	XLOC_001114	1700101I19Rik	1:34579223-34579613	1h_mock	1h_ETO	NOTEST	0	0	0	0	1	1	no
XLOC_001115	XLOC_001115	Fam168b	1:34678187-34843065	1h_mock	1h_ETO	NOTEST	0	0	0	0	1	1	no
XLOC_001116	XLOC_001116	Gm25096	1:35178955-35179084	1h_mock	1h_ETO	NOTEST	0	0	0	0	1	1	no
XLOC_001117	XLOC_001117	Uggt1	1:36141529-36244305	1h_mock	1h_ETO	OK	0	0	0.0503164	0	0.94275	1	no
XLOC_001118	XLOC_001118	mmu-mir-6897	1:36141529-36244305	1h_mock	1h_ETO	NOTEST	0	0	0	0	1	1	no
XLOC_001119	XLOC_001119	Neurl3	1:36264601-36273425	1h_mock	1h_ETO	NOTEST	0	0	0	0	1	1	no
XLOC_001120	XLOC_001120	Kansl3	1:36335729-36369181	1h_mock	1h_ETO	NOTEST	0	0	0	0	1	1	no
XLOC_001121	XLOC_001121	mmu-mir-6898	1:36335729-36369181	1h_mock	1h_ETO	NOTEST	0	0	0	0	1	1	no
XLOC_001122	XLOC_001122	Lman2l	1:36372290-36445271	1h_mock	1h_ETO	NOTEST	0	0	0	0	1	1	no
XLOC_001123	XLOC_001123	Ankrd23	1:36530533-36535729	1h_mock	1h_ETO	NOTEST	0	0	0	0	1	1	no
XLOC_001124	XLOC_001124	Ankrd39	1:36538172-36547201	1h_mock	1h_ETO	NOTEST	0	0	0	0	1	1	no
XLOC_001125	XLOC_001125	Sema4c	1:36548641-36558349	1h_mock	1h_ETO	OK	0	0	0.200518	0	0.26485	1	no
XLOC_001126	XLOC_001126	Fam178b	1:36558358-36683183	1h_mock	1h_ETO	NOTEST	0	0	0	0	1	1	no
XLOC_001127	XLOC_001127	Actr1b	1:36699201-36714422	1h_mock	1h_ETO	OK	0	0	0.038268	0	0.9548	1	no
XLOC_001128	XLOC_001128	Gm18828	1:36761860-36782816	1h_mock	1h_ETO	NOTEST	0	0	0	0	1	1	no
XLOC_001129	XLOC_001129	Tmem131	1:36792190-36939527	1h_mock	1h_ETO	NOTEST	0	0	0	0	1	1	no
XLOC_001130	XLOC_001130	Rpl12-ps1	1:36957929-36958427	1h_mock	1h_ETO	NOTEST	0	0	0	0	1	1	no
XLOC_001131	XLOC_001131	4930439A04Rik	1:37299864-37410736	1h_mock	1h_ETO	NOTEST	0	0	0	0	1	1	no
XLOC_001132	XLOC_001132	Coa5	1:37417083-37430103	1h_mock	1h_ETO	NOTEST	0	0	0	0	1	1	no
XLOC_001133	XLOC_001133	Mgat4a	1:37439339-37541016	1h_mock	1h_ETO	OK	0	0	0.0954722	0	0.6186	1	no
XLOC_001134	XLOC_001134	4930594C11Rik	1:37439339-37541016	1h_mock	1h_ETO	NOTEST	0	0	0	0	1	1	no
XLOC_001135	XLOC_001135	2010300C02Rik	1:37611676-37720085	1h_mock	1h_ETO	NOTEST	0	0	0	0	1	1	no
XLOC_001136	XLOC_001136	Tsga10	1:37754571-37865298	1h_mock	1h_ETO	NOTEST	0	0	0	0	1	1	no
XLOC_001137	XLOC_001137	Mitd1	1:37871737-37890411	1h_mock	1h_ETO	OK	0	0	0.0382726	0	0.97285	1	no
XLOC_001138	XLOC_001138	Lyg2	1:37905920-37916493	1h_mock	1h_ETO	NOTEST	0	0	0	0	1	1	no
XLOC_001139	XLOC_001139	Lyg1	1:37933595-37957759	1h_mock	1h_ETO	NOTEST	0	0	0	0	1	1	no
XLOC_001140	XLOC_001140	Txndc9	1:37983866-37997346	1h_mock	1h_ETO	OK	0	0	0.00421322	0	0.9403	1	no
XLOC_001141	XLOC_001141	Rev1	1:37998009-38129662	1h_mock	1h_ETO	NOTEST	0	0	0	0	1	1	no
XLOC_001142	XLOC_001142	Aff3	1:38177325-38664955	1h_mock	1h_ETO	OK	0	0	0.0754943	0	0.4169	1	no
XLOC_001143	XLOC_001143	Lonrf2	1:38793668-38836090	1h_mock	1h_ETO	OK	0	0	0.0637584	0	0.74025	1	no
XLOC_001144	XLOC_001144	Chst10	1:38863876-38898160	1h_mock	1h_ETO	NOTEST	0	0	0	0	1	1	no
XLOC_001145	XLOC_001145	mmu-mir-6349	1:39186895-39186992	1h_mock	1h_ETO	NOTEST	0	0	0	0	1	1	no
XLOC_001146	XLOC_001146	Gm20428	1:39193730-39363234	1h_mock	1h_ETO	NOTEST	0	0	0	0	1	1	no
XLOC_001147	XLOC_001147	Tbc1d8	1:39367850-39478747	1h_mock	1h_ETO	NOTEST	0	0	0	0	1	1	no
XLOC_001148	XLOC_001148	Rnf149	1:39547569-39577405	1h_mock	1h_ETO	OK	0	0	0.0372606	0	0.8697	1	no
XLOC_001149	XLOC_001149	Snord89	1:39547569-39577405	1h_mock	1h_ETO	NOTEST	0	0	0	0	1	1	no
XLOC_001150	XLOC_001150	Gm23722	1:39547569-39577405	1h_mock	1h_ETO	NOTEST	0	0	0	0	1	1	no
XLOC_001151	XLOC_001151	Creg2	1:39618405-39657390	1h_mock	1h_ETO	NOTEST	0	0	0	0	1	1	no
XLOC_001152	XLOC_001152	Rfx8	1:39665305-39720997	1h_mock	1h_ETO	NOTEST	0	0	0	0	1	1	no
XLOC_001153	XLOC_001153	Gm3646	1:39804140-39805332	1h_mock	1h_ETO	NOTEST	0	0	0	0	1	1	no
XLOC_001154	XLOC_001154	Gm16894	1:40076227-40125219	1h_mock	1h_ETO	NOTEST	0	0	0	0	1	1	no
XLOC_001155	XLOC_001155	Mfsd9	1:40772037-40790687	1h_mock	1h_ETO	NOTEST	0	0	0	0	1	1	no
XLOC_001156	XLOC_001156	Gm5973	1:40863733-40864219	1h_mock	1h_ETO	NOTEST	0	0	0	0	1	1	no
XLOC_001157	XLOC_001157	2610017I09Rik	1:42590770-42694825	1h_mock	1h_ETO	OK	0	0	0.260081	0	0.2922	1	no
XLOC_001158	XLOC_001158	2610207O16Rik	1:42694924-42740968	1h_mock	1h_ETO	NOTEST	0	0	0	0	1	1	no
XLOC_001159	XLOC_001159	Gm23126	1:42851232-42905682	1h_mock	1h_ETO	NOTEST	0	0	0	0	1	1	no
XLOC_001160	XLOC_001160	Tgfbrap1	1:43047268-43098622	1h_mock	1h_ETO	NOTEST	0	0	0	0	1	1	no
XLOC_001161	XLOC_001161	Fhl2	1:43123073-43163961	1h_mock	1h_ETO	NOTEST	0	0	0	0	1	1	no
XLOC_001162	XLOC_001162	Uxs1	1:43746965-43827800	1h_mock	1h_ETO	OK	0	0	0.0136504	0	0.81945	1	no
XLOC_001163	XLOC_001163	Gm24180	1:43918776-43918886	1h_mock	1h_ETO	NOTEST	0	0	0	0	1	1	no
XLOC_001164	XLOC_001164	Mettl21c	1:44009407-44020034	1h_mock	1h_ETO	NOTEST	0	0	0	0	1	1	no
XLOC_001165	XLOC_001165	Gm15838	1:44009407-44020034	1h_mock	1h_ETO	NOTEST	0	0	0	0	1	1	no
XLOC_001166	XLOC_001166	Gm8251	1:44055951-44061936	1h_mock	1h_ETO	NOTEST	0	0	0	0	1	1	no
XLOC_001167	XLOC_001167	Kdelc1,Tex30	1:44086612-44118808	1h_mock	1h_ETO	OK	0	0	0.0202128	0	0.7209	1	no
XLOC_001168	XLOC_001168	Mettl21e	1:44204069-44218961	1h_mock	1h_ETO	NOTEST	0	0	0	0	1	1	no
XLOC_001169	XLOC_001169	Col5a2	1:45374320-45503282	1h_mock	1h_ETO	OK	0	0	0.0196789	0	0.73465	1	no
XLOC_001170	XLOC_001170	Gm23216	1:45685455-45685562	1h_mock	1h_ETO	NOTEST	0	0	0	0	1	1	no
XLOC_001171	XLOC_001171	Gm5526	1:45857331-45857787	1h_mock	1h_ETO	NOTEST	0	0	0	0	1	1	no
XLOC_001172	XLOC_001172	Gm5269	1:45889524-45890273	1h_mock	1h_ETO	NOTEST	0	0	0	0	1	1	no
XLOC_001173	XLOC_001173	Slc40a1	1:45908069-45925594	1h_mock	1h_ETO	NOTEST	0	0	0	0	1	1	no
XLOC_001174	XLOC_001174	Gm3852	1:46011546-46012266	1h_mock	1h_ETO	NOTEST	0	0	0	0	1	1	no
XLOC_001175	XLOC_001175	Gm4776	1:46020071-46030469	1h_mock	1h_ETO	NOTEST	0	0	0	0	1	1	no
XLOC_001176	XLOC_001176	Slc39a10	1:46807543-46854046	1h_mock	1h_ETO	OK	0	0	0.0293418	0	0.75775	1	no
XLOC_001177	XLOC_001177	Gm4852	1:47365643-47366372	1h_mock	1h_ETO	NOTEST	0	0	0	0	1	1	no
XLOC_001178	XLOC_001178	mmu-mir-6350	1:47467020-47467125	1h_mock	1h_ETO	NOTEST	0	0	0	0	1	1	no
XLOC_001179	XLOC_001179	Gm22419	1:47749278-47749399	1h_mock	1h_ETO	NOTEST	0	0	0	0	1	1	no
XLOC_001180	XLOC_001180	Gm23829	1:47751298-47751568	1h_mock	1h_ETO	NOTEST	0	0	0	0	1	1	no
XLOC_001181	XLOC_001181	Gm5974	1:48313865-48314851	1h_mock	1h_ETO	NOTEST	0	0	0	0	1	1	no
XLOC_001182	XLOC_001182	Gm23240	1:48462172-48462293	1h_mock	1h_ETO	NOTEST	0	0	0	0	1	1	no
XLOC_001183	XLOC_001183	PCGEM1	1:50222388-50222520	1h_mock	1h_ETO	NOTEST	0	0	0	0	1	1	no
XLOC_001184	XLOC_001184	Nabp1	1:51469497-51478399	1h_mock	1h_ETO	NOTEST	0	0	0	0	1	1	no
XLOC_001185	XLOC_001185	Myo1b	1:51749764-51916071	1h_mock	1h_ETO	OK	0	0	0.158507	0	0.63975	1	no
XLOC_001186	XLOC_001186	SNORA7	1:51938973-51939095	1h_mock	1h_ETO	NOTEST	0	0	0	0	1	1	no
XLOC_001187	XLOC_001187	Gm8420	1:51940649-51941261	1h_mock	1h_ETO	NOTEST	0	0	0	0	1	1	no
XLOC_001188	XLOC_001188	Gm3940	1:51987147-52107188	1h_mock	1h_ETO	NOTEST	0	0	0	0	1	1	no
XLOC_001189	XLOC_001189	Gls	1:52163447-52233232	1h_mock	1h_ETO	OK	0	0	0.0299608	0	1	1	no
XLOC_001190	XLOC_001190	Gm23460	1:52444435-52444544	1h_mock	1h_ETO	NOTEST	0	0	0	0	1	1	no
XLOC_001191	XLOC_001191	Nab1	1:52457293-52500679	1h_mock	1h_ETO	OK	0	0	0.0782071	0	0.6963	1	no
XLOC_001192	XLOC_001192	Gm5976	1:52503233-52504229	1h_mock	1h_ETO	NOTEST	0	0	0	0	1	1	no
XLOC_001193	XLOC_001193	Mfsd6	1:52656285-52727462	1h_mock	1h_ETO	NOTEST	0	0	0	0	1	1	no
XLOC_001194	XLOC_001194	Inpp1	1:52789412-52817688	1h_mock	1h_ETO	OK	0	0	0.103421	0	0.4466	1	no
XLOC_001195	XLOC_001195	Gm16107	1:52845012-52920986	1h_mock	1h_ETO	NOTEST	0	0	0	0	1	1	no
XLOC_001196	XLOC_001196	1700019D03Rik	1:52922323-52963260	1h_mock	1h_ETO	NOTEST	0	0	0	0	1	1	no
XLOC_001197	XLOC_001197	1700019A02Rik	1:53158576-53187617	1h_mock	1h_ETO	NOTEST	0	0	0	0	1	1	no
XLOC_001198	XLOC_001198	Pms1	1:53189186-53297018	1h_mock	1h_ETO	NOTEST	0	0	0	0	1	1	no
XLOC_001199	XLOC_001199	Asnsd1	1:53313623-53352752	1h_mock	1h_ETO	NOTEST	0	0	0	0	1	1	no
XLOC_001200	XLOC_001200	Dnah7a	1:53397001-53706784	1h_mock	1h_ETO	NOTEST	0	0	0	0	1	1	no
XLOC_001201	XLOC_001201	Gm25240	1:53397001-53706784	1h_mock	1h_ETO	NOTEST	0	0	0	0	1	1	no
XLOC_001202	XLOC_001202	Stk17b	1:53755505-53785224	1h_mock	1h_ETO	NOTEST	0	0	0	0	1	1	no
XLOC_001203	XLOC_001203	Hecw2	1:53806881-54195168	1h_mock	1h_ETO	OK	0	0	0.0204657	0	0.82085	1	no
XLOC_001204	XLOC_001204	Gm24251	1:53806881-54195168	1h_mock	1h_ETO	NOTEST	0	0	0	0	1	1	no
XLOC_001205	XLOC_001205	Gm25829	1:54249101-54249208	1h_mock	1h_ETO	NOTEST	0	0	0	0	1	1	no
XLOC_001206	XLOC_001206	Gtf3c3	1:54397580-54438971	1h_mock	1h_ETO	NOTEST	0	0	0	0	1	1	no
XLOC_001207	XLOC_001207	Pgap1	1:54472999-54557684	1h_mock	1h_ETO	NOTEST	0	0	0	0	1	1	no
XLOC_001208	XLOC_001208	Ankrd44	1:54645339-54926387	1h_mock	1h_ETO	OK	0	0	0.0376055	0	0.76085	1	no
XLOC_001209	XLOC_001209	Sf3b1	1:54985168-55027478	1h_mock	1h_ETO	NOTEST	0	0	0	0	1	1	no
XLOC_001210	XLOC_001210	Hspd1	1:55077834-55091307	1h_mock	1h_ETO	OK	0	0	0.00689774	0	0.92865	1	no
XLOC_001211	XLOC_001211	Gm6822	1:55160739-55161053	1h_mock	1h_ETO	NOTEST	0	0	0	0	1	1	no
XLOC_001212	XLOC_001212	Rftn2	1:55170158-55235622	1h_mock	1h_ETO	NOTEST	0	0	0	0	1	1	no
XLOC_001213	XLOC_001213	Boll	1:55248657-55363469	1h_mock	1h_ETO	NOTEST	0	0	0	0	1	1	no
XLOC_001214	XLOC_001214	Gm6644	1:55406387-55751802	1h_mock	1h_ETO	NOTEST	0	0	0	0	1	1	no
XLOC_001215	XLOC_001215	Hsfy2	1:56636052-56637451	1h_mock	1h_ETO	NOTEST	0	0	0	0	1	1	no
XLOC_001216	XLOC_001216	Satb2	1:56793985-56978650	1h_mock	1h_ETO	NOTEST	0	0	0	0	1	1	no
XLOC_001217	XLOC_001217	Gm23943	1:56999154-56999275	1h_mock	1h_ETO	NOTEST	0	0	0	0	1	1	no
XLOC_001218	XLOC_001218	4930558J18Rik	1:57359221-57377504	1h_mock	1h_ETO	NOTEST	0	0	0	0	1	1	no
XLOC_001219	XLOC_001219	Tyw5	1:57388236-57417953	1h_mock	1h_ETO	OK	0	0	0.141469	0	0.57975	1	no
XLOC_001220	XLOC_001220	Gm22371	1:57422243-57422373	1h_mock	1h_ETO	NOTEST	0	0	0	0	1	1	no
XLOC_001221	XLOC_001221	Gm17234	1:57774161-57948394	1h_mock	1h_ETO	NOTEST	0	0	0	0	1	1	no
XLOC_001222	XLOC_001222	Kctd18	1:57955100-58025899	1h_mock	1h_ETO	OK	0	0	0.231945	0	0.3179	1	no
XLOC_001223	XLOC_001223	Gm24548	1:58113129-58200698	1h_mock	1h_ETO	NOTEST	0	0	0	0	1	1	no
XLOC_001224	XLOC_001224	Gm15759	1:58210396-58379264	1h_mock	1h_ETO	NOTEST	0	0	0	0	1	1	no
XLOC_001225	XLOC_001225	Clk1	1:58410188-58424066	1h_mock	1h_ETO	OK	0	0	0.082724	0	0.86605	1	no
XLOC_001226	XLOC_001226	Ppil3	1:58430993-58505109	1h_mock	1h_ETO	OK	0	0	0.002957	0	0.9446	1	no
XLOC_001227	XLOC_001227	Orc2	1:58430993-58505109	1h_mock	1h_ETO	OK	0	0	0.0281139	0	0.9301	1	no
XLOC_001228	XLOC_001228	Gm23966	1:58430993-58505109	1h_mock	1h_ETO	NOTEST	0	0	0	0	1	1	no
XLOC_001229	XLOC_001229	Fam126b	1:58505147-58586323	1h_mock	1h_ETO	NOTEST	0	0	0	0	1	1	no
XLOC_001230	XLOC_001230	Als2cr12	1:58658116-58695989	1h_mock	1h_ETO	NOTEST	0	0	0	0	1	1	no
XLOC_001231	XLOC_001231	Trak2	1:58900448-58973430	1h_mock	1h_ETO	OK	0	0	0.0365544	0	0.91765	1	no
XLOC_001232	XLOC_001232	Als2cr11	1:58997122-59003443	1h_mock	1h_ETO	NOTEST	0	0	0	0	1	1	no
XLOC_001233	XLOC_001233	Als2cr11	1:59050505-59094900	1h_mock	1h_ETO	NOTEST	0	0	0	0	1	1	no
XLOC_001234	XLOC_001234	Tmem237	1:59100593-59237231	1h_mock	1h_ETO	OK	0	0	0.0937628	0	0.39715	1	no
XLOC_001235	XLOC_001235	Als2,Mpp4	1:59100593-59237231	1h_mock	1h_ETO	OK	0	0	0.0046515	0	0.9313	1	no
XLOC_001236	XLOC_001236	Gm26813	1:59488479-59492605	1h_mock	1h_ETO	NOTEST	0	0	0	0	1	1	no
XLOC_001237	XLOC_001237	Sumo1	1:59639433-59670834	1h_mock	1h_ETO	NOTEST	0	0	0	0	1	1	no
XLOC_001238	XLOC_001238	Ica1l	1:59989069-60043087	1h_mock	1h_ETO	NOTEST	0	0	0	0	1	1	no
XLOC_001239	XLOC_001239	Wdr12	1:60076867-60151032	1h_mock	1h_ETO	OK	0	0	0.0962161	0	0.66145	1	no
XLOC_001240	XLOC_001240	Raph1	1:60483190-60567104	1h_mock	1h_ETO	OK	0	0	0.0210093	0	0.9811	1	no
XLOC_001241	XLOC_001241	Gm11575	1:60483190-60567104	1h_mock	1h_ETO	NOTEST	0	0	0	0	1	1	no
XLOC_001242	XLOC_001242	Gm11578	1:60592250-60592709	1h_mock	1h_ETO	NOTEST	0	0	0	0	1	1	no
XLOC_001243	XLOC_001243	Gm23762	1:60613697-60613803	1h_mock	1h_ETO	NOTEST	0	0	0	0	1	1	no
XLOC_001244	XLOC_001244	Gm11579	1:60776664-60803790	1h_mock	1h_ETO	NOTEST	0	0	0	0	1	1	no
XLOC_001245	XLOC_001245	Gm11582	1:60948229-60948465	1h_mock	1h_ETO	NOTEST	0	0	0	0	1	1	no
XLOC_001246	XLOC_001246	Gm11590	1:61121377-61124004	1h_mock	1h_ETO	NOTEST	0	0	0	0	1	1	no
XLOC_001247	XLOC_001247	Gm11591	1:61196540-61197242	1h_mock	1h_ETO	NOTEST	0	0	0	0	1	1	no
XLOC_001248	XLOC_001248	4930587A21Rik	1:61616942-61621149	1h_mock	1h_ETO	NOTEST	0	0	0	0	1	1	no
XLOC_001249	XLOC_001249	4930448K12Rik	1:61638823-62642284	1h_mock	1h_ETO	NOTEST	0	0	0	0	1	1	no
XLOC_001250	XLOC_001250	Gm12747	1:61638823-62642284	1h_mock	1h_ETO	NOTEST	0	0	0	0	1	1	no
XLOC_001251	XLOC_001251	Gm11610	1:61638823-62642284	1h_mock	1h_ETO	NOTEST	0	0	0	0	1	1	no
XLOC_001252	XLOC_001252	Gm11600	1:62656694-62657788	1h_mock	1h_ETO	NOTEST	0	0	0	0	1	1	no
XLOC_001253	XLOC_001253	Ino80d	1:62958417-63176822	1h_mock	1h_ETO	OK	0	0	0.0301988	0	0.77725	1	no
XLOC_001254	XLOC_001254	Ndufs1	1:62958417-63176822	1h_mock	1h_ETO	OK	0	0	0.00803926	0	0.8922	1	no
XLOC_001255	XLOC_001255	Gpr1	1:63182690-63214543	1h_mock	1h_ETO	NOTEST	0	0	0	0	1	1	no
XLOC_001256	XLOC_001256	Gm11608	1:63266847-63273120	1h_mock	1h_ETO	NOTEST	0	0	0	0	1	1	no
XLOC_001257	XLOC_001257	Gm24513	1:63273225-63314576	1h_mock	1h_ETO	NOTEST	0	0	0	0	1	1	no
XLOC_001258	XLOC_001258	Gm23448	1:63273225-63314576	1h_mock	1h_ETO	NOTEST	0	0	0	0	1	1	no
XLOC_001259	XLOC_001259	Gm11606	1:63357433-63358050	1h_mock	1h_ETO	NOTEST	0	0	0	0	1	1	no
XLOC_001260	XLOC_001260	Gm11605	1:63364719-63365365	1h_mock	1h_ETO	NOTEST	0	0	0	0	1	1	no
XLOC_001261	XLOC_001261	Gm22281	1:63445890-63596515	1h_mock	1h_ETO	NOTEST	0	0	0	0	1	1	no
XLOC_001262	XLOC_001262	Dytn	1:63622850-63686927	1h_mock	1h_ETO	NOTEST	0	0	0	0	1	1	no
XLOC_001263	XLOC_001263	Mdh1b	1:63698818-63730318	1h_mock	1h_ETO	NOTEST	0	0	0	0	1	1	no
XLOC_001264	XLOC_001264	4933402D24Rik	1:63754906-63769267	1h_mock	1h_ETO	NOTEST	0	0	0	0	1	1	no
XLOC_001265	XLOC_001265	Gm13751	1:63844826-63845578	1h_mock	1h_ETO	NOTEST	0	0	0	0	1	1	no
XLOC_001266	XLOC_001266	Klf7	1:64029446-64122282	1h_mock	1h_ETO	NOTEST	0	0	0	0	1	1	no
XLOC_001267	XLOC_001267	mmu-mir-6899	1:64029446-64122282	1h_mock	1h_ETO	NOTEST	0	0	0	0	1	1	no
XLOC_001268	XLOC_001268	Mettl21a	1:64606472-64617242	1h_mock	1h_ETO	OK	0	0	0.0843171	0	0.41845	1	no
XLOC_001269	XLOC_001269	2810408I11Rik	1:64679870-64725644	1h_mock	1h_ETO	NOTEST	0	0	0	0	1	1	no
XLOC_001270	XLOC_001270	Fzd5	1:64730559-64737750	1h_mock	1h_ETO	NOTEST	0	0	0	0	1	1	no
XLOC_001271	XLOC_001271	Plekhm3	1:64785982-64956824	1h_mock	1h_ETO	OK	0	0	0.0562951	0	0.53865	1	no
XLOC_001272	XLOC_001272	Rpl10a-ps1	1:64993923-64994631	1h_mock	1h_ETO	NOTEST	0	0	0	0	1	1	no
XLOC_001273	XLOC_001273	Gm24788	1:65001306-65001462	1h_mock	1h_ETO	NOTEST	0	0	0	0	1	1	no
XLOC_001274	XLOC_001274	Akr1cl	1:65012688-65032759	1h_mock	1h_ETO	NOTEST	0	0	0	0	1	1	no
XLOC_001275	XLOC_001275	Cryge	1:65048553-65051149	1h_mock	1h_ETO	NOTEST	0	0	0	0	1	1	no
XLOC_001276	XLOC_001276	Crygd	1:65061871-65063452	1h_mock	1h_ETO	NOTEST	0	0	0	0	1	1	no
XLOC_001277	XLOC_001277	Crygc	1:65071524-65073689	1h_mock	1h_ETO	NOTEST	0	0	0	0	1	1	no
XLOC_001278	XLOC_001278	Crygb	1:65080227-65082267	1h_mock	1h_ETO	NOTEST	0	0	0	0	1	1	no
XLOC_001279	XLOC_001279	Cryga,D630023F18Rik	1:65100388-65123214	1h_mock	1h_ETO	NOTEST	0	0	0	0	1	1	no
XLOC_001280	XLOC_001280	Idh1	1:65158615-65186479	1h_mock	1h_ETO	OK	0	0	0.00277934	0	0.9526	1	no
XLOC_001281	XLOC_001281	Gm5255	1:65550463-65551237	1h_mock	1h_ETO	NOTEST	0	0	0	0	1	1	no
XLOC_001282	XLOC_001282	Gm8809	1:66032182-66032925	1h_mock	1h_ETO	NOTEST	0	0	0	0	1	1	no
XLOC_001283	XLOC_001283	Gm10558	1:66175272-66442583	1h_mock	1h_ETO	NOTEST	0	0	0	0	1	1	no
XLOC_001284	XLOC_001284	Kansl1l	1:66700830-66817562	1h_mock	1h_ETO	OK	0	0	0.0173667	0	0.97675	1	no
XLOC_001285	XLOC_001285	Acadl	1:66830838-66863277	1h_mock	1h_ETO	OK	0	0	0.0705135	0	0.50475	1	no
XLOC_001286	XLOC_001286	Gm15793	1:66830838-66863277	1h_mock	1h_ETO	NOTEST	0	0	0	0	1	1	no
XLOC_001287	XLOC_001287	Myl1	1:66924294-66945404	1h_mock	1h_ETO	NOTEST	0	0	0	0	1	1	no
XLOC_001288	XLOC_001288	Rpl31-ps14	1:66948562-66948940	1h_mock	1h_ETO	NOTEST	0	0	0	0	1	1	no
XLOC_001289	XLOC_001289	Lancl1	1:67000516-67038872	1h_mock	1h_ETO	OK	0	0	0.0288476	0	0.763	1	no
XLOC_001290	XLOC_001290	Erbb4	1:68032185-69108059	1h_mock	1h_ETO	NOTEST	0	0	0	0	1	1	no
XLOC_001291	XLOC_001291	Gm15670	1:68032185-69108059	1h_mock	1h_ETO	NOTEST	0	0	0	0	1	1	no
XLOC_001292	XLOC_001292	Gm25542	1:68032185-69108059	1h_mock	1h_ETO	NOTEST	0	0	0	0	1	1	no
XLOC_001293	XLOC_001293	Gm16076	1:68032185-69108059	1h_mock	1h_ETO	NOTEST	0	0	0	0	1	1	no
XLOC_001294	XLOC_001294	Gm8840	1:69130913-69131299	1h_mock	1h_ETO	NOTEST	0	0	0	0	1	1	no
XLOC_001295	XLOC_001295	Ikzf2	1:69531213-69685960	1h_mock	1h_ETO	NOTEST	0	0	0	0	1	1	no
XLOC_001296	XLOC_001296	Gm22665	1:69826987-70725132	1h_mock	1h_ETO	NOTEST	0	0	0	0	1	1	no
XLOC_001297	XLOC_001297	Gm23879	1:69826987-70725132	1h_mock	1h_ETO	NOTEST	0	0	0	0	1	1	no
XLOC_001298	XLOC_001298	Bard1	1:71027497-71103146	1h_mock	1h_ETO	NOTEST	0	0	0	0	1	1	no
XLOC_001299	XLOC_001299	Gm16236	1:71027497-71103146	1h_mock	1h_ETO	NOTEST	0	0	0	0	1	1	no
XLOC_001300	XLOC_001300	Abca12	1:71243089-71414910	1h_mock	1h_ETO	NOTEST	0	0	0	0	1	1	no
XLOC_001301	XLOC_001301	Fn1	1:71585522-71662843	1h_mock	1h_ETO	NOTEST	0	0	0	0	1	1	no
XLOC_001302	XLOC_001302	Mreg	1:72159232-72212307	1h_mock	1h_ETO	NOTEST	0	0	0	0	1	1	no
XLOC_001303	XLOC_001303	Pecr	1:72236464-72284314	1h_mock	1h_ETO	NOTEST	0	0	0	0	1	1	no
XLOC_001304	XLOC_001304	March4	1:72427111-72536930	1h_mock	1h_ETO	NOTEST	0	0	0	0	1	1	no
XLOC_001305	XLOC_001305	Ankar	1:72642979-72700564	1h_mock	1h_ETO	NOTEST	0	0	0	0	1	1	no
XLOC_001306	XLOC_001306	Igfbp5	1:72857931-72874884	1h_mock	1h_ETO	OK	0	0	0.00310002	0	0.95675	1	no
XLOC_001307	XLOC_001307	Tnp1	1:73015082-73015899	1h_mock	1h_ETO	NOTEST	0	0	0	0	1	1	no
XLOC_001308	XLOC_001308	mmu-mir-6351	1:73855476-73855575	1h_mock	1h_ETO	NOTEST	0	0	0	0	1	1	no
XLOC_001309	XLOC_001309	Tns1	1:73910230-74124447	1h_mock	1h_ETO	NOTEST	0	0	0	0	1	1	no
XLOC_001310	XLOC_001310	Cxcr1	1:74191784-74194631	1h_mock	1h_ETO	NOTEST	0	0	0	0	1	1	no
XLOC_001311	XLOC_001311	Mir1928	1:74206553-74206620	1h_mock	1h_ETO	NOTEST	0	0	0	0	1	1	no
XLOC_001312	XLOC_001312	Aamp	1:74279839-74284738	1h_mock	1h_ETO	NOTEST	0	0	0	0	1	1	no
XLOC_001313	XLOC_001313	Tmbim1	1:74284929-74353694	1h_mock	1h_ETO	OK	0	0	0.0206969	0	0.913	1	no
XLOC_001314	XLOC_001314	Usp37	1:74409375-74588246	1h_mock	1h_ETO	NOTEST	0	0	0	0	1	1	no
XLOC_001315	XLOC_001315	Zfp142	1:74409375-74588246	1h_mock	1h_ETO	OK	0	0	0.167709	0	0.61945	1	no
XLOC_001316	XLOC_001316	Gm25035	1:74409375-74588246	1h_mock	1h_ETO	NOTEST	0	0	0	0	1	1	no
XLOC_001317	XLOC_001317	Rnf25	1:74593747-74601397	1h_mock	1h_ETO	NOTEST	0	0	0	0	1	1	no
XLOC_001318	XLOC_001318	Prkag3	1:74739498-74749221	1h_mock	1h_ETO	NOTEST	0	0	0	0	1	1	no
XLOC_001319	XLOC_001319	Fev	1:74881508-74885419	1h_mock	1h_ETO	NOTEST	0	0	0	0	1	1	no
XLOC_001320	XLOC_001320	Cryba2	1:74889933-74893143	1h_mock	1h_ETO	NOTEST	0	0	0	0	1	1	no
XLOC_001321	XLOC_001321	Mir375	1:74900651-74900726	1h_mock	1h_ETO	NOTEST	0	0	0	0	1	1	no
XLOC_001322	XLOC_001322	Ccdc108	1:74902070-74935599	1h_mock	1h_ETO	NOTEST	0	0	0	0	1	1	no
XLOC_001323	XLOC_001323	Ihh	1:74945318-74951651	1h_mock	1h_ETO	NOTEST	0	0	0	0	1	1	no
XLOC_001324	XLOC_001324	Nhej1	1:74967138-75046639	1h_mock	1h_ETO	NOTEST	0	0	0	0	1	1	no
XLOC_001325	XLOC_001325	Slc23a3	1:75125543-75133890	1h_mock	1h_ETO	NOTEST	0	0	0	0	1	1	no
XLOC_001326	XLOC_001326	Cnppd1	1:75134553-75142368	1h_mock	1h_ETO	OK	0	0	0.0270558	0	0.5679	1	no
XLOC_001327	XLOC_001327	Abcb6	1:75171716-75180392	1h_mock	1h_ETO	OK	0	0	0.196608	0	0.0712	1	no
XLOC_001328	XLOC_001328	Atg9a	1:75180865-75191923	1h_mock	1h_ETO	NOTEST	0	0	0	0	1	1	no
XLOC_001329	XLOC_001329	Glb1l	1:75192150-75210778	1h_mock	1h_ETO	OK	0	0	0.0907744	0	0.95915	1	no
XLOC_001330	XLOC_001330	Tuba4a	1:75210837-75219253	1h_mock	1h_ETO	NOTEST	0	0	0	0	1	1	no
XLOC_001331	XLOC_001331	A630095N17Rik	1:75220094-75232093	1h_mock	1h_ETO	NOTEST	0	0	0	0	1	1	no
XLOC_001332	XLOC_001332	Ptprn	1:75247040-75264208	1h_mock	1h_ETO	NOTEST	0	0	0	0	1	1	no
XLOC_001333	XLOC_001333	Resp18	1:75272198-75278415	1h_mock	1h_ETO	NOTEST	0	0	0	0	1	1	no
XLOC_001334	XLOC_001334	Dnpep	1:75307895-75317637	1h_mock	1h_ETO	OK	0	0	0.00143637	0	0.9714	1	no
XLOC_001335	XLOC_001335	Gm15179	1:75360328-75375012	1h_mock	1h_ETO	NOTEST	0	0	0	0	1	1	no
XLOC_001336	XLOC_001336	Gm15178	1:75375296-75432320	1h_mock	1h_ETO	NOTEST	0	0	0	0	1	1	no
XLOC_001337	XLOC_001337	Chpf,Obsl1	1:75474568-75506452	1h_mock	1h_ETO	OK	0	0	0.0446557	0	0.9991	1	no
XLOC_001338	XLOC_001338	Gm15181	1:75514106-75514283	1h_mock	1h_ETO	NOTEST	0	0	0	0	1	1	no
XLOC_001339	XLOC_001339	Epha4	1:77367184-77515088	1h_mock	1h_ETO	NOTEST	0	0	0	0	1	1	no
XLOC_001340	XLOC_001340	mmu-mir-6352	1:77367184-77515088	1h_mock	1h_ETO	NOTEST	0	0	0	0	1	1	no
XLOC_001341	XLOC_001341	Gm26263	1:77898282-77898446	1h_mock	1h_ETO	NOTEST	0	0	0	0	1	1	no
XLOC_001342	XLOC_001342	Pax3	1:78101266-78197134	1h_mock	1h_ETO	OK	0	0	0.141701	0	0.39135	1	no
XLOC_001343	XLOC_001343	Farsb	1:78310345-78488859	1h_mock	1h_ETO	NOTEST	0	0	0	0	1	1	no
XLOC_001344	XLOC_001344	BC035947	1:78497805-78538173	1h_mock	1h_ETO	NOTEST	0	0	0	0	1	1	no
XLOC_001345	XLOC_001345	Gm5830	1:78967636-78968079	1h_mock	1h_ETO	NOTEST	0	0	0	0	1	1	no
XLOC_001346	XLOC_001346	Scg2	1:79434668-79440090	1h_mock	1h_ETO	NOTEST	0	0	0	0	1	1	no
XLOC_001347	XLOC_001347	Gm24160	1:79513738-79513864	1h_mock	1h_ETO	NOTEST	0	0	0	0	1	1	no
XLOC_001348	XLOC_001348	Ap1s3	1:79606875-79671972	1h_mock	1h_ETO	NOTEST	0	0	0	0	1	1	no
XLOC_001349	XLOC_001349	Wdfy1	1:79702261-79781445	1h_mock	1h_ETO	NOTEST	0	0	0	0	1	1	no
XLOC_001350	XLOC_001350	Serpine2	1:79794196-79858696	1h_mock	1h_ETO	NOTEST	0	0	0	0	1	1	no
XLOC_001351	XLOC_001351	Gm5529	1:79922535-79923426	1h_mock	1h_ETO	NOTEST	0	0	0	0	1	1	no
XLOC_001352	XLOC_001352	Fam124b	1:80198705-80218473	1h_mock	1h_ETO	NOTEST	0	0	0	0	1	1	no
XLOC_001353	XLOC_001353	Cul3	1:80264922-80340480	1h_mock	1h_ETO	OK	0	0	0.00742128	0	0.9952	1	no
XLOC_001354	XLOC_001354	Gm6189	1:80383103-80385188	1h_mock	1h_ETO	NOTEST	0	0	0	0	1	1	no
XLOC_001355	XLOC_001355	Dock10	1:80501072-80758553	1h_mock	1h_ETO	NOTEST	0	0	0	0	1	1	no
XLOC_001356	XLOC_001356	Gm5530	1:81741984-81742969	1h_mock	1h_ETO	NOTEST	0	0	0	0	1	1	no
XLOC_001357	XLOC_001357	Irs1	1:82233100-82291416	1h_mock	1h_ETO	NOTEST	0	0	0	0	1	1	no
XLOC_001358	XLOC_001358	Gm22112	1:82316451-82445366	1h_mock	1h_ETO	NOTEST	0	0	0	0	1	1	no
XLOC_001359	XLOC_001359	Col4a4	1:82452557-82586849	1h_mock	1h_ETO	NOTEST	0	0	0	0	1	1	no
XLOC_001360	XLOC_001360	C430014B12Rik	1:82586920-82752394	1h_mock	1h_ETO	NOTEST	0	0	0	0	1	1	no
XLOC_001361	XLOC_001361	Tm4sf20	1:82756648-82768461	1h_mock	1h_ETO	NOTEST	0	0	0	0	1	1	no
XLOC_001362	XLOC_001362	Slc19a3	1:83012522-83038448	1h_mock	1h_ETO	NOTEST	0	0	0	0	1	1	no
XLOC_001363	XLOC_001363	n-R5s214	1:83216670-83216791	1h_mock	1h_ETO	NOTEST	0	0	0	0	1	1	no
XLOC_001364	XLOC_001364	Sphkap	1:83254138-83408200	1h_mock	1h_ETO	NOTEST	0	0	0	0	1	1	no
XLOC_001365	XLOC_001365	Pid1	1:84036295-84364180	1h_mock	1h_ETO	OK	0	0	0.0385847	0	0.9822	1	no
XLOC_001366	XLOC_001366	mmu-mir-6353	1:84036295-84364180	1h_mock	1h_ETO	NOTEST	0	0	0	0	1	1	no
XLOC_001367	XLOC_001367	Dner	1:84369840-84696221	1h_mock	1h_ETO	NOTEST	0	0	0	0	1	1	no
XLOC_001368	XLOC_001368	Trip12	1:84721188-84839304	1h_mock	1h_ETO	NOTEST	0	0	0	0	1	1	no
XLOC_001369	XLOC_001369	Slc16a14	1:84905897-84935125	1h_mock	1h_ETO	NOTEST	0	0	0	0	1	1	no
XLOC_001370	XLOC_001370	C130026I21Rik	1:84992689-85285491	1h_mock	1h_ETO	NOTEST	0	0	0	0	1	1	no
XLOC_001371	XLOC_001371	Gm7582	1:84992689-85285491	1h_mock	1h_ETO	NOTEST	0	0	0	0	1	1	no
XLOC_001372	XLOC_001372	A530032D15Rik	1:84992689-85285491	1h_mock	1h_ETO	NOTEST	0	0	0	0	1	1	no
XLOC_001373	XLOC_001373	Gm2635	1:84992689-85285491	1h_mock	1h_ETO	NOTEST	0	0	0	0	1	1	no
XLOC_001374	XLOC_001374	Gm2619	1:85308658-85342615	1h_mock	1h_ETO	NOTEST	0	0	0	0	1	1	no
XLOC_001375	XLOC_001375	Gm7281	1:85308658-85342615	1h_mock	1h_ETO	NOTEST	0	0	0	0	1	1	no
XLOC_001376	XLOC_001376	Gm2666	1:85484251-85485142	1h_mock	1h_ETO	NOTEST	0	0	0	0	1	1	no
XLOC_001377	XLOC_001377	Gm16092	1:85511132-85552178	1h_mock	1h_ETO	NOTEST	0	0	0	0	1	1	no
XLOC_001378	XLOC_001378	Sp110	1:85575675-85598817	1h_mock	1h_ETO	NOTEST	0	0	0	0	1	1	no
XLOC_001379	XLOC_001379	Gm10552	1:85600377-85709998	1h_mock	1h_ETO	NOTEST	0	0	0	0	1	1	no
XLOC_001380	XLOC_001380	Gm17017	1:85600377-85709998	1h_mock	1h_ETO	NOTEST	0	0	0	0	1	1	no
XLOC_001381	XLOC_001381	A630001G21Rik	1:85717082-85778643	1h_mock	1h_ETO	NOTEST	0	0	0	0	1	1	no
XLOC_001382	XLOC_001382	Gpr55	1:85928482-85961055	1h_mock	1h_ETO	NOTEST	0	0	0	0	1	1	no
XLOC_001383	XLOC_001383	Htr2b	1:86064386-86301375	1h_mock	1h_ETO	NOTEST	0	0	0	0	1	1	no
XLOC_001384	XLOC_001384	Gm16341	1:86064386-86301375	1h_mock	1h_ETO	NOTEST	0	0	0	0	1	1	no
XLOC_001385	XLOC_001385	Ncl	1:86344718-86359455	1h_mock	1h_ETO	NOTEST	0	0	0	0	1	1	no
XLOC_001386	XLOC_001386	Snora75	1:86344718-86359455	1h_mock	1h_ETO	NOTEST	0	0	0	0	1	1	no
XLOC_001387	XLOC_001387	Gm24148	1:86344718-86359455	1h_mock	1h_ETO	NOTEST	0	0	0	0	1	1	no
XLOC_001388	XLOC_001388	Snord82	1:86344718-86359455	1h_mock	1h_ETO	NOTEST	0	0	0	0	1	1	no
XLOC_001389	XLOC_001389	Nmur1	1:86386241-86388162	1h_mock	1h_ETO	NOTEST	0	0	0	0	1	1	no
XLOC_001390	XLOC_001390	Pde6d	1:86542993-86582629	1h_mock	1h_ETO	NOTEST	0	0	0	0	1	1	no
XLOC_001391	XLOC_001391	Gm22955	1:86637551-86637608	1h_mock	1h_ETO	NOTEST	0	0	0	0	1	1	no
XLOC_001392	XLOC_001392	Nppc	1:86666292-86670573	1h_mock	1h_ETO	NOTEST	0	0	0	0	1	1	no
XLOC_001393	XLOC_001393	Gm6136	1:86703803-87050097	1h_mock	1h_ETO	NOTEST	0	0	0	0	1	1	no
XLOC_001394	XLOC_001394	Alppl2	1:87086689-87089928	1h_mock	1h_ETO	NOTEST	0	0	0	0	1	1	no
XLOC_001395	XLOC_001395	Alpi	1:87098001-87101606	1h_mock	1h_ETO	NOTEST	0	0	0	0	1	1	no
XLOC_001396	XLOC_001396	Ecel1	1:87147654-87156521	1h_mock	1h_ETO	NOTEST	0	0	0	0	1	1	no
XLOC_001397	XLOC_001397	Gm16535	1:87264362-87310839	1h_mock	1h_ETO	NOTEST	0	0	0	0	1	1	no
XLOC_001398	XLOC_001398	Gm22549	1:87326997-87450796	1h_mock	1h_ETO	NOTEST	0	0	0	0	1	1	no
XLOC_001399	XLOC_001399	Kcnj13	1:87326997-87450796	1h_mock	1h_ETO	OK	0	0	0.205876	0	0.52885	1	no
XLOC_001400	XLOC_001400	Gm23504	1:87326997-87450796	1h_mock	1h_ETO	NOTEST	0	0	0	0	1	1	no
XLOC_001401	XLOC_001401	Ngef	1:87476833-87597845	1h_mock	1h_ETO	NOTEST	0	0	0	0	1	1	no
XLOC_001402	XLOC_001402	Gm6153	1:87476833-87597845	1h_mock	1h_ETO	NOTEST	0	0	0	0	1	1	no
XLOC_001403	XLOC_001403	Usp40	1:87945120-88008551	1h_mock	1h_ETO	NOTEST	0	0	0	0	1	1	no
XLOC_001404	XLOC_001404	Gm20528	1:88055387-88220002	1h_mock	1h_ETO	NOTEST	0	0	0	0	1	1	no
XLOC_001405	XLOC_001405	Dnajb3	1:88055387-88220002	1h_mock	1h_ETO	NOTEST	0	0	0	0	1	1	no
XLOC_001406	XLOC_001406	Hjurp	1:88262470-88277633	1h_mock	1h_ETO	OK	0	0	0.0128538	0	0.98965	1	no
XLOC_001407	XLOC_001407	4930453O03Rik	1:88277660-88389293	1h_mock	1h_ETO	NOTEST	0	0	0	0	1	1	no
XLOC_001408	XLOC_001408	Glrp1	1:88501122-88509886	1h_mock	1h_ETO	NOTEST	0	0	0	0	1	1	no
XLOC_001409	XLOC_001409	Arl4c	1:88673124-88702221	1h_mock	1h_ETO	NOTEST	0	0	0	0	1	1	no
XLOC_001410	XLOC_001410	Gbx2	1:89927961-89933290	1h_mock	1h_ETO	NOTEST	0	0	0	0	1	1	no
XLOC_001411	XLOC_001411	Asb18	1:89952590-90014666	1h_mock	1h_ETO	NOTEST	0	0	0	0	1	1	no
XLOC_001412	XLOC_001412	Iqca	1:90042131-90153401	1h_mock	1h_ETO	NOTEST	0	0	0	0	1	1	no
XLOC_001413	XLOC_001413	Col6a3	1:90765922-90843971	1h_mock	1h_ETO	OK	0	0	0.0275395	0	0.59045	1	no
XLOC_001414	XLOC_001414	Rab17	1:90958132-90969661	1h_mock	1h_ETO	NOTEST	0	0	0	0	1	1	no
XLOC_001415	XLOC_001415	Gm26683	1:91297202-91321101	1h_mock	1h_ETO	NOTEST	0	0	0	0	1	1	no
XLOC_001416	XLOC_001416	Gm17090	1:91297202-91321101	1h_mock	1h_ETO	NOTEST	0	0	0	0	1	1	no
XLOC_001417	XLOC_001417	Ilkap	1:91375830-91398783	1h_mock	1h_ETO	NOTEST	0	0	0	0	1	1	no
XLOC_001418	XLOC_001418	Hes6	1:91411482-91414038	1h_mock	1h_ETO	NOTEST	0	0	0	0	1	1	no
XLOC_001419	XLOC_001419	Per2	1:91415983-91459330	1h_mock	1h_ETO	NOTEST	0	0	0	0	1	1	no
XLOC_001420	XLOC_001420	Hdac4	1:91928784-91931176	1h_mock	1h_ETO	NOTEST	0	0	0	0	1	1	no
XLOC_001421	XLOC_001421	Hdac4	1:91932756-92148393	1h_mock	1h_ETO	NOTEST	0	0	0	0	1	1	no
XLOC_001422	XLOC_001422	Ndufa10	1:92439009-92473860	1h_mock	1h_ETO	OK	0	0	0.00204511	0	0.9705	1	no
XLOC_001423	XLOC_001423	mmu-mir-6900	1:92439009-92473860	1h_mock	1h_ETO	NOTEST	0	0	0	0	1	1	no
XLOC_001424	XLOC_001424	Olfr1416	1:92479680-92480619	1h_mock	1h_ETO	NOTEST	0	0	0	0	1	1	no
XLOC_001425	XLOC_001425	Olfr1415	1:92490817-92491753	1h_mock	1h_ETO	NOTEST	0	0	0	0	1	1	no
XLOC_001426	XLOC_001426	Olfr1414	1:92511047-92518515	1h_mock	1h_ETO	NOTEST	0	0	0	0	1	1	no
XLOC_001427	XLOC_001427	1700054K02Rik	1:92572373-92572749	1h_mock	1h_ETO	NOTEST	0	0	0	0	1	1	no
XLOC_001428	XLOC_001428	Myeov2	1:92637144-92641985	1h_mock	1h_ETO	NOTEST	0	0	0	0	1	1	no
XLOC_001429	XLOC_001429	Otos	1:92644217-92648841	1h_mock	1h_ETO	NOTEST	0	0	0	0	1	1	no
XLOC_001430	XLOC_001430	Ankmy1	1:92870128-92902906	1h_mock	1h_ETO	NOTEST	0	0	0	0	1	1	no
XLOC_001431	XLOC_001431	5033417F24Rik	1:92906988-92910764	1h_mock	1h_ETO	NOTEST	0	0	0	0	1	1	no
XLOC_001432	XLOC_001432	Kif1a	1:93015455-93101865	1h_mock	1h_ETO	OK	0	0	0.0466699	0	0.55565	1	no
XLOC_001433	XLOC_001433	2310007B03Rik	1:93151348-93160948	1h_mock	1h_ETO	NOTEST	0	0	0	0	1	1	no
XLOC_001434	XLOC_001434	Mterfd2	1:93235840-93305915	1h_mock	1h_ETO	NOTEST	0	0	0	0	1	1	no
XLOC_001435	XLOC_001435	Pask	1:93308769-93373489	1h_mock	1h_ETO	OK	0	0	0.0350571	0	0.68895	1	no
XLOC_001436	XLOC_001436	Hdlbp	1:93405939-93478808	1h_mock	1h_ETO	OK	0	0	0.00583309	0	0.91995	1	no
XLOC_001437	XLOC_001437	Stk25	1:93512078-93635722	1h_mock	1h_ETO	OK	0	0	0.0445794	0	0.9557	1	no
XLOC_001438	XLOC_001438	Thap4	1:93705390-93789434	1h_mock	1h_ETO	NOTEST	0	0	0	0	1	1	no
XLOC_001439	XLOC_001439	Dtymk	1:93792575-93801934	1h_mock	1h_ETO	OK	0	0	0.0226114	0	0.89665	1	no
XLOC_001440	XLOC_001440	Gm22089	1:93803964-93822101	1h_mock	1h_ETO	NOTEST	0	0	0	0	1	1	no
XLOC_001441	XLOC_001441	Pdcd1	1:94038306-94052553	1h_mock	1h_ETO	NOTEST	0	0	0	0	1	1	no
XLOC_001442	XLOC_001442	Gm23389	1:94615635-94615704	1h_mock	1h_ETO	NOTEST	0	0	0	0	1	1	no
XLOC_001443	XLOC_001443	Gm23181	1:95039933-95040043	1h_mock	1h_ETO	NOTEST	0	0	0	0	1	1	no
XLOC_001444	XLOC_001444	St8sia4	1:95587683-95667594	1h_mock	1h_ETO	NOTEST	0	0	0	0	1	1	no
XLOC_001445	XLOC_001445	Gm22360	1:95832128-95832235	1h_mock	1h_ETO	NOTEST	0	0	0	0	1	1	no
XLOC_001446	XLOC_001446	Gm24586	1:96266850-96266941	1h_mock	1h_ETO	NOTEST	0	0	0	0	1	1	no
XLOC_001447	XLOC_001447	Slco4c1	1:96818783-96872171	1h_mock	1h_ETO	NOTEST	0	0	0	0	1	1	no
XLOC_001448	XLOC_001448	Slco6b1	1:96906175-96997577	1h_mock	1h_ETO	NOTEST	0	0	0	0	1	1	no
XLOC_001449	XLOC_001449	Gm9499	1:97001819-97002783	1h_mock	1h_ETO	NOTEST	0	0	0	0	1	1	no
XLOC_001450	XLOC_001450	Slco6c1	1:97059037-97128253	1h_mock	1h_ETO	NOTEST	0	0	0	0	1	1	no
XLOC_001451	XLOC_001451	D1Ertd622e	1:97643902-97662074	1h_mock	1h_ETO	OK	0	0	0.0202539	0	0.834	1	no
XLOC_001452	XLOC_001452	Ppip5k2	1:97706047-97793709	1h_mock	1h_ETO	OK	0	0	0.00888049	0	0.89995	1	no
XLOC_001453	XLOC_001453	Pam	1:97795113-98095646	1h_mock	1h_ETO	OK	0	0	0.0838659	0	0.81515	1	no
XLOC_001454	XLOC_001454	Gm3531	1:97795113-98095646	1h_mock	1h_ETO	NOTEST	0	0	0	0	1	1	no
XLOC_001455	XLOC_001455	B230216N24Rik	1:97795113-98095646	1h_mock	1h_ETO	NOTEST	0	0	0	0	1	1	no
XLOC_001456	XLOC_001456	Gm7110	1:99772764-100485942	1h_mock	1h_ETO	NOTEST	0	0	0	0	1	1	no
XLOC_001457	XLOC_001457	Gm23602	1:99772764-100485942	1h_mock	1h_ETO	NOTEST	0	0	0	0	1	1	no
XLOC_001458	XLOC_001458	Gm24122	1:102106448-102106580	1h_mock	1h_ETO	NOTEST	0	0	0	0	1	1	no
XLOC_001459	XLOC_001459	Gm23036	1:102413922-102414021	1h_mock	1h_ETO	NOTEST	0	0	0	0	1	1	no
XLOC_001460	XLOC_001460	Gm22034	1:102953414-102953548	1h_mock	1h_ETO	NOTEST	0	0	0	0	1	1	no
XLOC_001461	XLOC_001461	Gm23965	1:103236625-103236767	1h_mock	1h_ETO	NOTEST	0	0	0	0	1	1	no
XLOC_001462	XLOC_001462	n-R5s216	1:104768528-104995481	1h_mock	1h_ETO	NOTEST	0	0	0	0	1	1	no
XLOC_001463	XLOC_001463	Gm15699	1:104768528-104995481	1h_mock	1h_ETO	NOTEST	0	0	0	0	1	1	no
XLOC_001464	XLOC_001464	Rnf152	1:105276916-105361624	1h_mock	1h_ETO	NOTEST	0	0	0	0	1	1	no
XLOC_001465	XLOC_001465	Pign	1:105518421-105659008	1h_mock	1h_ETO	NOTEST	0	0	0	0	1	1	no
XLOC_001466	XLOC_001466	Bcl2	1:106538177-106714274	1h_mock	1h_ETO	NOTEST	0	0	0	0	1	1	no
XLOC_001467	XLOC_001467	mmu-mir-3473f	1:106538177-106714274	1h_mock	1h_ETO	NOTEST	0	0	0	0	1	1	no
XLOC_001468	XLOC_001468	Kdsr	1:106720409-106759742	1h_mock	1h_ETO	NOTEST	0	0	0	0	1	1	no
XLOC_001469	XLOC_001469	Vps4b	1:106764070-106796728	1h_mock	1h_ETO	OK	0	0	0.0397804	0	0.963	1	no
XLOC_001470	XLOC_001470	Pou2f3-rs1	1:106887851-106888897	1h_mock	1h_ETO	NOTEST	0	0	0	0	1	1	no
XLOC_001471	XLOC_001471	Gm8080	1:107020136-107025325	1h_mock	1h_ETO	NOTEST	0	0	0	0	1	1	no
XLOC_001472	XLOC_001472	Serpinb3a	1:107045586-107052337	1h_mock	1h_ETO	NOTEST	0	0	0	0	1	1	no
XLOC_001473	XLOC_001473	Serpinb3d	1:107078192-107083480	1h_mock	1h_ETO	NOTEST	0	0	0	0	1	1	no
XLOC_001474	XLOC_001474	Gm15388	1:107137843-107138569	1h_mock	1h_ETO	NOTEST	0	0	0	0	1	1	no
XLOC_001475	XLOC_001475	Serpinb3b,Serpinb3c	1:107153939-107278371	1h_mock	1h_ETO	NOTEST	0	0	0	0	1	1	no
XLOC_001476	XLOC_001476	Gm8084	1:107153939-107278371	1h_mock	1h_ETO	NOTEST	0	0	0	0	1	1	no
XLOC_001477	XLOC_001477	Gm15390	1:107153939-107278371	1h_mock	1h_ETO	NOTEST	0	0	0	0	1	1	no
XLOC_001478	XLOC_001478	Gm8089	1:107290340-107302354	1h_mock	1h_ETO	NOTEST	0	0	0	0	1	1	no
XLOC_001479	XLOC_001479	Gm15391	1:107385199-107387412	1h_mock	1h_ETO	NOTEST	0	0	0	0	1	1	no
XLOC_001480	XLOC_001480	Gm24553	1:107399654-107452689	1h_mock	1h_ETO	NOTEST	0	0	0	0	1	1	no
XLOC_001481	XLOC_001481	Gm24267	1:107756601-107756708	1h_mock	1h_ETO	NOTEST	0	0	0	0	1	1	no
XLOC_001482	XLOC_001482	Gm22159	1:109623007-109623137	1h_mock	1h_ETO	NOTEST	0	0	0	0	1	1	no
XLOC_001483	XLOC_001483	Cdh19	1:110889194-110977372	1h_mock	1h_ETO	NOTEST	0	0	0	0	1	1	no
XLOC_001484	XLOC_001484	Dsel	1:111858701-111864909	1h_mock	1h_ETO	NOTEST	0	0	0	0	1	1	no
XLOC_001485	XLOC_001485	Gm24937	1:113717913-113718047	1h_mock	1h_ETO	NOTEST	0	0	0	0	1	1	no
XLOC_001486	XLOC_001486	9330185C12Rik	1:113891384-113964134	1h_mock	1h_ETO	NOTEST	0	0	0	0	1	1	no
XLOC_001487	XLOC_001487	Gm23393	1:115684755-116582026	1h_mock	1h_ETO	NOTEST	0	0	0	0	1	1	no
XLOC_001488	XLOC_001488	Tsn	1:118298516-118311132	1h_mock	1h_ETO	NOTEST	0	0	0	0	1	1	no
XLOC_001489	XLOC_001489	Gm26080	1:118389057-118609432	1h_mock	1h_ETO	NOTEST	0	0	0	0	1	1	no
XLOC_001490	XLOC_001490	2900060B14Rik	1:118389057-118609432	1h_mock	1h_ETO	NOTEST	0	0	0	0	1	1	no
XLOC_001491	XLOC_001491	Gm22710	1:118389057-118609432	1h_mock	1h_ETO	NOTEST	0	0	0	0	1	1	no
XLOC_001492	XLOC_001492	Gm22094	1:118627944-118685167	1h_mock	1h_ETO	NOTEST	0	0	0	0	1	1	no
XLOC_001493	XLOC_001493	Gli2	1:118834131-119053619	1h_mock	1h_ETO	NOTEST	0	0	0	0	1	1	no
XLOC_001494	XLOC_001494	Inhbb	1:119415464-119422248	1h_mock	1h_ETO	NOTEST	0	0	0	0	1	1	no
XLOC_001495	XLOC_001495	Ralb	1:119470304-119504794	1h_mock	1h_ETO	NOTEST	0	0	0	0	1	1	no
XLOC_001496	XLOC_001496	RP23-386K20.2	1:119520092-119528983	1h_mock	1h_ETO	NOTEST	0	0	0	0	1	1	no
XLOC_001497	XLOC_001497	Epb4.1l5	1:119545032-119649000	1h_mock	1h_ETO	NOTEST	0	0	0	0	1	1	no
XLOC_001498	XLOC_001498	Ptpn4	1:119658043-119837613	1h_mock	1h_ETO	OK	0	0	0.214284	0	0.24515	1	no
XLOC_001499	XLOC_001499	Tmem177	1:119907889-119913208	1h_mock	1h_ETO	NOTEST	0	0	0	0	1	1	no
XLOC_001500	XLOC_001500	Gm101	1:119923340-119997234	1h_mock	1h_ETO	NOTEST	0	0	0	0	1	1	no
XLOC_001501	XLOC_001501	Tmem37	1:120067376-120074074	1h_mock	1h_ETO	NOTEST	0	0	0	0	1	1	no
XLOC_001502	XLOC_001502	Dbi	1:120113279-120121078	1h_mock	1h_ETO	OK	0	0	0.0207212	0	0.5887	1	no
XLOC_001503	XLOC_001503	Steap3	1:120190756-120272705	1h_mock	1h_ETO	OK	0	0	0.0337967	0	0.45805	1	no
XLOC_001504	XLOC_001504	Marco	1:120474537-120505084	1h_mock	1h_ETO	NOTEST	0	0	0	0	1	1	no
XLOC_001505	XLOC_001505	Insig2	1:121304352-121332589	1h_mock	1h_ETO	OK	0	0	0.177563	0	0.5192	1	no
XLOC_001506	XLOC_001506	Gm15392	1:121431048-121506460	1h_mock	1h_ETO	NOTEST	0	0	0	0	1	1	no
XLOC_001507	XLOC_001507	Gm15393	1:121507584-121507803	1h_mock	1h_ETO	NOTEST	0	0	0	0	1	1	no
XLOC_001508	XLOC_001508	Htr5b	1:121509841-121528465	1h_mock	1h_ETO	NOTEST	0	0	0	0	1	1	no
XLOC_001509	XLOC_001509	Ddx18	1:121553834-121567989	1h_mock	1h_ETO	OK	0	0	0.0946559	0	0.55555	1	no
XLOC_001510	XLOC_001510	Gm15394	1:121969216-121970524	1h_mock	1h_ETO	NOTEST	0	0	0	0	1	1	no
XLOC_001511	XLOC_001511	Dpp10	1:123332141-124046412	1h_mock	1h_ETO	NOTEST	0	0	0	0	1	1	no
XLOC_001512	XLOC_001512	Gm24791	1:123332141-124046412	1h_mock	1h_ETO	NOTEST	0	0	0	0	1	1	no
XLOC_001513	XLOC_001513	Actr3	1:125392904-125435727	1h_mock	1h_ETO	NOTEST	0	0	0	0	1	1	no
XLOC_001514	XLOC_001514	Lypd1	1:125676994-125913101	1h_mock	1h_ETO	OK	0	0	0.285411	0	0.18065	1	no
XLOC_001515	XLOC_001515	Nckap5	1:125913619-126830799	1h_mock	1h_ETO	NOTEST	0	0	0	0	1	1	no
XLOC_001516	XLOC_001516	Gm24397	1:125913619-126830799	1h_mock	1h_ETO	NOTEST	0	0	0	0	1	1	no
XLOC_001517	XLOC_001517	Tmem163	1:127486545-127678096	1h_mock	1h_ETO	NOTEST	0	0	0	0	1	1	no
XLOC_001518	XLOC_001518	Map3k19	1:127815270-127840290	1h_mock	1h_ETO	NOTEST	0	0	0	0	1	1	no
XLOC_001519	XLOC_001519	Zranb3	1:127954183-128103047	1h_mock	1h_ETO	OK	0	0	0.026875	0	0.83045	1	no
XLOC_001520	XLOC_001520	Lct	1:128284755-128328318	1h_mock	1h_ETO	NOTEST	0	0	0	0	1	1	no
XLOC_001521	XLOC_001521	Mcm6	1:128331590-128359656	1h_mock	1h_ETO	NOTEST	0	0	0	0	1	1	no
XLOC_001522	XLOC_001522	Dars	1:128363707-128417416	1h_mock	1h_ETO	NOTEST	0	0	0	0	1	1	no
XLOC_001523	XLOC_001523	Gm25384	1:128515114-128515219	1h_mock	1h_ETO	NOTEST	0	0	0	0	1	1	no
XLOC_001524	XLOC_001524	Cxcr4	1:128588198-128592293	1h_mock	1h_ETO	NOTEST	0	0	0	0	1	1	no
XLOC_001525	XLOC_001525	Gm26686	1:128770598-128774421	1h_mock	1h_ETO	NOTEST	0	0	0	0	1	1	no
XLOC_001526	XLOC_001526	Gm23056	1:128885908-128886019	1h_mock	1h_ETO	NOTEST	0	0	0	0	1	1	no
XLOC_001527	XLOC_001527	Gm15790	1:129273301-130219278	1h_mock	1h_ETO	NOTEST	0	0	0	0	1	1	no
XLOC_001528	XLOC_001528	Rpl31-ps9	1:129273301-130219278	1h_mock	1h_ETO	NOTEST	0	0	0	0	1	1	no
XLOC_001529	XLOC_001529	Gm16081	1:130269949-130281258	1h_mock	1h_ETO	NOTEST	0	0	0	0	1	1	no
XLOC_001530	XLOC_001530	Daf2	1:130388536-130437914	1h_mock	1h_ETO	NOTEST	0	0	0	0	1	1	no
XLOC_001531	XLOC_001531	Gm15675	1:130388536-130437914	1h_mock	1h_ETO	NOTEST	0	0	0	0	1	1	no
XLOC_001532	XLOC_001532	Cd55	1:130439026-130557075	1h_mock	1h_ETO	OK	0	0	0.0450872	0	0.8168	1	no
XLOC_001533	XLOC_001533	Zp3r	1:130576712-130629621	1h_mock	1h_ETO	NOTEST	0	0	0	0	1	1	no
XLOC_001534	XLOC_001534	Gm23623	1:130576712-130629621	1h_mock	1h_ETO	NOTEST	0	0	0	0	1	1	no
XLOC_001535	XLOC_001535	C4bp	1:130634772-130661632	1h_mock	1h_ETO	NOTEST	0	0	0	0	1	1	no
XLOC_001536	XLOC_001536	Pfkfb2	1:130689042-130729253	1h_mock	1h_ETO	OK	0	0	0.00953053	0	0.91665	1	no
XLOC_001537	XLOC_001537	Gm15848	1:130800901-130824084	1h_mock	1h_ETO	NOTEST	0	0	0	0	1	1	no
XLOC_001538	XLOC_001538	Il24	1:130882073-130887454	1h_mock	1h_ETO	NOTEST	0	0	0	0	1	1	no
XLOC_001539	XLOC_001539	Il20	1:130907191-130911296	1h_mock	1h_ETO	NOTEST	0	0	0	0	1	1	no
XLOC_001540	XLOC_001540	Il19	1:130932657-130940073	1h_mock	1h_ETO	NOTEST	0	0	0	0	1	1	no
XLOC_001541	XLOC_001541	Mapkapk2	1:131053703-131097543	1h_mock	1h_ETO	NOTEST	0	0	0	0	1	1	no
XLOC_001542	XLOC_001542	Gm25549	1:131053703-131097543	1h_mock	1h_ETO	NOTEST	0	0	0	0	1	1	no
XLOC_001543	XLOC_001543	Gm25717	1:131102392-131102745	1h_mock	1h_ETO	NOTEST	0	0	0	0	1	1	no
XLOC_001544	XLOC_001544	Dyrk3	1:131128440-131138234	1h_mock	1h_ETO	NOTEST	0	0	0	0	1	1	no
XLOC_001545	XLOC_001545	Rassf5	1:131153180-131245258	1h_mock	1h_ETO	OK	0	0	0.0699877	0	0.53575	1	no
XLOC_001546	XLOC_001546	Ikbke	1:131254342-131279606	1h_mock	1h_ETO	OK	0	0	0.0789652	0	0.95315	1	no
XLOC_001547	XLOC_001547	Srgap2	1:131285250-131527361	1h_mock	1h_ETO	NOTEST	0	0	0	0	1	1	no
XLOC_001548	XLOC_001548	Gm24273	1:131285250-131527361	1h_mock	1h_ETO	NOTEST	0	0	0	0	1	1	no
XLOC_001549	XLOC_001549	Gm8532	1:131632505-131632874	1h_mock	1h_ETO	NOTEST	0	0	0	0	1	1	no
XLOC_001550	XLOC_001550	Mfsd4	1:132007606-132068062	1h_mock	1h_ETO	OK	0	0	0.00858908	0	0.9303	1	no
XLOC_001551	XLOC_001551	Cdk18	1:132113549-132139685	1h_mock	1h_ETO	NOTEST	0	0	0	0	1	1	no
XLOC_001552	XLOC_001552	1700037F24Rik	1:132191435-132257381	1h_mock	1h_ETO	NOTEST	0	0	0	0	1	1	no
XLOC_001553	XLOC_001553	Gm10188	1:132191435-132257381	1h_mock	1h_ETO	NOTEST	0	0	0	0	1	1	no
XLOC_001554	XLOC_001554	Tmcc2	1:132356314-132391281	1h_mock	1h_ETO	OK	0	0	0.00130049	0	0.9883	1	no
XLOC_001555	XLOC_001555	6030442K20Rik	1:132417452-132477045	1h_mock	1h_ETO	NOTEST	0	0	0	0	1	1	no
XLOC_001556	XLOC_001556	Cntn2	1:132509424-132542940	1h_mock	1h_ETO	NOTEST	0	0	0	0	1	1	no
XLOC_001557	XLOC_001557	Nfasc	1:132564690-132741797	1h_mock	1h_ETO	NOTEST	0	0	0	0	1	1	no
XLOC_001558	XLOC_001558	Gm22609	1:132814227-132814348	1h_mock	1h_ETO	NOTEST	0	0	0	0	1	1	no
XLOC_001559	XLOC_001559	Mdm4	1:132989844-133025366	1h_mock	1h_ETO	NOTEST	0	0	0	0	1	1	no
XLOC_001560	XLOC_001560	Gm26616	1:133131142-133139783	1h_mock	1h_ETO	NOTEST	0	0	0	0	1	1	no
XLOC_001561	XLOC_001561	Sox13	1:133382302-133424377	1h_mock	1h_ETO	NOTEST	0	0	0	0	1	1	no
XLOC_001562	XLOC_001562	Snrpe	1:133603870-133610291	1h_mock	1h_ETO	OK	0	0	0.0091999	0	0.8317	1	no
XLOC_001563	XLOC_001563	Zbed6,Zc3h11a	1:133619870-133661380	1h_mock	1h_ETO	NOTEST	0	0	0	0	1	1	no
XLOC_001564	XLOC_001564	Lax1	1:133679028-133690108	1h_mock	1h_ETO	NOTEST	0	0	0	0	1	1	no
XLOC_001565	XLOC_001565	Gm17678	1:133701638-133701881	1h_mock	1h_ETO	NOTEST	0	0	0	0	1	1	no
XLOC_001566	XLOC_001566	Atp2b4	1:133702673-133801041	1h_mock	1h_ETO	OK	0	0	0.16459	0	0.3135	1	no
XLOC_001567	XLOC_001567	Optc	1:133897198-133921414	1h_mock	1h_ETO	NOTEST	0	0	0	0	1	1	no
XLOC_001568	XLOC_001568	Prelp	1:133897198-133921414	1h_mock	1h_ETO	NOTEST	0	0	0	0	1	1	no
XLOC_001569	XLOC_001569	Btg2	1:134075169-134079120	1h_mock	1h_ETO	NOTEST	0	0	0	0	1	1	no
XLOC_001570	XLOC_001570	Adora1	1:134193447-134235431	1h_mock	1h_ETO	NOTEST	0	0	0	0	1	1	no
XLOC_001571	XLOC_001571	Gm24517	1:134280884-134280991	1h_mock	1h_ETO	NOTEST	0	0	0	0	1	1	no
XLOC_001572	XLOC_001572	Ppfia4	1:134296782-134332928	1h_mock	1h_ETO	NOTEST	0	0	0	0	1	1	no
XLOC_001573	XLOC_001573	Tmem183a	1:134346096-134361999	1h_mock	1h_ETO	NOTEST	0	0	0	0	1	1	no
XLOC_001574	XLOC_001574	4931440L10Rik	1:134540940-134549682	1h_mock	1h_ETO	NOTEST	0	0	0	0	1	1	no
XLOC_001575	XLOC_001575	Gm26783	1:134642253-134646520	1h_mock	1h_ETO	NOTEST	0	0	0	0	1	1	no
XLOC_001576	XLOC_001576	Ppp1r12b	1:134754657-134955942	1h_mock	1h_ETO	OK	0	0	0.0966095	0	0.59755	1	no
XLOC_001577	XLOC_001577	Lgr6	1:134986347-135105276	1h_mock	1h_ETO	NOTEST	0	0	0	0	1	1	no
XLOC_001578	XLOC_001578	Ptprv	1:135108496-135132594	1h_mock	1h_ETO	OK	0	0	0.234592	0	0.73895	1	no
XLOC_001579	XLOC_001579	Gm26280	1:135146823-135156269	1h_mock	1h_ETO	NOTEST	0	0	0	0	1	1	no
XLOC_001580	XLOC_001580	Gpr37l1	1:135160233-135167681	1h_mock	1h_ETO	NOTEST	0	0	0	0	1	1	no
XLOC_001581	XLOC_001581	Elf3	1:135248560-135284084	1h_mock	1h_ETO	NOTEST	0	0	0	0	1	1	no
XLOC_001582	XLOC_001582	Rnpep	1:135248560-135284084	1h_mock	1h_ETO	OK	0	0	0.0387106	0	0.7592	1	no
XLOC_001583	XLOC_001583	Timm17a	1:135301531-135313778	1h_mock	1h_ETO	OK	0	0	0.00611556	0	0.9868	1	no
XLOC_001584	XLOC_001584	Gm22796	1:135324806-135368065	1h_mock	1h_ETO	NOTEST	0	0	0	0	1	1	no
XLOC_001585	XLOC_001585	Shisa4	1:135371056-135375237	1h_mock	1h_ETO	OK	0	0	0.0142037	0	0.98055	1	no
XLOC_001586	XLOC_001586	Ipo9	1:135382311-135430499	1h_mock	1h_ETO	OK	0	0	0.0904959	0	0.95435	1	no
XLOC_001587	XLOC_001587	Nav1	1:135434579-135599950	1h_mock	1h_ETO	NOTEST	0	0	0	0	1	1	no
XLOC_001588	XLOC_001588	Gm23720	1:135434579-135599950	1h_mock	1h_ETO	NOTEST	0	0	0	0	1	1	no
XLOC_001589	XLOC_001589	Nav1	1:135606446-135688105	1h_mock	1h_ETO	NOTEST	0	0	0	0	1	1	no
XLOC_001590	XLOC_001590	Pkp1	1:135871394-135919207	1h_mock	1h_ETO	NOTEST	0	0	0	0	1	1	no
XLOC_001591	XLOC_001591	Igfn1	1:135953577-136006342	1h_mock	1h_ETO	NOTEST	0	0	0	0	1	1	no
XLOC_001592	XLOC_001592	Gm15850	1:136126177-136131183	1h_mock	1h_ETO	NOTEST	0	0	0	0	1	1	no
XLOC_001593	XLOC_001593	Mroh3	1:136181473-136207097	1h_mock	1h_ETO	NOTEST	0	0	0	0	1	1	no
XLOC_001594	XLOC_001594	5730559C18Rik	1:136213521-136234280	1h_mock	1h_ETO	NOTEST	0	0	0	0	1	1	no
XLOC_001595	XLOC_001595	Gpr25	1:136258913-136346104	1h_mock	1h_ETO	NOTEST	0	0	0	0	1	1	no
XLOC_001596	XLOC_001596	Camsap2	1:136258913-136346104	1h_mock	1h_ETO	NOTEST	0	0	0	0	1	1	no
XLOC_001597	XLOC_001597	9230116N13Rik	1:136411915-136440158	1h_mock	1h_ETO	NOTEST	0	0	0	0	1	1	no
XLOC_001598	XLOC_001598	Gm26598	1:136622097-136624650	1h_mock	1h_ETO	NOTEST	0	0	0	0	1	1	no
XLOC_001599	XLOC_001599	Gm22132	1:136757509-136757609	1h_mock	1h_ETO	NOTEST	0	0	0	0	1	1	no
XLOC_001600	XLOC_001600	Nr5a2	1:136843583-136960427	1h_mock	1h_ETO	NOTEST	0	0	0	0	1	1	no
XLOC_001601	XLOC_001601	Gm23763	1:136990210-136990270	1h_mock	1h_ETO	NOTEST	0	0	0	0	1	1	no
XLOC_001602	XLOC_001602	Gm25609	1:137215543-137215647	1h_mock	1h_ETO	NOTEST	0	0	0	0	1	1	no
XLOC_001603	XLOC_001603	Gm23534	1:137367150-137367247	1h_mock	1h_ETO	NOTEST	0	0	0	0	1	1	no
XLOC_001604	XLOC_001604	Gm26979	1:137898597-138000384	1h_mock	1h_ETO	NOTEST	0	0	0	0	1	1	no
XLOC_001605	XLOC_001605	Gm26936	1:137898597-138000384	1h_mock	1h_ETO	NOTEST	0	0	0	0	1	1	no
XLOC_001606	XLOC_001606	Gm23782	1:137898597-138000384	1h_mock	1h_ETO	NOTEST	0	0	0	0	1	1	no
XLOC_001607	XLOC_001607	Ptprc	1:138062860-138175706	1h_mock	1h_ETO	NOTEST	0	0	0	0	1	1	no
XLOC_001608	XLOC_001608	Nek7	1:138484713-138619696	1h_mock	1h_ETO	NOTEST	0	0	0	0	1	1	no
XLOC_001609	XLOC_001609	Lhx9	1:138825185-138848576	1h_mock	1h_ETO	OK	0	0	0.0335774	0	0.921	1	no
XLOC_001610	XLOC_001610	2310009B15Rik	1:138851978-138856854	1h_mock	1h_ETO	NOTEST	0	0	0	0	1	1	no
XLOC_001611	XLOC_001611	n-R5s217	1:138878261-138878377	1h_mock	1h_ETO	NOTEST	0	0	0	0	1	1	no
XLOC_001612	XLOC_001612	Gm16305	1:138963435-139176043	1h_mock	1h_ETO	NOTEST	0	0	0	0	1	1	no
XLOC_001613	XLOC_001613	Gm16304	1:138963435-139176043	1h_mock	1h_ETO	NOTEST	0	0	0	0	1	1	no
XLOC_001614	XLOC_001614	Crb1	1:139197055-139377100	1h_mock	1h_ETO	NOTEST	0	0	0	0	1	1	no
XLOC_001615	XLOC_001615	Cfhr1	1:139547061-139560258	1h_mock	1h_ETO	NOTEST	0	0	0	0	1	1	no
XLOC_001616	XLOC_001616	Cfhr3	1:139593754-139608282	1h_mock	1h_ETO	NOTEST	0	0	0	0	1	1	no
XLOC_001617	XLOC_001617	Gm4788	1:139697634-139781239	1h_mock	1h_ETO	NOTEST	0	0	0	0	1	1	no
XLOC_001618	XLOC_001618	Cfhr2	1:139810292-139858689	1h_mock	1h_ETO	NOTEST	0	0	0	0	1	1	no
XLOC_001619	XLOC_001619	Gm16332	1:139862201-139936469	1h_mock	1h_ETO	NOTEST	0	0	0	0	1	1	no
XLOC_001620	XLOC_001620	Gm5834	1:139939600-139994205	1h_mock	1h_ETO	NOTEST	0	0	0	0	1	1	no
XLOC_001621	XLOC_001621	Cfh	1:140085854-140183411	1h_mock	1h_ETO	NOTEST	0	0	0	0	1	1	no
XLOC_001622	XLOC_001622	Gm4845	1:141256567-141257158	1h_mock	1h_ETO	NOTEST	0	0	0	0	1	1	no
XLOC_001623	XLOC_001623	Cdc73	1:143598796-143702893	1h_mock	1h_ETO	OK	0	0	0.0297689	0	0.7925	1	no
XLOC_001624	XLOC_001624	Trove2	1:143750789-143777068	1h_mock	1h_ETO	OK	0	0	0.0345429	0	0.5847	1	no
XLOC_001625	XLOC_001625	Rgs2	1:143999337-144004161	1h_mock	1h_ETO	NOTEST	0	0	0	0	1	1	no
XLOC_001626	XLOC_001626	Rgs13	1:144138666-144177372	1h_mock	1h_ETO	NOTEST	0	0	0	0	1	1	no
XLOC_001627	XLOC_001627	Rgs1	1:144243971-144249242	1h_mock	1h_ETO	OK	0	0	0.0117815	0	0.913	1	no
XLOC_001628	XLOC_001628	Rgs21	1:144516672-144567667	1h_mock	1h_ETO	NOTEST	0	0	0	0	1	1	no
XLOC_001629	XLOC_001629	Gm23672	1:144609003-144609110	1h_mock	1h_ETO	NOTEST	0	0	0	0	1	1	no
XLOC_001630	XLOC_001630	Rgs18	1:144752682-144775435	1h_mock	1h_ETO	NOTEST	0	0	0	0	1	1	no
XLOC_001631	XLOC_001631	Gm22681	1:144960733-144960839	1h_mock	1h_ETO	NOTEST	0	0	0	0	1	1	no
XLOC_001632	XLOC_001632	Gm25708	1:144979483-144979585	1h_mock	1h_ETO	NOTEST	0	0	0	0	1	1	no
XLOC_001633	XLOC_001633	Gm25460	1:145291353-145291480	1h_mock	1h_ETO	NOTEST	0	0	0	0	1	1	no
XLOC_001634	XLOC_001634	A230059L01Rik	1:146495628-146902472	1h_mock	1h_ETO	NOTEST	0	0	0	0	1	1	no
XLOC_001635	XLOC_001635	Gm15584	1:146495628-146902472	1h_mock	1h_ETO	NOTEST	0	0	0	0	1	1	no
XLOC_001636	XLOC_001636	Gm9931	1:147280757-147281942	1h_mock	1h_ETO	NOTEST	0	0	0	0	1	1	no
XLOC_001637	XLOC_001637	Gm22966	1:148326979-148327108	1h_mock	1h_ETO	NOTEST	0	0	0	0	1	1	no
XLOC_001638	XLOC_001638	Gm15443	1:149025227-149026047	1h_mock	1h_ETO	NOTEST	0	0	0	0	1	1	no
XLOC_001639	XLOC_001639	Gm23535	1:149707376-149707482	1h_mock	1h_ETO	NOTEST	0	0	0	0	1	1	no
XLOC_001640	XLOC_001640	n-R5s218	1:149734749-149734858	1h_mock	1h_ETO	NOTEST	0	0	0	0	1	1	no
XLOC_001641	XLOC_001641	Pla2g4a	1:149829617-149961290	1h_mock	1h_ETO	NOTEST	0	0	0	0	1	1	no
XLOC_001642	XLOC_001642	7530420F21Rik	1:150074872-150099874	1h_mock	1h_ETO	NOTEST	0	0	0	0	1	1	no
XLOC_001643	XLOC_001643	Gm26687	1:150159042-150164948	1h_mock	1h_ETO	NOTEST	0	0	0	0	1	1	no
XLOC_001644	XLOC_001644	Gm15453	1:150264924-150266056	1h_mock	1h_ETO	NOTEST	0	0	0	0	1	1	no
XLOC_001645	XLOC_001645	BC003331	1:150361304-150466165	1h_mock	1h_ETO	OK	0	0	0.0575657	0	0.9892	1	no
XLOC_001646	XLOC_001646	Prg4	1:150361304-150466165	1h_mock	1h_ETO	NOTEST	0	0	0	0	1	1	no
XLOC_001647	XLOC_001647	Hmcn1	1:150563526-150993435	1h_mock	1h_ETO	OK	0	0	0.0179782	0	0.84885	1	no
XLOC_001648	XLOC_001648	Gm22756	1:151062003-151062110	1h_mock	1h_ETO	NOTEST	0	0	0	0	1	1	no
XLOC_001649	XLOC_001649	Gm24402	1:151260823-151260914	1h_mock	1h_ETO	NOTEST	0	0	0	0	1	1	no
XLOC_001650	XLOC_001650	Gm10138	1:151344368-151364445	1h_mock	1h_ETO	NOTEST	0	0	0	0	1	1	no
XLOC_001651	XLOC_001651	Swt1	1:151367698-151428455	1h_mock	1h_ETO	OK	0	0	0.063724	0	0.9524	1	no
XLOC_001652	XLOC_001652	Rnf2	1:151469405-151500823	1h_mock	1h_ETO	NOTEST	0	0	0	0	1	1	no
XLOC_001653	XLOC_001653	Gm25279	1:151854822-151854955	1h_mock	1h_ETO	NOTEST	0	0	0	0	1	1	no
XLOC_001654	XLOC_001654	1700025G04Rik	1:151884523-152090320	1h_mock	1h_ETO	OK	0	0	0.123692	0	0.30855	1	no
XLOC_001655	XLOC_001655	Tsen15	1:152370734-152386688	1h_mock	1h_ETO	NOTEST	0	0	0	0	1	1	no
XLOC_001656	XLOC_001656	Gm15618	1:152399829-152510695	1h_mock	1h_ETO	NOTEST	0	0	0	0	1	1	no
XLOC_001657	XLOC_001657	Rgl1	1:152516758-152766351	1h_mock	1h_ETO	OK	0	0	0.03369	0	0.59385	1	no
XLOC_001658	XLOC_001658	Gm15479	1:152516758-152766351	1h_mock	1h_ETO	NOTEST	0	0	0	0	1	1	no
XLOC_001659	XLOC_001659	Gm7278	1:152516758-152766351	1h_mock	1h_ETO	NOTEST	0	0	0	0	1	1	no
XLOC_001660	XLOC_001660	Smg7	1:152836995-152902646	1h_mock	1h_ETO	OK	0	0	0.0592627	0	0.32965	1	no
XLOC_001661	XLOC_001661	Lamc2	1:153122755-153186447	1h_mock	1h_ETO	NOTEST	0	0	0	0	1	1	no
XLOC_001662	XLOC_001662	Lamc1	1:153218921-153332786	1h_mock	1h_ETO	OK	0	0	0.0341787	0	0.8498	1	no
XLOC_001663	XLOC_001663	E330020D12Rik	1:153404826-153408429	1h_mock	1h_ETO	NOTEST	0	0	0	0	1	1	no
XLOC_001664	XLOC_001664	Dhx9	1:153455757-153487660	1h_mock	1h_ETO	NOTEST	0	0	0	0	1	1	no
XLOC_001665	XLOC_001665	Npl	1:153503015-153549714	1h_mock	1h_ETO	NOTEST	0	0	0	0	1	1	no
XLOC_001666	XLOC_001666	Rgsl1	1:153779380-153844142	1h_mock	1h_ETO	NOTEST	0	0	0	0	1	1	no
XLOC_001667	XLOC_001667	5830403L16Rik	1:153849541-153916910	1h_mock	1h_ETO	NOTEST	0	0	0	0	1	1	no
XLOC_001668	XLOC_001668	Gm25336	1:154080094-154080199	1h_mock	1h_ETO	NOTEST	0	0	0	0	1	1	no
XLOC_001669	XLOC_001669	n-R5s220	1:154311407-154311527	1h_mock	1h_ETO	NOTEST	0	0	0	0	1	1	no
XLOC_001670	XLOC_001670	Cacna1e	1:154392518-154725920	1h_mock	1h_ETO	NOTEST	0	0	0	0	1	1	no
XLOC_001671	XLOC_001671	Gm9530	1:155063522-155083266	1h_mock	1h_ETO	NOTEST	0	0	0	0	1	1	no
XLOC_001672	XLOC_001672	Ier5	1:155096366-155099636	1h_mock	1h_ETO	NOTEST	0	0	0	0	1	1	no
XLOC_001673	XLOC_001673	Mr1	1:155127877-155146780	1h_mock	1h_ETO	NOTEST	0	0	0	0	1	1	no
XLOC_001674	XLOC_001674	BC034090	1:155212473-155232724	1h_mock	1h_ETO	NOTEST	0	0	0	0	1	1	no
XLOC_001675	XLOC_001675	Xpr1	1:155275700-155417415	1h_mock	1h_ETO	NOTEST	0	0	0	0	1	1	no
XLOC_001676	XLOC_001676	Gm5532	1:155520172-155527111	1h_mock	1h_ETO	NOTEST	0	0	0	0	1	1	no
XLOC_001677	XLOC_001677	Lhx4	1:155698035-155751710	1h_mock	1h_ETO	NOTEST	0	0	0	0	1	1	no
XLOC_001678	XLOC_001678	Qsox1	1:155778154-155812883	1h_mock	1h_ETO	OK	0	0	0.043052	0	0.14555	1	no
XLOC_001679	XLOC_001679	Cep350	1:155844965-155972890	1h_mock	1h_ETO	NOTEST	0	0	0	0	1	1	no
XLOC_001680	XLOC_001680	Tor1aip1	1:156004598-156068861	1h_mock	1h_ETO	OK	0	0	0.0599775	0	0.89855	1	no
XLOC_001681	XLOC_001681	Fam163a	1:156075965-156205026	1h_mock	1h_ETO	NOTEST	0	0	0	0	1	1	no
XLOC_001682	XLOC_001682	Tdrd5	1:156255295-156303664	1h_mock	1h_ETO	NOTEST	0	0	0	0	1	1	no
XLOC_001683	XLOC_001683	Axdnd1	1:156310726-156421159	1h_mock	1h_ETO	NOTEST	0	0	0	0	1	1	no
XLOC_001684	XLOC_001684	Soat1	1:156428107-156474328	1h_mock	1h_ETO	NOTEST	0	0	0	0	1	1	no
XLOC_001685	XLOC_001685	Tor3a	1:156653616-156674356	1h_mock	1h_ETO	NOTEST	0	0	0	0	1	1	no
XLOC_001686	XLOC_001686	Fam20b	1:156678544-156719001	1h_mock	1h_ETO	OK	0	0	0.00343913	0	0.9396	1	no
XLOC_001687	XLOC_001687	Ralgps2	1:156804165-156939626	1h_mock	1h_ETO	NOTEST	0	0	0	0	1	1	no
XLOC_001688	XLOC_001688	Tex35	1:157099147-157108680	1h_mock	1h_ETO	NOTEST	0	0	0	0	1	1	no
XLOC_001689	XLOC_001689	Rasal2	1:157135182-157420235	1h_mock	1h_ETO	OK	0	0	0.01142	0	0.98575	1	no
XLOC_001690	XLOC_001690	Gm6058	1:157135182-157420235	1h_mock	1h_ETO	NOTEST	0	0	0	0	1	1	no
XLOC_001691	XLOC_001691	Gm15486	1:157497874-157568425	1h_mock	1h_ETO	NOTEST	0	0	0	0	1	1	no
XLOC_001692	XLOC_001692	Brinp2	1:158245270-158356260	1h_mock	1h_ETO	NOTEST	0	0	0	0	1	1	no
XLOC_001693	XLOC_001693	1600012P17Rik,Pappa2	1:158711726-158980490	1h_mock	1h_ETO	OK	0	0	0.204241	0	0.44855	1	no
XLOC_001694	XLOC_001694	Gm4953	1:159168156-159168642	1h_mock	1h_ETO	NOTEST	0	0	0	0	1	1	no
XLOC_001695	XLOC_001695	Gm26472	1:159232325-159347580	1h_mock	1h_ETO	NOTEST	0	0	0	0	1	1	no
XLOC_001696	XLOC_001696	Gm24719	1:159983495-159983605	1h_mock	1h_ETO	NOTEST	0	0	0	0	1	1	no
XLOC_001697	XLOC_001697	4930562F07Rik	1:160044383-160078428	1h_mock	1h_ETO	NOTEST	0	0	0	0	1	1	no
XLOC_001698	XLOC_001698	Tnn	1:160085035-160153580	1h_mock	1h_ETO	NOTEST	0	0	0	0	1	1	no
XLOC_001699	XLOC_001699	Cacybp	1:160202366-160212892	1h_mock	1h_ETO	NOTEST	0	0	0	0	1	1	no
XLOC_001700	XLOC_001700	Rabgap1l	1:160219173-160792938	1h_mock	1h_ETO	OK	0	0	0.00795523	0	0.86255	1	no
XLOC_001701	XLOC_001701	Mir1927	1:160219173-160792938	1h_mock	1h_ETO	NOTEST	0	0	0	0	1	1	no
XLOC_001702	XLOC_001702	Gm24988	1:160876201-160876322	1h_mock	1h_ETO	NOTEST	0	0	0	0	1	1	no
XLOC_001703	XLOC_001703	Zbtb37	1:161008793-161038539	1h_mock	1h_ETO	OK	0	0	0.115759	0	0.56115	1	no
XLOC_001704	XLOC_001704	Dars2	1:161040600-161070658	1h_mock	1h_ETO	OK	0	0	0.0139603	0	0.9157	1	no
XLOC_001705	XLOC_001705	Klhl20	1:161088374-161131511	1h_mock	1h_ETO	NOTEST	0	0	0	0	1	1	no
XLOC_001706	XLOC_001706	4930469G21Rik	1:161142690-161169106	1h_mock	1h_ETO	NOTEST	0	0	0	0	1	1	no
XLOC_001707	XLOC_001707	Prdx6	1:161240111-161251219	1h_mock	1h_ETO	OK	0	0	0.00404148	0	0.67755	1	no
XLOC_001708	XLOC_001708	Gm25488	1:161552548-161552666	1h_mock	1h_ETO	NOTEST	0	0	0	0	1	1	no
XLOC_001709	XLOC_001709	Gm15429	1:161725535-161727682	1h_mock	1h_ETO	NOTEST	0	0	0	0	1	1	no
XLOC_001710	XLOC_001710	Fasl	1:161780690-161788495	1h_mock	1h_ETO	NOTEST	0	0	0	0	1	1	no
XLOC_001711	XLOC_001711	Suco	1:161816111-161876661	1h_mock	1h_ETO	NOTEST	0	0	0	0	1	1	no
XLOC_001712	XLOC_001712	4930558K02Rik	1:161942085-162479943	1h_mock	1h_ETO	NOTEST	0	0	0	0	1	1	no
XLOC_001713	XLOC_001713	Dnm3	1:161942085-162479943	1h_mock	1h_ETO	NOTEST	0	0	0	0	1	1	no
XLOC_001714	XLOC_001714	Mettl13	1:162532126-162548551	1h_mock	1h_ETO	NOTEST	0	0	0	0	1	1	no
XLOC_001715	XLOC_001715	Gm5705	1:162628356-162629067	1h_mock	1h_ETO	NOTEST	0	0	0	0	1	1	no
XLOC_001716	XLOC_001716	7420461P10Rik	1:162639149-162658173	1h_mock	1h_ETO	NOTEST	0	0	0	0	1	1	no
XLOC_001717	XLOC_001717	Prrc2c	1:162670724-162740556	1h_mock	1h_ETO	OK	0	0	0.0495645	0	0.97995	1	no
XLOC_001718	XLOC_001718	AC132867.1	1:162670724-162740556	1h_mock	1h_ETO	NOTEST	0	0	0	0	1	1	no
XLOC_001719	XLOC_001719	Fmo4	1:162793882-162813972	1h_mock	1h_ETO	NOTEST	0	0	0	0	1	1	no
XLOC_001720	XLOC_001720	Fmo1	1:162829560-162866548	1h_mock	1h_ETO	NOTEST	0	0	0	0	1	1	no
XLOC_001721	XLOC_001721	Fmo2	1:162874316-162898726	1h_mock	1h_ETO	NOTEST	0	0	0	0	1	1	no
XLOC_001722	XLOC_001722	Fmo6	1:162916550-162937225	1h_mock	1h_ETO	NOTEST	0	0	0	0	1	1	no
XLOC_001723	XLOC_001723	Fmo3	1:162953801-162984528	1h_mock	1h_ETO	NOTEST	0	0	0	0	1	1	no
XLOC_001724	XLOC_001724	Mroh9	1:163024301-163085670	1h_mock	1h_ETO	NOTEST	0	0	0	0	1	1	no
XLOC_001725	XLOC_001725	Gm22671	1:163024301-163085670	1h_mock	1h_ETO	NOTEST	0	0	0	0	1	1	no
XLOC_001726	XLOC_001726	Prrx1	1:163245115-163313710	1h_mock	1h_ETO	OK	0	0	1.30634e-06	0	1	1	no
XLOC_001727	XLOC_001727	Gm26523	1:163245115-163313710	1h_mock	1h_ETO	NOTEST	0	0	0	0	1	1	no
XLOC_001728	XLOC_001728	Gorab	1:163384908-163403641	1h_mock	1h_ETO	NOTEST	0	0	0	0	1	1	no
XLOC_001729	XLOC_001729	Mettl11b	1:163702256-163725232	1h_mock	1h_ETO	NOTEST	0	0	0	0	1	1	no
XLOC_001730	XLOC_001730	BC055324	1:163929099-163994796	1h_mock	1h_ETO	OK	0	0	0.0300636	0	0.8607	1	no
XLOC_001731	XLOC_001731	Gm16587	1:164115263-164220277	1h_mock	1h_ETO	NOTEST	0	0	0	0	1	1	no
XLOC_001732	XLOC_001732	Gm16548	1:164115263-164220277	1h_mock	1h_ETO	NOTEST	0	0	0	0	1	1	no
XLOC_001733	XLOC_001733	Blzf1	1:164289799-164307489	1h_mock	1h_ETO	OK	0	0	0.0359859	0	0.72455	1	no
XLOC_001734	XLOC_001734	Atp1b1	1:164437266-164458355	1h_mock	1h_ETO	NOTEST	0	0	0	0	1	1	no
XLOC_001735	XLOC_001735	Xcl1	1:164931643-164935527	1h_mock	1h_ETO	NOTEST	0	0	0	0	1	1	no
XLOC_001736	XLOC_001736	Tbx19	1:165137854-165160773	1h_mock	1h_ETO	NOTEST	0	0	0	0	1	1	no
XLOC_001737	XLOC_001737	Gm16550	1:165137854-165160773	1h_mock	1h_ETO	NOTEST	0	0	0	0	1	1	no
XLOC_001738	XLOC_001738	Sft2d2	1:165174340-165194433	1h_mock	1h_ETO	NOTEST	0	0	0	0	1	1	no
XLOC_001739	XLOC_001739	Tiprl	1:165214921-165236943	1h_mock	1h_ETO	NOTEST	0	0	0	0	1	1	no
XLOC_001740	XLOC_001740	Dcaf6	1:165329510-165460465	1h_mock	1h_ETO	NOTEST	0	0	0	0	1	1	no
XLOC_001741	XLOC_001741	Gm23599	1:165485182-165576774	1h_mock	1h_ETO	NOTEST	0	0	0	0	1	1	no
XLOC_001742	XLOC_001742	Gm23208	1:165485182-165576774	1h_mock	1h_ETO	NOTEST	0	0	0	0	1	1	no
XLOC_001743	XLOC_001743	Mpzl1	1:165592180-165634541	1h_mock	1h_ETO	NOTEST	0	0	0	0	1	1	no
XLOC_001744	XLOC_001744	Rcsd1	1:165648944-165708094	1h_mock	1h_ETO	NOTEST	0	0	0	0	1	1	no
XLOC_001745	XLOC_001745	Gm24808	1:165781074-166002678	1h_mock	1h_ETO	NOTEST	0	0	0	0	1	1	no
XLOC_001746	XLOC_001746	Gm23402	1:165781074-166002678	1h_mock	1h_ETO	NOTEST	0	0	0	0	1	1	no
XLOC_001747	XLOC_001747	Pou2f1	1:165781074-166002678	1h_mock	1h_ETO	OK	0	0	0.105943	0	0.79535	1	no
XLOC_001748	XLOC_001748	Dusp27	1:166098152-166127898	1h_mock	1h_ETO	NOTEST	0	0	0	0	1	1	no
XLOC_001749	XLOC_001749	Mael	1:166201384-166238744	1h_mock	1h_ETO	NOTEST	0	0	0	0	1	1	no
XLOC_001750	XLOC_001750	5330438I03Rik	1:166254138-166316823	1h_mock	1h_ETO	NOTEST	0	0	0	0	1	1	no
XLOC_001751	XLOC_001751	Gm15853	1:166379096-166409863	1h_mock	1h_ETO	NOTEST	0	0	0	0	1	1	no
XLOC_001752	XLOC_001752	Pogk	1:166379096-166409863	1h_mock	1h_ETO	OK	0	0	0.168167	0	0.02485	1	no
XLOC_001753	XLOC_001753	Gm16418	1:166431704-166431875	1h_mock	1h_ETO	NOTEST	0	0	0	0	1	1	no
XLOC_001754	XLOC_001754	Gm4846	1:166483612-166497588	1h_mock	1h_ETO	NOTEST	0	0	0	0	1	1	no
XLOC_001755	XLOC_001755	Gm4847	1:166628970-166647693	1h_mock	1h_ETO	NOTEST	0	0	0	0	1	1	no
XLOC_001756	XLOC_001756	Fmo9	1:166662054-166681845	1h_mock	1h_ETO	NOTEST	0	0	0	0	1	1	no
XLOC_001757	XLOC_001757	Gm6286	1:166945596-166946358	1h_mock	1h_ETO	NOTEST	0	0	0	0	1	1	no
XLOC_001758	XLOC_001758	Gm16701	1:166974023-167000841	1h_mock	1h_ETO	NOTEST	0	0	0	0	1	1	no
XLOC_001759	XLOC_001759	Uck2	1:167223826-167223919	1h_mock	1h_ETO	NOTEST	0	0	0	0	1	1	no
XLOC_001760	XLOC_001760	Uck2	1:167226089-167285127	1h_mock	1h_ETO	NOTEST	0	0	0	0	1	1	no
XLOC_001761	XLOC_001761	Gm25911	1:167340368-167340424	1h_mock	1h_ETO	NOTEST	0	0	0	0	1	1	no
XLOC_001762	XLOC_001762	Mgst3	1:167371965-167393841	1h_mock	1h_ETO	NOTEST	0	0	0	0	1	1	no
XLOC_001763	XLOC_001763	Lrrc52	1:167445674-167466780	1h_mock	1h_ETO	NOTEST	0	0	0	0	1	1	no
XLOC_001764	XLOC_001764	Pbx1	1:168153526-168432270	1h_mock	1h_ETO	OK	0	0	0.0525582	0	0.8878	1	no
XLOC_001765	XLOC_001765	mmu-mir-6354	1:169018973-169019089	1h_mock	1h_ETO	NOTEST	0	0	0	0	1	1	no
XLOC_001766	XLOC_001766	Gm5265	1:169453527-169453869	1h_mock	1h_ETO	NOTEST	0	0	0	0	1	1	no
XLOC_001767	XLOC_001767	Nuf2	1:169497933-169531464	1h_mock	1h_ETO	NOTEST	0	0	0	0	1	1	no
XLOC_001768	XLOC_001768	Rgs4	1:169741476-169747642	1h_mock	1h_ETO	NOTEST	0	0	0	0	1	1	no
XLOC_001769	XLOC_001769	Gm22114	1:169799449-169799556	1h_mock	1h_ETO	NOTEST	0	0	0	0	1	1	no
XLOC_001770	XLOC_001770	Gm15852	1:169928647-169934653	1h_mock	1h_ETO	NOTEST	0	0	0	0	1	1	no
XLOC_001771	XLOC_001771	Hsd17b7	1:169949534-169969241	1h_mock	1h_ETO	OK	0	0	0.117498	0	0.41355	1	no
XLOC_001772	XLOC_001772	Ddr2	1:169969408-170110501	1h_mock	1h_ETO	OK	0	0	0.0102687	0	0.88475	1	no
XLOC_001773	XLOC_001773	Uap1	1:170141937-170174957	1h_mock	1h_ETO	OK	0	0	0.0178284	0	0.96975	1	no
XLOC_001774	XLOC_001774	Uhmk1	1:170193419-170215556	1h_mock	1h_ETO	OK	0	0	0.0605084	0	0.6575	1	no
XLOC_001775	XLOC_001775	Gm6345	1:170254048-170255739	1h_mock	1h_ETO	NOTEST	0	0	0	0	1	1	no
XLOC_001776	XLOC_001776	Gm7694,Nos1ap	1:170298192-170589861	1h_mock	1h_ETO	NOTEST	0	0	0	0	1	1	no
XLOC_001777	XLOC_001777	Atf6	1:170704673-170867771	1h_mock	1h_ETO	NOTEST	0	0	0	0	1	1	no
XLOC_001778	XLOC_001778	Gm23523	1:170704673-170867771	1h_mock	1h_ETO	NOTEST	0	0	0	0	1	1	no
XLOC_001779	XLOC_001779	Gm25235	1:170704673-170867771	1h_mock	1h_ETO	NOTEST	0	0	0	0	1	1	no
XLOC_001780	XLOC_001780	Dusp12	1:170868644-170885881	1h_mock	1h_ETO	OK	0	0	0.100074	0	0.58425	1	no
XLOC_001781	XLOC_001781	Fcrlb	1:170907272-170912941	1h_mock	1h_ETO	NOTEST	0	0	0	0	1	1	no
XLOC_001782	XLOC_001782	Fcrla	1:170917575-170927583	1h_mock	1h_ETO	NOTEST	0	0	0	0	1	1	no
XLOC_001783	XLOC_001783	Gm2962	1:170917575-170927583	1h_mock	1h_ETO	NOTEST	0	0	0	0	1	1	no
XLOC_001784	XLOC_001784	Fcgr2b	1:170960557-170976547	1h_mock	1h_ETO	NOTEST	0	0	0	0	1	1	no
XLOC_001785	XLOC_001785	Fcgr3	1:171051173-171064935	1h_mock	1h_ETO	OK	0	0	0.0110711	0	0.80685	1	no
XLOC_001786	XLOC_001786	mmu-mir-6546	1:171051173-171064935	1h_mock	1h_ETO	NOTEST	0	0	0	0	1	1	no
XLOC_001787	XLOC_001787	AC117796.1	1:171072225-171072287	1h_mock	1h_ETO	NOTEST	0	0	0	0	1	1	no
XLOC_001788	XLOC_001788	AC117796.2	1:171079839-171079901	1h_mock	1h_ETO	NOTEST	0	0	0	0	1	1	no
XLOC_001789	XLOC_001789	Sdhc	1:171127164-171150603	1h_mock	1h_ETO	NOTEST	0	0	0	0	1	1	no
XLOC_001790	XLOC_001790	Pcp4l1	1:171173261-171196268	1h_mock	1h_ETO	NOTEST	0	0	0	0	1	1	no
XLOC_001791	XLOC_001791	Tomm40l	1:171213969-171222514	1h_mock	1h_ETO	OK	0	0	0.0838983	0	0.35725	1	no
XLOC_001792	XLOC_001792	Fcer1g	1:171229571-171234365	1h_mock	1h_ETO	NOTEST	0	0	0	0	1	1	no
XLOC_001793	XLOC_001793	Ndufs2	1:171234852-171247122	1h_mock	1h_ETO	OK	0	0	0.0266073	0	0.5658	1	no
XLOC_001794	XLOC_001794	Ppox	1:171270327-171281186	1h_mock	1h_ETO	OK	0	0	0.137856	0	0.08745	1	no
XLOC_001795	XLOC_001795	Usp21	1:171281944-171287991	1h_mock	1h_ETO	OK	0	0	0.101026	0	0.6126	1	no
XLOC_001796	XLOC_001796	Ufc1	1:171288562-171295024	1h_mock	1h_ETO	NOTEST	0	0	0	0	1	1	no
XLOC_001797	XLOC_001797	Rpl27-ps1	1:171305083-171305494	1h_mock	1h_ETO	NOTEST	0	0	0	0	1	1	no
XLOC_001798	XLOC_001798	Nit1	1:171329144-171345646	1h_mock	1h_ETO	OK	0	0	0.0346724	0	0.8961	1	no
XLOC_001799	XLOC_001799	Klhdc9	1:171345669-171360798	1h_mock	1h_ETO	NOTEST	0	0	0	0	1	1	no
XLOC_001800	XLOC_001800	Gm26641	1:171423184-171437318	1h_mock	1h_ETO	NOTEST	0	0	0	0	1	1	no
XLOC_001801	XLOC_001801	B930036N10Rik	1:171500567-171504750	1h_mock	1h_ETO	NOTEST	0	0	0	0	1	1	no
XLOC_001802	XLOC_001802	Itln1	1:171518121-171535294	1h_mock	1h_ETO	NOTEST	0	0	0	0	1	1	no
XLOC_001803	XLOC_001803	Ly9	1:171588623-171607410	1h_mock	1h_ETO	NOTEST	0	0	0	0	1	1	no
XLOC_001804	XLOC_001804	Slamf7	1:171634924-171649007	1h_mock	1h_ETO	NOTEST	0	0	0	0	1	1	no
XLOC_001805	XLOC_001805	mmu-mir-7683	1:171634924-171649007	1h_mock	1h_ETO	NOTEST	0	0	0	0	1	1	no
XLOC_001806	XLOC_001806	Gm26412	1:171732059-171732114	1h_mock	1h_ETO	NOTEST	0	0	0	0	1	1	no
XLOC_001807	XLOC_001807	Gm22950	1:171733298-171733405	1h_mock	1h_ETO	NOTEST	0	0	0	0	1	1	no
XLOC_001808	XLOC_001808	Vangl2	1:172000959-172028444	1h_mock	1h_ETO	OK	0	0	0.14594	0	0.4374	1	no
XLOC_001809	XLOC_001809	Nhlh1	1:172052291-172057573	1h_mock	1h_ETO	NOTEST	0	0	0	0	1	1	no
XLOC_001810	XLOC_001810	Ncstn	1:172066012-172122330	1h_mock	1h_ETO	OK	0	0	0.0218211	0	0.85885	1	no
XLOC_001811	XLOC_001811	Gm10171	1:172144271-172144901	1h_mock	1h_ETO	NOTEST	0	0	0	0	1	1	no
XLOC_001812	XLOC_001812	Pea15a	1:172196727-172206804	1h_mock	1h_ETO	OK	0	0	0.0238834	0	0.94485	1	no
XLOC_001813	XLOC_001813	Casq1	1:172209893-172219868	1h_mock	1h_ETO	NOTEST	0	0	0	0	1	1	no
XLOC_001814	XLOC_001814	Atp1a4	1:172223512-172258414	1h_mock	1h_ETO	NOTEST	0	0	0	0	1	1	no
XLOC_001815	XLOC_001815	Atp1a2	1:172261640-172319841	1h_mock	1h_ETO	NOTEST	0	0	0	0	1	1	no
XLOC_001816	XLOC_001816	Kcnj9	1:172321032-172329263	1h_mock	1h_ETO	NOTEST	0	0	0	0	1	1	no
XLOC_001817	XLOC_001817	4933439K11Rik	1:172521043-172563717	1h_mock	1h_ETO	NOTEST	0	0	0	0	1	1	no
XLOC_001818	XLOC_001818	Slamf8	1:172581376-172590568	1h_mock	1h_ETO	NOTEST	0	0	0	0	1	1	no
XLOC_001819	XLOC_001819	Fcrl6	1:172596639-172602551	1h_mock	1h_ETO	NOTEST	0	0	0	0	1	1	no
XLOC_001820	XLOC_001820	Dusp23	1:172630768-172632974	1h_mock	1h_ETO	NOTEST	0	0	0	0	1	1	no
XLOC_001821	XLOC_001821	Gm22383	1:172684514-172684841	1h_mock	1h_ETO	NOTEST	0	0	0	0	1	1	no
XLOC_001822	XLOC_001822	Gm24817	1:172843533-172843638	1h_mock	1h_ETO	NOTEST	0	0	0	0	1	1	no
XLOC_001823	XLOC_001823	Apcs	1:172893961-172895054	1h_mock	1h_ETO	NOTEST	0	0	0	0	1	1	no
XLOC_001824	XLOC_001824	Gm26077	1:172936211-172936334	1h_mock	1h_ETO	NOTEST	0	0	0	0	1	1	no
XLOC_001825	XLOC_001825	Olfr1408	1:173130199-173131236	1h_mock	1h_ETO	NOTEST	0	0	0	0	1	1	no
XLOC_001826	XLOC_001826	Olfr1406	1:173183441-173184504	1h_mock	1h_ETO	NOTEST	0	0	0	0	1	1	no
XLOC_001827	XLOC_001827	Fcer1a	1:173221270-173227229	1h_mock	1h_ETO	NOTEST	0	0	0	0	1	1	no
XLOC_001828	XLOC_001828	Mptx2	1:173274460-173277756	1h_mock	1h_ETO	NOTEST	0	0	0	0	1	1	no
XLOC_001829	XLOC_001829	Darc	1:173331885-173333503	1h_mock	1h_ETO	NOTEST	0	0	0	0	1	1	no
XLOC_001830	XLOC_001830	Cadm3	1:173334253-173466040	1h_mock	1h_ETO	NOTEST	0	0	0	0	1	1	no
XLOC_001831	XLOC_001831	Gm4955	1:173468508-173474052	1h_mock	1h_ETO	NOTEST	0	0	0	0	1	1	no
XLOC_001832	XLOC_001832	Gm4955	1:173480370-173491041	1h_mock	1h_ETO	NOTEST	0	0	0	0	1	1	no
XLOC_001833	XLOC_001833	BC094916	1:173519716-173535957	1h_mock	1h_ETO	NOTEST	0	0	0	0	1	1	no
XLOC_001834	XLOC_001834	Pydc4	1:173566283-173599274	1h_mock	1h_ETO	NOTEST	0	0	0	0	1	1	no
XLOC_001835	XLOC_001835	AI607873	1:173723429-173741809	1h_mock	1h_ETO	NOTEST	0	0	0	0	1	1	no
XLOC_001836	XLOC_001836	Ifi204	1:173747292-173766876	1h_mock	1h_ETO	NOTEST	0	0	0	0	1	1	no
XLOC_001837	XLOC_001837	Gm16340	1:173775836-173802720	1h_mock	1h_ETO	NOTEST	0	0	0	0	1	1	no
XLOC_001838	XLOC_001838	Ifi203,Mndal	1:173857220-173942672	1h_mock	1h_ETO	NOTEST	0	0	0	0	1	1	no
XLOC_001839	XLOC_001839	Mnda	1:173857220-173942672	1h_mock	1h_ETO	NOTEST	0	0	0	0	1	1	no
XLOC_001840	XLOC_001840	Ifi202b	1:173962568-173982844	1h_mock	1h_ETO	NOTEST	0	0	0	0	1	1	no
XLOC_001841	XLOC_001841	Ifi205	1:174011997-174031755	1h_mock	1h_ETO	NOTEST	0	0	0	0	1	1	no
XLOC_001842	XLOC_001842	Olfr231	1:174117090-174118014	1h_mock	1h_ETO	NOTEST	0	0	0	0	1	1	no
XLOC_001843	XLOC_001843	Olfr419	1:174249888-174250976	1h_mock	1h_ETO	NOTEST	0	0	0	0	1	1	no
XLOC_001844	XLOC_001844	Grem2	1:174833784-174921819	1h_mock	1h_ETO	NOTEST	0	0	0	0	1	1	no
XLOC_001845	XLOC_001845	Rgs7	1:175059735-175491130	1h_mock	1h_ETO	NOTEST	0	0	0	0	1	1	no
XLOC_001846	XLOC_001846	Fh1	1:175600373-175662116	1h_mock	1h_ETO	OK	0	0	0.0680766	0	0.8054	1	no
XLOC_001847	XLOC_001847	Opn3	1:175662420-175692776	1h_mock	1h_ETO	NOTEST	0	0	0	0	1	1	no
XLOC_001848	XLOC_001848	Chml	1:175662420-175692776	1h_mock	1h_ETO	NOTEST	0	0	0	0	1	1	no
XLOC_001849	XLOC_001849	Pld5	1:175962305-176275312	1h_mock	1h_ETO	NOTEST	0	0	0	0	1	1	no
XLOC_001850	XLOC_001850	B020018G12Rik	1:175962305-176275312	1h_mock	1h_ETO	NOTEST	0	0	0	0	1	1	no
XLOC_001851	XLOC_001851	Cep170	1:176733652-176807124	1h_mock	1h_ETO	NOTEST	0	0	0	0	1	1	no
XLOC_001852	XLOC_001852	Mir350	1:176733652-176807124	1h_mock	1h_ETO	NOTEST	0	0	0	0	1	1	no
XLOC_001853	XLOC_001853	Gm15423	1:176814659-177258203	1h_mock	1h_ETO	NOTEST	0	0	0	0	1	1	no
XLOC_001854	XLOC_001854	Akt3	1:176814659-177258203	1h_mock	1h_ETO	OK	0	0	0.000483566	0	0.99525	1	no
XLOC_001855	XLOC_001855	Gm26801	1:177429046-177443270	1h_mock	1h_ETO	NOTEST	0	0	0	0	1	1	no
XLOC_001856	XLOC_001856	Adss	1:177762961-177796511	1h_mock	1h_ETO	OK	0	0	0.00638679	0	0.8875	1	no
XLOC_001857	XLOC_001857	Gm25312	1:177991434-178048291	1h_mock	1h_ETO	NOTEST	0	0	0	0	1	1	no
XLOC_001858	XLOC_001858	4930527J03Rik	1:178276092-178276639	1h_mock	1h_ETO	NOTEST	0	0	0	0	1	1	no
XLOC_001859	XLOC_001859	B230369F24Rik	1:178313327-178318549	1h_mock	1h_ETO	NOTEST	0	0	0	0	1	1	no
XLOC_001860	XLOC_001860	Hnrnpu	1:178319129-178337797	1h_mock	1h_ETO	OK	0	0	0.0207158	0	1	1	no
XLOC_001861	XLOC_001861	AC170257.1	1:178363400-178363521	1h_mock	1h_ETO	NOTEST	0	0	0	0	1	1	no
XLOC_001862	XLOC_001862	Gm16564	1:178529124-178932855	1h_mock	1h_ETO	NOTEST	0	0	0	0	1	1	no
XLOC_001863	XLOC_001863	Smyd3	1:178951959-179518041	1h_mock	1h_ETO	OK	0	0	0.0513346	0	0.80965	1	no
XLOC_001864	XLOC_001864	Gm5561	1:179520374-179520857	1h_mock	1h_ETO	NOTEST	0	0	0	0	1	1	no
XLOC_001865	XLOC_001865	Tfb2m	1:179528054-179546267	1h_mock	1h_ETO	NOTEST	0	0	0	0	1	1	no
XLOC_001866	XLOC_001866	Ahctf1,Gm1305	1:179695296-179804676	1h_mock	1h_ETO	OK	0	0	0.0722958	0	0.97275	1	no
XLOC_001867	XLOC_001867	Adck3	1:179960471-180199602	1h_mock	1h_ETO	OK	0	0	0.294512	0	0.11925	1	no
XLOC_001868	XLOC_001868	Psen2	1:180227003-180263438	1h_mock	1h_ETO	OK	0	0	0.0351169	0	0.90115	1	no
XLOC_001869	XLOC_001869	Gm5069	1:180326969-180424802	1h_mock	1h_ETO	NOTEST	0	0	0	0	1	1	no
XLOC_001870	XLOC_001870	6330403A02Rik	1:180432386-180483504	1h_mock	1h_ETO	NOTEST	0	0	0	0	1	1	no
XLOC_001871	XLOC_001871	Mixl1	1:180693042-180697034	1h_mock	1h_ETO	NOTEST	0	0	0	0	1	1	no
XLOC_001872	XLOC_001872	H3f3a	1:180800831-180816859	1h_mock	1h_ETO	OK	0	0	0.0189414	0	0.8333	1	no
XLOC_001873	XLOC_001873	2210411M09Rik	1:180942343-180975112	1h_mock	1h_ETO	NOTEST	0	0	0	0	1	1	no
XLOC_001874	XLOC_001874	Ephx1	1:180976154-181020904	1h_mock	1h_ETO	OK	0	0	0.0133708	0	0.7577	1	no
XLOC_001875	XLOC_001875	Nvl	1:181093422-181144157	1h_mock	1h_ETO	NOTEST	0	0	0	0	1	1	no
XLOC_001876	XLOC_001876	Wdr26	1:181173227-181211552	1h_mock	1h_ETO	OK	0	0	0.0615636	0	0.9897	1	no
XLOC_001877	XLOC_001877	Rpl35a-ps2	1:181241944-181242367	1h_mock	1h_ETO	NOTEST	0	0	0	0	1	1	no
XLOC_001878	XLOC_001878	Gm16547	1:181352627-181460641	1h_mock	1h_ETO	NOTEST	0	0	0	0	1	1	no
XLOC_001879	XLOC_001879	Gm16539	1:181352627-181460641	1h_mock	1h_ETO	NOTEST	0	0	0	0	1	1	no
XLOC_001880	XLOC_001880	Ccdc121	1:181509632-181511451	1h_mock	1h_ETO	NOTEST	0	0	0	0	1	1	no
XLOC_001881	XLOC_001881	Gm23690	1:181813606-181813700	1h_mock	1h_ETO	NOTEST	0	0	0	0	1	1	no
XLOC_001882	XLOC_001882	Lbr	1:181815315-181842401	1h_mock	1h_ETO	NOTEST	0	0	0	0	1	1	no
XLOC_001883	XLOC_001883	Gm26004	1:181815315-181842401	1h_mock	1h_ETO	NOTEST	0	0	0	0	1	1	no
XLOC_001884	XLOC_001884	Gm5533	1:181851573-181853189	1h_mock	1h_ETO	NOTEST	0	0	0	0	1	1	no
XLOC_001885	XLOC_001885	Enah	1:181904444-182019980	1h_mock	1h_ETO	NOTEST	0	0	0	0	1	1	no
XLOC_001886	XLOC_001886	Vmn1r1	1:182157143-182158319	1h_mock	1h_ETO	NOTEST	0	0	0	0	1	1	no
XLOC_001887	XLOC_001887	Degs1	1:182275771-182282804	1h_mock	1h_ETO	OK	0	0	0.0301025	0	0.68445	1	no
XLOC_001888	XLOC_001888	Fbxo28	1:182313101-182341606	1h_mock	1h_ETO	NOTEST	0	0	0	0	1	1	no
XLOC_001889	XLOC_001889	Gm5706	1:182392542-182393535	1h_mock	1h_ETO	NOTEST	0	0	0	0	1	1	no
XLOC_001890	XLOC_001890	Gm10517	1:182408618-182409020	1h_mock	1h_ETO	NOTEST	0	0	0	0	1	1	no
XLOC_001891	XLOC_001891	Capn2	1:182467255-182517495	1h_mock	1h_ETO	NOTEST	0	0	0	0	1	1	no
XLOC_001892	XLOC_001892	4922505E12Rik	1:182747125-182749180	1h_mock	1h_ETO	NOTEST	0	0	0	0	1	1	no
XLOC_001893	XLOC_001893	Disp1	1:183086263-183221529	1h_mock	1h_ETO	OK	0	0	0.0533173	0	0.6114	1	no
XLOC_001894	XLOC_001894	Brox	1:183276341-183324501	1h_mock	1h_ETO	OK	0	0	0.0147829	0	0.84275	1	no
XLOC_001895	XLOC_001895	Mia3	1:183326724-183369529	1h_mock	1h_ETO	OK	0	0	0.0180455	0	0.75005	1	no
XLOC_001896	XLOC_001896	Gm8214	1:183681777-183682194	1h_mock	1h_ETO	NOTEST	0	0	0	0	1	1	no
XLOC_001897	XLOC_001897	1700056E22Rik	1:184013301-184075636	1h_mock	1h_ETO	NOTEST	0	0	0	0	1	1	no
XLOC_001898	XLOC_001898	Gm23349	1:184580108-184580206	1h_mock	1h_ETO	NOTEST	0	0	0	0	1	1	no
XLOC_001899	XLOC_001899	Hlx	1:184727139-184732619	1h_mock	1h_ETO	NOTEST	0	0	0	0	1	1	no
XLOC_001900	XLOC_001900	Marc1	1:184786775-184811313	1h_mock	1h_ETO	NOTEST	0	0	0	0	1	1	no
XLOC_001901	XLOC_001901	Marc2	1:184813067-184846451	1h_mock	1h_ETO	OK	0	0	0.111142	0	0.53285	1	no
XLOC_001902	XLOC_001902	Mir1981	1:184813067-184846451	1h_mock	1h_ETO	NOTEST	0	0	0	0	1	1	no
XLOC_001903	XLOC_001903	Gm23780	1:184858137-184858412	1h_mock	1h_ETO	NOTEST	0	0	0	0	1	1	no
XLOC_001904	XLOC_001904	C130074G19Rik	1:184871925-184883218	1h_mock	1h_ETO	NOTEST	0	0	0	0	1	1	no
XLOC_001905	XLOC_001905	Mark1	1:184896442-184999549	1h_mock	1h_ETO	NOTEST	0	0	0	0	1	1	no
XLOC_001906	XLOC_001906	Iars2	1:185204167-185329396	1h_mock	1h_ETO	NOTEST	0	0	0	0	1	1	no
XLOC_001907	XLOC_001907	4930532G15Rik	1:185359460-185362865	1h_mock	1h_ETO	NOTEST	0	0	0	0	1	1	no
XLOC_001908	XLOC_001908	9630028B13Rik	1:185429356-185441819	1h_mock	1h_ETO	NOTEST	0	0	0	0	1	1	no
XLOC_001909	XLOC_001909	Gm2061	1:185447115-185468762	1h_mock	1h_ETO	NOTEST	0	0	0	0	1	1	no
XLOC_001910	XLOC_001910	Lyplal1	1:186087730-186117310	1h_mock	1h_ETO	NOTEST	0	0	0	0	1	1	no
XLOC_001911	XLOC_001911	Tgfb2	1:186623185-186705992	1h_mock	1h_ETO	NOTEST	0	0	0	0	1	1	no
XLOC_001912	XLOC_001912	Rrp15	1:186720977-186749358	1h_mock	1h_ETO	NOTEST	0	0	0	0	1	1	no
XLOC_001913	XLOC_001913	Spata17	1:187044647-187215465	1h_mock	1h_ETO	NOTEST	0	0	0	0	1	1	no
XLOC_001914	XLOC_001914	Gm15508	1:187044647-187215465	1h_mock	1h_ETO	NOTEST	0	0	0	0	1	1	no
XLOC_001915	XLOC_001915	Gm15509	1:187044647-187215465	1h_mock	1h_ETO	NOTEST	0	0	0	0	1	1	no
XLOC_001916	XLOC_001916	Gm24557	1:188262022-188965041	1h_mock	1h_ETO	NOTEST	0	0	0	0	1	1	no
XLOC_001917	XLOC_001917	Gm25095	1:188262022-188965041	1h_mock	1h_ETO	NOTEST	0	0	0	0	1	1	no
XLOC_001918	XLOC_001918	Kctd3	1:188971097-189007840	1h_mock	1h_ETO	NOTEST	0	0	0	0	1	1	no
XLOC_001919	XLOC_001919	Kcnk2	1:189207930-189343832	1h_mock	1h_ETO	OK	0	0	0.00308059	0	0.98675	1	no
XLOC_001920	XLOC_001920	Cenpf	1:189640598-189688086	1h_mock	1h_ETO	NOTEST	0	0	0	0	1	1	no
XLOC_001921	XLOC_001921	Gm26574	1:189728267-189876695	1h_mock	1h_ETO	NOTEST	0	0	0	0	1	1	no
XLOC_001922	XLOC_001922	Smyd2	1:189880491-189922363	1h_mock	1h_ETO	OK	0	0	0.0550965	0	0.87345	1	no
XLOC_001923	XLOC_001923	Prox1	1:190118037-190217276	1h_mock	1h_ETO	NOTEST	0	0	0	0	1	1	no
XLOC_001924	XLOC_001924	Gm23153	1:190482844-190483157	1h_mock	1h_ETO	NOTEST	0	0	0	0	1	1	no
XLOC_001925	XLOC_001925	Rps6kc1	1:190700201-190911770	1h_mock	1h_ETO	OK	0	0	0.308105	0	0.01515	1	no
XLOC_001926	XLOC_001926	Vash2	1:190947647-190979296	1h_mock	1h_ETO	OK	0	0	0.00692212	0	0.93285	1	no
XLOC_001927	XLOC_001927	Mfsd7b	1:191005831-191026190	1h_mock	1h_ETO	NOTEST	0	0	0	0	1	1	no
XLOC_001928	XLOC_001928	Tatdn3	1:191045825-191062932	1h_mock	1h_ETO	OK	0	0	0.111639	0	0.57065	1	no
XLOC_001929	XLOC_001929	Fam71a	1:191162583-191164817	1h_mock	1h_ETO	NOTEST	0	0	0	0	1	1	no
XLOC_001930	XLOC_001930	Atf3	1:191170295-191183340	1h_mock	1h_ETO	OK	0	0	0.0232496	0	0.8648	1	no
XLOC_001931	XLOC_001931	Nenf	1:191306788-191318194	1h_mock	1h_ETO	NOTEST	0	0	0	0	1	1	no
XLOC_001932	XLOC_001932	Ppp2r5a	1:191351980-191397041	1h_mock	1h_ETO	NOTEST	0	0	0	0	1	1	no
XLOC_001933	XLOC_001933	Dtl	1:191537364-191575534	1h_mock	1h_ETO	NOTEST	0	0	0	0	1	1	no
XLOC_001934	XLOC_001934	Gm22446	1:191717833-191784255	1h_mock	1h_ETO	NOTEST	0	0	0	0	1	1	no
XLOC_001935	XLOC_001935	Gm26203	1:191717833-191784255	1h_mock	1h_ETO	NOTEST	0	0	0	0	1	1	no
XLOC_001936	XLOC_001936	1700034H15Rik	1:191890232-191913247	1h_mock	1h_ETO	NOTEST	0	0	0	0	1	1	no
XLOC_001937	XLOC_001937	Gm26670	1:191977372-191990138	1h_mock	1h_ETO	NOTEST	0	0	0	0	1	1	no
XLOC_001938	XLOC_001938	Traf5	1:191997429-192151013	1h_mock	1h_ETO	NOTEST	0	0	0	0	1	1	no
XLOC_001939	XLOC_001939	Mir3473c	1:191997429-192151013	1h_mock	1h_ETO	NOTEST	0	0	0	0	1	1	no
XLOC_001940	XLOC_001940	Rcor3	1:191997429-192151013	1h_mock	1h_ETO	NOTEST	0	0	0	0	1	1	no
XLOC_001941	XLOC_001941	Hhat	1:192512827-192771213	1h_mock	1h_ETO	NOTEST	0	0	0	0	1	1	no
XLOC_001942	XLOC_001942	A730013G03Rik	1:192833168-192834719	1h_mock	1h_ETO	NOTEST	0	0	0	0	1	1	no
XLOC_001943	XLOC_001943	Sertad4	1:192844430-192856466	1h_mock	1h_ETO	OK	0	0	0.0372133	0	0.8444	1	no
XLOC_001944	XLOC_001944	Syt14	1:192897306-193035698	1h_mock	1h_ETO	NOTEST	0	0	0	0	1	1	no
XLOC_001945	XLOC_001945	Gm23583	1:192897306-193035698	1h_mock	1h_ETO	NOTEST	0	0	0	0	1	1	no
XLOC_001946	XLOC_001946	Diexf	1:193104402-193130251	1h_mock	1h_ETO	NOTEST	0	0	0	0	1	1	no
XLOC_001947	XLOC_001947	Traf3ip3	1:193153111-193201703	1h_mock	1h_ETO	NOTEST	0	0	0	0	1	1	no
XLOC_001948	XLOC_001948	Hsd11b1	1:193203038-193264054	1h_mock	1h_ETO	OK	0	0	0.0638262	0	0.7816	1	no
XLOC_001949	XLOC_001949	G0s2	1:193272160-193273188	1h_mock	1h_ETO	NOTEST	0	0	0	0	1	1	no
XLOC_001950	XLOC_001950	Camk1g	1:193346345-193370297	1h_mock	1h_ETO	NOTEST	0	0	0	0	1	1	no
XLOC_001951	XLOC_001951	4631405K08Rik,Mir205	1:193507237-193509803	1h_mock	1h_ETO	NOTEST	0	0	0	0	1	1	no
XLOC_001952	XLOC_001952	Gm16897	1:194938820-195037908	1h_mock	1h_ETO	NOTEST	0	0	0	0	1	1	no
XLOC_001953	XLOC_001953	Cd46	1:195041284-195092248	1h_mock	1h_ETO	NOTEST	0	0	0	0	1	1	no
XLOC_001954	XLOC_001954	Cr1l	1:195103788-195131570	1h_mock	1h_ETO	NOTEST	0	0	0	0	1	1	no
XLOC_001955	XLOC_001955	Cr2	1:195136810-195176715	1h_mock	1h_ETO	NOTEST	0	0	0	0	1	1	no
XLOC_001956	XLOC_001956	Cr2	1:195136810-195176715	1h_mock	1h_ETO	NOTEST	0	0	0	0	1	1	no
XLOC_001957	XLOC_001957	pRNA	1:195240909-195241007	1h_mock	1h_ETO	NOTEST	0	0	0	0	1	1	no
XLOC_001958	XLOC_001958	9230019H11Rik	10:3119840-3129546	1h_mock	1h_ETO	NOTEST	0	0	0	0	1	1	no
XLOC_001959	XLOC_001959	Ppp1r14c	10:3364072-3464975	1h_mock	1h_ETO	NOTEST	0	0	0	0	1	1	no
XLOC_001960	XLOC_001960	Gm24482	10:3364072-3464975	1h_mock	1h_ETO	NOTEST	0	0	0	0	1	1	no
XLOC_001961	XLOC_001961	Iyd	10:3540239-3554877	1h_mock	1h_ETO	NOTEST	0	0	0	0	1	1	no
XLOC_001962	XLOC_001962	Plekhg1	10:3740363-3967303	1h_mock	1h_ETO	NOTEST	0	0	0	0	1	1	no
XLOC_001963	XLOC_001963	Mthfd1l	10:3973117-4167081	1h_mock	1h_ETO	NOTEST	0	0	0	0	1	1	no
XLOC_001964	XLOC_001964	Gm16074	10:3973117-4167081	1h_mock	1h_ETO	NOTEST	0	0	0	0	1	1	no
XLOC_001965	XLOC_001965	Gm25515	10:3973117-4167081	1h_mock	1h_ETO	NOTEST	0	0	0	0	1	1	no
XLOC_001966	XLOC_001966	Gm25369	10:4169886-4170018	1h_mock	1h_ETO	NOTEST	0	0	0	0	1	1	no
XLOC_001967	XLOC_001967	Akap12	10:4266328-4359468	1h_mock	1h_ETO	NOTEST	0	0	0	0	1	1	no
XLOC_001968	XLOC_001968	Gm21781	10:4391586-4396424	1h_mock	1h_ETO	NOTEST	0	0	0	0	1	1	no
XLOC_001969	XLOC_001969	Gm16153	10:4401914-4432388	1h_mock	1h_ETO	NOTEST	0	0	0	0	1	1	no
XLOC_001970	XLOC_001970	1700052N19Rik	10:4432466-4455141	1h_mock	1h_ETO	OK	0	0	0.0335038	0	0.75625	1	no
XLOC_001971	XLOC_001971	Ccdc170	10:4482501-4562231	1h_mock	1h_ETO	NOTEST	0	0	0	0	1	1	no
XLOC_001972	XLOC_001972	Gm22739	10:4482501-4562231	1h_mock	1h_ETO	NOTEST	0	0	0	0	1	1	no
XLOC_001973	XLOC_001973	Esr1	10:4611592-5005614	1h_mock	1h_ETO	NOTEST	0	0	0	0	1	1	no
XLOC_001974	XLOC_001974	Gm10097	10:5069191-5071975	1h_mock	1h_ETO	NOTEST	0	0	0	0	1	1	no
XLOC_001975	XLOC_001975	Gm23573	10:5336948-5550692	1h_mock	1h_ETO	NOTEST	0	0	0	0	1	1	no
XLOC_001976	XLOC_001976	Myct1	10:5593727-5606787	1h_mock	1h_ETO	NOTEST	0	0	0	0	1	1	no
XLOC_001977	XLOC_001977	Vip	10:5639217-5647614	1h_mock	1h_ETO	NOTEST	0	0	0	0	1	1	no
XLOC_001978	XLOC_001978	Oprm1	10:6740628-7052478	1h_mock	1h_ETO	NOTEST	0	0	0	0	1	1	no
XLOC_001979	XLOC_001979	Gm15536	10:6740628-7052478	1h_mock	1h_ETO	NOTEST	0	0	0	0	1	1	no
XLOC_001980	XLOC_001980	Lrp11	10:7589799-7625483	1h_mock	1h_ETO	OK	0	0	0.0562231	0	0.87615	1	no
XLOC_001981	XLOC_001981	Nup43	10:7629372-7681136	1h_mock	1h_ETO	NOTEST	0	0	0	0	1	1	no
XLOC_001982	XLOC_001982	Lats1	10:7681208-7716458	1h_mock	1h_ETO	OK	0	0	0.0295904	0	0.7664	1	no
XLOC_001983	XLOC_001983	Katna1	10:7725999-7763150	1h_mock	1h_ETO	OK	0	0	0.0400531	0	0.5781	1	no
XLOC_001984	XLOC_001984	B430219N15Rik	10:7767946-7792822	1h_mock	1h_ETO	NOTEST	0	0	0	0	1	1	no
XLOC_001985	XLOC_001985	Ppil4	10:7792890-7823135	1h_mock	1h_ETO	NOTEST	0	0	0	0	1	1	no
XLOC_001986	XLOC_001986	Zc3h12d	10:7832469-7870397	1h_mock	1h_ETO	NOTEST	0	0	0	0	1	1	no
XLOC_001987	XLOC_001987	Mir5104	10:7832469-7870397	1h_mock	1h_ETO	NOTEST	0	0	0	0	1	1	no
XLOC_001988	XLOC_001988	Gm24374	10:8642933-8643039	1h_mock	1h_ETO	NOTEST	0	0	0	0	1	1	no
XLOC_001989	XLOC_001989	Gm26674	10:8722218-8886880	1h_mock	1h_ETO	NOTEST	0	0	0	0	1	1	no
XLOC_001990	XLOC_001990	Gm25682	10:10100952-10101116	1h_mock	1h_ETO	NOTEST	0	0	0	0	1	1	no
XLOC_001991	XLOC_001991	Gm15568	10:10335702-10472326	1h_mock	1h_ETO	NOTEST	0	0	0	0	1	1	no
XLOC_001992	XLOC_001992	Gm5177	10:10605944-10616313	1h_mock	1h_ETO	NOTEST	0	0	0	0	1	1	no
XLOC_001993	XLOC_001993	Gm23601	10:10663153-10663284	1h_mock	1h_ETO	NOTEST	0	0	0	0	1	1	no
XLOC_001994	XLOC_001994	Gm10944	10:10681347-10681858	1h_mock	1h_ETO	NOTEST	0	0	0	0	1	1	no
XLOC_001995	XLOC_001995	Shprh	10:11149426-11217595	1h_mock	1h_ETO	OK	0	0	0.0371241	0	0.9087	1	no
XLOC_001996	XLOC_001996	Fbxo30	10:11281329-11298052	1h_mock	1h_ETO	OK	0	0	0.0311486	0	0.63175	1	no
XLOC_001997	XLOC_001997	Epm2a	10:11343403-11459644	1h_mock	1h_ETO	NOTEST	0	0	0	0	1	1	no
XLOC_001998	XLOC_001998	Gm9797	10:11609256-11610438	1h_mock	1h_ETO	NOTEST	0	0	0	0	1	1	no
XLOC_001999	XLOC_001999	Gm22546	10:11648004-11648134	1h_mock	1h_ETO	NOTEST	0	0	0	0	1	1	no
[truncated: 998,000+ more rows]
