# Supplementary material for: Label-Free Protein-RNA Interactome Analysis Identifies Khsrp Signaling Downstream of the p38/Mk2 Kinase Complex as a Critical Modulator of Cell Cycle Progression
Source: PLoS One. 2015 May 20;10(5):e0125745. doi: 10.1371/journal.pone.0125745 (PMC4439058; doi:10.1371/journal.pone.0125745)
Supplement: S6 Table — (GZ) [file pone.0125745.s010.gz › Table_S6_cds.diff]

test_id	gene_id	gene	locus	sample_1	sample_2	status	value_1	value_2	sqrt.JS.	test_stat	p_value	q_value	significant
XLOC_000005	XLOC_000005	Lypla1,Tcea1	1:4807787-4897909	1h_mock	1h_ETO	OK	0	0	0.0559716	0	0.96905	1	no
XLOC_000008	XLOC_000008	Atp6v1h	1:5083172-5162549	1h_mock	1h_ETO	NOTEST	0	0	0	0	1	1	no
XLOC_000009	XLOC_000009	Oprk1	1:5588492-5606131	1h_mock	1h_ETO	NOTEST	0	0	0	0	1	1	no
XLOC_000010	XLOC_000010	Rb1cc1	1:6206196-6276648	1h_mock	1h_ETO	OK	0	0	0.0445765	0	0.99225	1	no
XLOC_000011	XLOC_000011	Fam150a	1:6359330-6394731	1h_mock	1h_ETO	NOTEST	0	0	0	0	1	1	no
XLOC_000012	XLOC_000012	St18	1:6487230-6860940	1h_mock	1h_ETO	NOTEST	0	0	0	0	1	1	no
XLOC_000013	XLOC_000013	Pcmtd1	1:7088919-7173628	1h_mock	1h_ETO	OK	0	0	0.123081	0	0.5069	1	no
XLOC_000018	XLOC_000018	Rrs1	1:9545407-9547454	1h_mock	1h_ETO	NOTEST	0	0	0	0	1	1	no
XLOC_000019	XLOC_000019	Adhfe1	1:9547947-9631175	1h_mock	1h_ETO	NOTEST	0	0	0	0	1	1	no
XLOC_000021	XLOC_000021	3110035E14Rik	1:9547947-9631175	1h_mock	1h_ETO	NOTEST	0	0	0	0	1	1	no
XLOC_000023	XLOC_000023	Sgk3	1:9798129-9902556	1h_mock	1h_ETO	NOTEST	0	0	0	0	1	1	no
XLOC_000024	XLOC_000024	Mcmdc2	1:9908637-9944118	1h_mock	1h_ETO	OK	0	0	0.0227568	0	0.9105	1	no
XLOC_000026	XLOC_000026	Cspp1	1:10038217-10136768	1h_mock	1h_ETO	OK	0	0	0.0447716	0	0.88825	1	no
XLOC_000030	XLOC_000030	Prex2	1:10993464-11303682	1h_mock	1h_ETO	NOTEST	0	0	0	0	1	1	no
XLOC_000031	XLOC_000031	A830018L16Rik	1:11414104-11975901	1h_mock	1h_ETO	NOTEST	0	0	0	0	1	1	no
XLOC_000037	XLOC_000037	Sulf1	1:12692429-12860371	1h_mock	1h_ETO	NOTEST	0	0	0	0	1	1	no
XLOC_000038	XLOC_000038	Gm5250	1:13062018-13062348	1h_mock	1h_ETO	NOTEST	0	0	0	0	1	1	no
XLOC_000040	XLOC_000040	Xkr9	1:13668770-13701723	1h_mock	1h_ETO	NOTEST	0	0	0	0	1	1	no
XLOC_000043	XLOC_000043	Gm9947	1:14753345-14758373	1h_mock	1h_ETO	NOTEST	0	0	0	0	1	1	no
XLOC_000045	XLOC_000045	Kcnb2	1:15287258-15716367	1h_mock	1h_ETO	NOTEST	0	0	0	0	1	1	no
XLOC_000047	XLOC_000047	Terf1	1:15805657-15843428	1h_mock	1h_ETO	NOTEST	0	0	0	0	1	1	no
XLOC_000049	XLOC_000049	Rdh10	1:16105773-16133734	1h_mock	1h_ETO	NOTEST	0	0	0	0	1	1	no
XLOC_000052	XLOC_000052	Tmem70	1:16665206-16678275	1h_mock	1h_ETO	OK	0	0	0.0805095	0	0.13395	1	no
XLOC_000053	XLOC_000053	Ly96	1:16688455-16709605	1h_mock	1h_ETO	NOTEST	0	0	0	0	1	1	no
XLOC_000054	XLOC_000054	Gdap1	1:17145361-17164271	1h_mock	1h_ETO	NOTEST	0	0	0	0	1	1	no
XLOC_000056	XLOC_000056	Pi15	1:17601900-17630938	1h_mock	1h_ETO	NOTEST	0	0	0	0	1	1	no
XLOC_000057	XLOC_000057	Crispld1	1:17676026-17766344	1h_mock	1h_ETO	NOTEST	0	0	0	0	1	1	no
XLOC_000058	XLOC_000058	Tfap2d	1:19063298-19166346	1h_mock	1h_ETO	NOTEST	0	0	0	0	1	1	no
XLOC_000059	XLOC_000059	Tfap2b	1:19208913-19238734	1h_mock	1h_ETO	OK	0	0	0.0167855	0	0.856	1	no
XLOC_000063	XLOC_000063	Il17a	1:20730904-20734496	1h_mock	1h_ETO	NOTEST	0	0	0	0	1	1	no
XLOC_000064	XLOC_000064	Paqr8	1:20890621-20938755	1h_mock	1h_ETO	NOTEST	0	0	0	0	1	1	no
XLOC_000065	XLOC_000065	Efhc1	1:20951625-20990838	1h_mock	1h_ETO	NOTEST	0	0	0	0	1	1	no
XLOC_000066	XLOC_000066	Tmem14a	1:21218574-21230167	1h_mock	1h_ETO	OK	0	0	0.0132256	0	0.91685	1	no
XLOC_000067	XLOC_000067	Gsta3	1:21240588-21265361	1h_mock	1h_ETO	NOTEST	0	0	0	0	1	1	no
XLOC_000068	XLOC_000068	Gm7094	1:21272337-21273082	1h_mock	1h_ETO	NOTEST	0	0	0	0	1	1	no
XLOC_000069	XLOC_000069	Khdc1a	1:21349640-21352200	1h_mock	1h_ETO	NOTEST	0	0	0	0	1	1	no
XLOC_000072	XLOC_000072	Khdc1c	1:21368330-21370845	1h_mock	1h_ETO	NOTEST	0	0	0	0	1	1	no
XLOC_000075	XLOC_000075	Khdc1b	1:21383555-21386373	1h_mock	1h_ETO	NOTEST	0	0	0	0	1	1	no
XLOC_000083	XLOC_000083	B3gat2	1:23761752-23922317	1h_mock	1h_ETO	NOTEST	0	0	0	0	1	1	no
XLOC_000084	XLOC_000084	Gm26524	1:23995938-24005894	1h_mock	1h_ETO	NOTEST	0	0	0	0	1	1	no
XLOC_000086	XLOC_000086	Col9a1	1:24177609-24252684	1h_mock	1h_ETO	NOTEST	0	0	0	0	1	1	no
XLOC_000087	XLOC_000087	Lmbrd1	1:24678543-24766299	1h_mock	1h_ETO	NOTEST	0	0	0	0	1	1	no
XLOC_000090	XLOC_000090	Gm9884	1:25830656-25831878	1h_mock	1h_ETO	NOTEST	0	0	0	0	1	1	no
XLOC_000096	XLOC_000096	Lgsn	1:31141077-31222661	1h_mock	1h_ETO	NOTEST	0	0	0	0	1	1	no
XLOC_000097	XLOC_000097	Pih1d3	1:31222838-31224287	1h_mock	1h_ETO	NOTEST	0	0	0	0	1	1	no
XLOC_000098	XLOC_000098	Gm6489	1:31286944-31287706	1h_mock	1h_ETO	NOTEST	0	0	0	0	1	1	no
XLOC_000101	XLOC_000101	Khdrbs2	1:32172805-32657738	1h_mock	1h_ETO	NOTEST	0	0	0	0	1	1	no
XLOC_000106	XLOC_000106	1700001G17Rik	1:33669842-33670712	1h_mock	1h_ETO	NOTEST	0	0	0	0	1	1	no
XLOC_000107	XLOC_000107	Rab23	1:33719881-33742564	1h_mock	1h_ETO	NOTEST	0	0	0	0	1	1	no
XLOC_000108	XLOC_000108	Dst	1:33908224-34308652	1h_mock	1h_ETO	OK	0	0	0.0538835	0	0.99965	1	no
XLOC_000110	XLOC_000110	Imp4	1:34439850-34445736	1h_mock	1h_ETO	OK	0	0	0.0548314	0	0.8139	1	no
XLOC_000111	XLOC_000111	Ptpn18	1:34459745-34473775	1h_mock	1h_ETO	NOTEST	0	0	0	0	1	1	no
XLOC_000112	XLOC_000112	Prss39	1:34498429-34503062	1h_mock	1h_ETO	NOTEST	0	0	0	0	1	1	no
XLOC_000113	XLOC_000113	Cfc1	1:34535647-34560943	1h_mock	1h_ETO	NOTEST	0	0	0	0	1	1	no
XLOC_000114	XLOC_000114	Amer3	1:34579692-34590938	1h_mock	1h_ETO	NOTEST	0	0	0	0	1	1	no
XLOC_000115	XLOC_000115	Arhgef4	1:34678187-34843065	1h_mock	1h_ETO	OK	0	0	0.0322044	0	0.87065	1	no
XLOC_000116	XLOC_000116	Plekhb2	1:34849975-34879580	1h_mock	1h_ETO	OK	0	0	0.0380374	0	0.80435	1	no
XLOC_000118	XLOC_000118	Hs6st1	1:36068399-36106446	1h_mock	1h_ETO	NOTEST	0	0	0	0	1	1	no
XLOC_000119	XLOC_000119	Arid5a	1:36307732-36324029	1h_mock	1h_ETO	OK	0	0	0.0397334	0	0.9067	1	no
XLOC_000121	XLOC_000121	Cnnm4	1:36471619-36508764	1h_mock	1h_ETO	NOTEST	0	0	0	0	1	1	no
XLOC_000122	XLOC_000122	Cnnm3	1:36511866-36528237	1h_mock	1h_ETO	NOTEST	0	0	0	0	1	1	no
XLOC_000126	XLOC_000126	Cox5b	1:36691486-36693385	1h_mock	1h_ETO	NOTEST	0	0	0	0	1	1	no
XLOC_000127	XLOC_000127	Zap70	1:36761860-36782816	1h_mock	1h_ETO	NOTEST	0	0	0	0	1	1	no
XLOC_000129	XLOC_000129	Vwa3b	1:37026595-37076996	1h_mock	1h_ETO	NOTEST	0	0	0	0	1	1	no
XLOC_000130	XLOC_000130	Vwa3b	1:37153843-37187605	1h_mock	1h_ETO	NOTEST	0	0	0	0	1	1	no
XLOC_000131	XLOC_000131	Cnga3	1:37218335-37263384	1h_mock	1h_ETO	NOTEST	0	0	0	0	1	1	no
XLOC_000132	XLOC_000132	Inpp4a	1:37299864-37410736	1h_mock	1h_ETO	OK	0	0	0.0142794	0	0.898	1	no
XLOC_000133	XLOC_000133	Unc50	1:37430169-37439124	1h_mock	1h_ETO	OK	0	0	0.0337488	0	0.6316	1	no
XLOC_000136	XLOC_000136	Lipt1	1:37871737-37890411	1h_mock	1h_ETO	NOTEST	0	0	0	0	1	1	no
XLOC_000137	XLOC_000137	Mrpl30	1:37890476-37898535	1h_mock	1h_ETO	NOTEST	0	0	0	0	1	1	no
XLOC_000140	XLOC_000140	Eif5b	1:37998009-38129662	1h_mock	1h_ETO	NOTEST	0	0	0	0	1	1	no
XLOC_000144	XLOC_000144	Nms	1:38939148-38950278	1h_mock	1h_ETO	NOTEST	0	0	0	0	1	1	no
XLOC_000145	XLOC_000145	Pdcl3	1:38987813-38997236	1h_mock	1h_ETO	NOTEST	0	0	0	0	1	1	no
XLOC_000146	XLOC_000146	Npas2	1:39193730-39363234	1h_mock	1h_ETO	NOTEST	0	0	0	0	1	1	no
XLOC_000148	XLOC_000148	Rpl31	1:39367850-39478747	1h_mock	1h_ETO	NOTEST	0	0	0	0	1	1	no
XLOC_000150	XLOC_000150	Cnot11	1:39534991-39546881	1h_mock	1h_ETO	NOTEST	0	0	0	0	1	1	no
XLOC_000152	XLOC_000152	Map4k4	1:39900912-40026310	1h_mock	1h_ETO	OK	0	0	0.0256456	0	0.62165	1	no
XLOC_000153	XLOC_000153	Il1r2	1:40076227-40125219	1h_mock	1h_ETO	NOTEST	0	0	0	0	1	1	no
XLOC_000154	XLOC_000154	Il1r1	1:40225079-40316198	1h_mock	1h_ETO	OK	0	0	0.0523047	0	0.4943	1	no
XLOC_000155	XLOC_000155	Il1rl2	1:40324626-40365471	1h_mock	1h_ETO	NOTEST	0	0	0	0	1	1	no
XLOC_000156	XLOC_000156	Il1rl1	1:40429569-40465415	1h_mock	1h_ETO	OK	0	0	0.0103614	0	0.95835	1	no
XLOC_000157	XLOC_000157	Il18r1	1:40465551-40500854	1h_mock	1h_ETO	NOTEST	0	0	0	0	1	1	no
XLOC_000158	XLOC_000158	Il18rap	1:40515361-40551705	1h_mock	1h_ETO	NOTEST	0	0	0	0	1	1	no
XLOC_000159	XLOC_000159	Slc9a4	1:40580226-40630731	1h_mock	1h_ETO	NOTEST	0	0	0	0	1	1	no
XLOC_000160	XLOC_000160	Slc9a2	1:40681711-40768885	1h_mock	1h_ETO	NOTEST	0	0	0	0	1	1	no
XLOC_000161	XLOC_000161	Tmem182	1:40805600-40855944	1h_mock	1h_ETO	NOTEST	0	0	0	0	1	1	no
XLOC_000162	XLOC_000162	Gm9915	1:42229725-42231108	1h_mock	1h_ETO	NOTEST	0	0	0	0	1	1	no
XLOC_000164	XLOC_000164	Pou3f3	1:42694924-42740968	1h_mock	1h_ETO	NOTEST	0	0	0	0	1	1	no
XLOC_000165	XLOC_000165	Mrps9	1:42851232-42905682	1h_mock	1h_ETO	NOTEST	0	0	0	0	1	1	no
XLOC_000166	XLOC_000166	Gpr45	1:42952871-43035449	1h_mock	1h_ETO	NOTEST	0	0	0	0	1	1	no
XLOC_000168	XLOC_000168	8430432A02Rik	1:43047268-43098622	1h_mock	1h_ETO	NOTEST	0	0	0	0	1	1	no
XLOC_000169	XLOC_000169	AI597479	1:43098709-43115947	1h_mock	1h_ETO	NOTEST	0	0	0	0	1	1	no
XLOC_000171	XLOC_000171	Nck2	1:43445750-43570515	1h_mock	1h_ETO	NOTEST	0	0	0	0	1	1	no
XLOC_000172	XLOC_000172	1500015O10Rik	1:43730601-43742578	1h_mock	1h_ETO	NOTEST	0	0	0	0	1	1	no
XLOC_000175	XLOC_000175	Tpp2	1:43934001-44002999	1h_mock	1h_ETO	NOTEST	0	0	0	0	1	1	no
XLOC_000176	XLOC_000176	Bivm	1:44118956-44144770	1h_mock	1h_ETO	NOTEST	0	0	0	0	1	1	no
XLOC_000177	XLOC_000177	Ercc5	1:44147846-44181260	1h_mock	1h_ETO	NOTEST	0	0	0	0	1	1	no
XLOC_000179	XLOC_000179	Gulp1	1:44551510-44796833	1h_mock	1h_ETO	OK	0	0	0.0651053	0	0.7892	1	no
XLOC_000181	XLOC_000181	Col3a1	1:45311537-45349706	1h_mock	1h_ETO	NOTEST	0	0	0	0	1	1	no
XLOC_000184	XLOC_000184	Wdr75	1:45795165-45823619	1h_mock	1h_ETO	OK	0	0	0.0100166	0	0.90625	1	no
XLOC_000185	XLOC_000185	Rpl23a-ps1	1:45981547-45982015	1h_mock	1h_ETO	NOTEST	0	0	0	0	1	1	no
XLOC_000186	XLOC_000186	Dnah7b	1:46066737-46373550	1h_mock	1h_ETO	NOTEST	0	0	0	0	1	1	no
XLOC_000188	XLOC_000188	Dnah7c	1:46608960-46626111	1h_mock	1h_ETO	NOTEST	0	0	0	0	1	1	no
XLOC_000191	XLOC_000191	C230029F24Rik	1:49244615-49338246	1h_mock	1h_ETO	NOTEST	0	0	0	0	1	1	no
XLOC_000193	XLOC_000193	Tmeff2	1:50900646-51187270	1h_mock	1h_ETO	NOTEST	0	0	0	0	1	1	no
XLOC_000195	XLOC_000195	Sdpr	1:51289125-51302959	1h_mock	1h_ETO	NOTEST	0	0	0	0	1	1	no
XLOC_000196	XLOC_000196	Stat4	1:51987147-52107188	1h_mock	1h_ETO	NOTEST	0	0	0	0	1	1	no
XLOC_000197	XLOC_000197	Stat1	1:52119437-52161865	1h_mock	1h_ETO	NOTEST	0	0	0	0	1	1	no
XLOC_000198	XLOC_000198	Tmem194b	1:52630704-52651919	1h_mock	1h_ETO	NOTEST	0	0	0	0	1	1	no
XLOC_000199	XLOC_000199	Hibch	1:52845012-52920986	1h_mock	1h_ETO	NOTEST	0	0	0	0	1	1	no
XLOC_000200	XLOC_000200	Mstn	1:53061662-53068079	1h_mock	1h_ETO	NOTEST	0	0	0	0	1	1	no
XLOC_000202	XLOC_000202	Ormdl1	1:53297094-53310309	1h_mock	1h_ETO	NOTEST	0	0	0	0	1	1	no
XLOC_000203	XLOC_000203	Osgepl1	1:53313623-53352752	1h_mock	1h_ETO	OK	0	0	0.0847371	0	0.6234	1	no
XLOC_000205	XLOC_000205	Ccdc150	1:54250682-54368727	1h_mock	1h_ETO	NOTEST	0	0	0	0	1	1	no
XLOC_000207	XLOC_000207	Coq10b	1:55052769-55072701	1h_mock	1h_ETO	OK	0	0	0.00459329	0	0.92685	1	no
XLOC_000208	XLOC_000208	Hspe1	1:55077834-55091307	1h_mock	1h_ETO	NOTEST	0	0	0	0	1	1	no
XLOC_000210	XLOC_000210	Mob4	1:55131230-55154899	1h_mock	1h_ETO	OK	0	0	0.159841	0	0.30155	1	no
XLOC_000212	XLOC_000212	Mars2	1:55237176-55240058	1h_mock	1h_ETO	NOTEST	0	0	0	0	1	1	no
XLOC_000214	XLOC_000214	Plcl1	1:55406387-55751802	1h_mock	1h_ETO	NOTEST	0	0	0	0	1	1	no
XLOC_000216	XLOC_000216	1700066M21Rik	1:57377619-57385423	1h_mock	1h_ETO	NOTEST	0	0	0	0	1	1	no
XLOC_000217	XLOC_000217	9430016H08Rik	1:57388236-57417953	1h_mock	1h_ETO	NOTEST	0	0	0	0	1	1	no
XLOC_000219	XLOC_000219	Spats2l	1:57774161-57948394	1h_mock	1h_ETO	OK	0	0	0.109569	0	0.91045	1	no
XLOC_000220	XLOC_000220	Sgol2	1:57955100-58025899	1h_mock	1h_ETO	NOTEST	0	0	0	0	1	1	no
XLOC_000221	XLOC_000221	Aox1	1:58029930-58106413	1h_mock	1h_ETO	NOTEST	0	0	0	0	1	1	no
XLOC_000222	XLOC_000222	Aox3	1:58113129-58200698	1h_mock	1h_ETO	NOTEST	0	0	0	0	1	1	no
XLOC_000223	XLOC_000223	Aox4	1:58210396-58379264	1h_mock	1h_ETO	NOTEST	0	0	0	0	1	1	no
XLOC_000224	XLOC_000224	Aox2	1:58210396-58379264	1h_mock	1h_ETO	NOTEST	0	0	0	0	1	1	no
XLOC_000225	XLOC_000225	Bzw1	1:58393135-58406548	1h_mock	1h_ETO	NOTEST	0	0	0	0	1	1	no
XLOC_000226	XLOC_000226	Nif3l1	1:58430993-58505109	1h_mock	1h_ETO	OK	0	0	0.0407577	0	0.38165	1	no
XLOC_000228	XLOC_000228	Ndufb3	1:58586383-58595964	1h_mock	1h_ETO	NOTEST	0	0	0	0	1	1	no
XLOC_000229	XLOC_000229	Gm10068	1:58646607-58648317	1h_mock	1h_ETO	NOTEST	0	0	0	0	1	1	no
XLOC_000230	XLOC_000230	Cflar	1:58711507-58758884	1h_mock	1h_ETO	NOTEST	0	0	0	0	1	1	no
XLOC_000231	XLOC_000231	Casp8	1:58795373-58847503	1h_mock	1h_ETO	NOTEST	0	0	0	0	1	1	no
XLOC_000232	XLOC_000232	Stradb	1:58973521-58995715	1h_mock	1h_ETO	OK	0	0	0.166947	0	0.57915	1	no
XLOC_000234	XLOC_000234	G730003C15Rik	1:59100593-59237231	1h_mock	1h_ETO	NOTEST	0	0	0	0	1	1	no
XLOC_000235	XLOC_000235	Cdk15	1:59256905-59352993	1h_mock	1h_ETO	NOTEST	0	0	0	0	1	1	no
XLOC_000236	XLOC_000236	Fzd7	1:59482146-59486947	1h_mock	1h_ETO	NOTEST	0	0	0	0	1	1	no
XLOC_000237	XLOC_000237	Gm973	1:59516263-59634508	1h_mock	1h_ETO	NOTEST	0	0	0	0	1	1	no
XLOC_000239	XLOC_000239	Nop58	1:59685005-59711510	1h_mock	1h_ETO	NOTEST	0	0	0	0	1	1	no
XLOC_000244	XLOC_000244	Bmpr2	1:59764278-59870549	1h_mock	1h_ETO	NOTEST	0	0	0	0	1	1	no
XLOC_000245	XLOC_000245	Fam117b	1:59913005-59985346	1h_mock	1h_ETO	NOTEST	0	0	0	0	1	1	no
XLOC_000246	XLOC_000246	Carf	1:60076867-60151032	1h_mock	1h_ETO	OK	0	0	0.0788008	0	0.9097	1	no
XLOC_000248	XLOC_000248	Nbeal1	1:60180598-60338328	1h_mock	1h_ETO	OK	0	0	0.0297285	0	0.83695	1	no
XLOC_000249	XLOC_000249	Cyp20a1	1:60343322-60388060	1h_mock	1h_ETO	OK	0	0	0.0507947	0	0.76845	1	no
XLOC_000250	XLOC_000250	Abi2	1:60409618-60481162	1h_mock	1h_ETO	NOTEST	0	0	0	0	1	1	no
XLOC_000254	XLOC_000254	Cd28	1:60716799-60773359	1h_mock	1h_ETO	NOTEST	0	0	0	0	1	1	no
XLOC_000258	XLOC_000258	Ctla4	1:60886999-60915832	1h_mock	1h_ETO	NOTEST	0	0	0	0	1	1	no
XLOC_000260	XLOC_000260	Icos	1:60977926-61000320	1h_mock	1h_ETO	NOTEST	0	0	0	0	1	1	no
XLOC_000266	XLOC_000266	Pard3b	1:61638823-62642284	1h_mock	1h_ETO	OK	0	0	0.0689649	0	0.82315	1	no
XLOC_000268	XLOC_000268	Nrp2	1:62703284-62818695	1h_mock	1h_ETO	OK	0	0	0.043837	0	0.98065	1	no
XLOC_000273	XLOC_000273	Eef1b2	1:63176824-63180486	1h_mock	1h_ETO	OK	0	0	0.0127948	0	0.9998	1	no
XLOC_000278	XLOC_000278	Zdbf2	1:63273225-63314576	1h_mock	1h_ETO	NOTEST	0	0	0	0	1	1	no
XLOC_000279	XLOC_000279	Adam23	1:63445890-63596515	1h_mock	1h_ETO	OK	0	0	0.0228712	0	0.8647	1	no
XLOC_000281	XLOC_000281	Fastkd2	1:63730613-63754655	1h_mock	1h_ETO	NOTEST	0	0	0	0	1	1	no
XLOC_000288	XLOC_000288	Creb1	1:64532803-64604547	1h_mock	1h_ETO	OK	0	0	0.0442213	0	0.77405	1	no
XLOC_000289	XLOC_000289	Ccnyl1	1:64679870-64725644	1h_mock	1h_ETO	OK	0	0	0.0143055	0	0.77195	1	no
XLOC_000292	XLOC_000292	Pikfyve	1:65186749-65274012	1h_mock	1h_ETO	OK	0	0	0.0198378	0	0.656	1	no
XLOC_000293	XLOC_000293	Pth2r	1:65282055-65389244	1h_mock	1h_ETO	NOTEST	0	0	0	0	1	1	no
XLOC_000295	XLOC_000295	Crygf	1:65926521-65928307	1h_mock	1h_ETO	NOTEST	0	0	0	0	1	1	no
XLOC_000298	XLOC_000298	Map2	1:66175272-66442583	1h_mock	1h_ETO	OK	0	0	0.109457	0	0.7073	1	no
XLOC_000301	XLOC_000301	Unc80	1:66468366-66699866	1h_mock	1h_ETO	NOTEST	0	0	0	0	1	1	no
XLOC_000302	XLOC_000302	Rpe	1:66700830-66817562	1h_mock	1h_ETO	OK	0	0	0.0469895	0	0.94	1	no
XLOC_000307	XLOC_000307	Cps1	1:67123025-67231259	1h_mock	1h_ETO	NOTEST	0	0	0	0	1	1	no
XLOC_000315	XLOC_000315	Spag16	1:69826987-70725132	1h_mock	1h_ETO	NOTEST	0	0	0	0	1	1	no
XLOC_000317	XLOC_000317	Vwc2l	1:70725714-70885397	1h_mock	1h_ETO	NOTEST	0	0	0	0	1	1	no
XLOC_000318	XLOC_000318	Atic	1:71557149-71579631	1h_mock	1h_ETO	NOTEST	0	0	0	0	1	1	no
XLOC_000319	XLOC_000319	Apol7d	1:71585522-71662843	1h_mock	1h_ETO	OK	0	0	0.05477	0	0.8654	1	no
XLOC_000326	XLOC_000326	Tmem169	1:72284368-72303104	1h_mock	1h_ETO	NOTEST	0	0	0	0	1	1	no
XLOC_000327	XLOC_000327	Xrcc5	1:72307420-72394952	1h_mock	1h_ETO	NOTEST	0	0	0	0	1	1	no
XLOC_000329	XLOC_000329	Smarcal1	1:72583250-72633134	1h_mock	1h_ETO	NOTEST	0	0	0	0	1	1	no
XLOC_000330	XLOC_000330	Rpl37a	1:72711259-72713809	1h_mock	1h_ETO	NOTEST	0	0	0	0	1	1	no
XLOC_000331	XLOC_000331	Igfbp2	1:72824502-72852474	1h_mock	1h_ETO	OK	0	0	0.0205223	0	0.84405	1	no
XLOC_000334	XLOC_000334	Rufy4	1:74125540-74148223	1h_mock	1h_ETO	NOTEST	0	0	0	0	1	1	no
XLOC_000335	XLOC_000335	Cxcr2	1:74153988-74161238	1h_mock	1h_ETO	NOTEST	0	0	0	0	1	1	no
XLOC_000337	XLOC_000337	Arpc2	1:74236496-74268209	1h_mock	1h_ETO	OK	0	0	0.00386962	0	0.905	1	no
XLOC_000338	XLOC_000338	Gpbar1	1:74278549-74279624	1h_mock	1h_ETO	NOTEST	0	0	0	0	1	1	no
XLOC_000339	XLOC_000339	Pnkd	1:74284929-74353694	1h_mock	1h_ETO	OK	0	0	0.0787445	0	0.355	1	no
XLOC_000340	XLOC_000340	Gm216	1:74362107-74369321	1h_mock	1h_ETO	NOTEST	0	0	0	0	1	1	no
XLOC_000341	XLOC_000341	Slc11a1	1:74375202-74386062	1h_mock	1h_ETO	NOTEST	0	0	0	0	1	1	no
XLOC_000342	XLOC_000342	Ctdsp1	1:74391508-74397285	1h_mock	1h_ETO	OK	0	0	0.0509257	0	0.59185	1	no
XLOC_000344	XLOC_000344	Vil1	1:74409375-74588246	1h_mock	1h_ETO	NOTEST	0	0	0	0	1	1	no
XLOC_000345	XLOC_000345	Rqcd1	1:74409375-74588246	1h_mock	1h_ETO	NOTEST	0	0	0	0	1	1	no
XLOC_000346	XLOC_000346	Plcd4	1:74409375-74588246	1h_mock	1h_ETO	NOTEST	0	0	0	0	1	1	no
XLOC_000347	XLOC_000347	Bcs1l	1:74588288-74592443	1h_mock	1h_ETO	NOTEST	0	0	0	0	1	1	no
XLOC_000348	XLOC_000348	Stk36	1:74601444-74636894	1h_mock	1h_ETO	NOTEST	0	0	0	0	1	1	no
XLOC_000349	XLOC_000349	Ttll4	1:74661744-74701832	1h_mock	1h_ETO	OK	0	0	0.0340324	0	0.6887	1	no
XLOC_000350	XLOC_000350	Cyp27a1	1:74713573-74737890	1h_mock	1h_ETO	NOTEST	0	0	0	0	1	1	no
XLOC_000352	XLOC_000352	Wnt6	1:74771891-74785319	1h_mock	1h_ETO	NOTEST	0	0	0	0	1	1	no
XLOC_000353	XLOC_000353	Wnt10a	1:74791515-74804179	1h_mock	1h_ETO	NOTEST	0	0	0	0	1	1	no
XLOC_000355	XLOC_000355	Cdk5r2	1:74850894-74879953	1h_mock	1h_ETO	NOTEST	0	0	0	0	1	1	no
XLOC_000357	XLOC_000357	Fam134a	1:75142785-75147909	1h_mock	1h_ETO	NOTEST	0	0	0	0	1	1	no
XLOC_000358	XLOC_000358	Zfand2b	1:75168645-75171629	1h_mock	1h_ETO	OK	0	0	0.17379	0	0.05215	1	no
XLOC_000359	XLOC_000359	Ankzf1	1:75192150-75210778	1h_mock	1h_ETO	OK	0	0	0.0215552	0	0.8995	1	no
XLOC_000360	XLOC_000360	Stk16	1:75210837-75219253	1h_mock	1h_ETO	OK	0	0	0.021401	0	0.83355	1	no
XLOC_000361	XLOC_000361	Dnajb2	1:75236464-75244804	1h_mock	1h_ETO	NOTEST	0	0	0	0	1	1	no
XLOC_000362	XLOC_000362	Des	1:75360328-75375012	1h_mock	1h_ETO	NOTEST	0	0	0	0	1	1	no
XLOC_000363	XLOC_000363	Speg	1:75375296-75432320	1h_mock	1h_ETO	OK	0	0	0.00834961	0	0.8545	1	no
XLOC_000364	XLOC_000364	Gmppa	1:75435929-75443179	1h_mock	1h_ETO	OK	0	0	0.108831	0	0.67335	1	no
XLOC_000365	XLOC_000365	Asic4	1:75450435-75474343	1h_mock	1h_ETO	NOTEST	0	0	0	0	1	1	no
XLOC_000366	XLOC_000366	Tmem198	1:75474568-75506452	1h_mock	1h_ETO	NOTEST	0	0	0	0	1	1	no
XLOC_000367	XLOC_000367	Inha	1:75507076-75510366	1h_mock	1h_ETO	NOTEST	0	0	0	0	1	1	no
XLOC_000368	XLOC_000368	Stk11ip	1:75521528-75537335	1h_mock	1h_ETO	NOTEST	0	0	0	0	1	1	no
XLOC_000370	XLOC_000370	Slc4a3	1:75546265-75562172	1h_mock	1h_ETO	OK	0	0	0.0296121	0	0.99125	1	no
XLOC_000376	XLOC_000376	Sgpp2	1:78310345-78488859	1h_mock	1h_ETO	NOTEST	0	0	0	0	1	1	no
XLOC_000377	XLOC_000377	Mogat1	1:78497805-78538173	1h_mock	1h_ETO	NOTEST	0	0	0	0	1	1	no
XLOC_000378	XLOC_000378	Acsl3,Utp14b	1:78657824-78706987	1h_mock	1h_ETO	OK	0	0	0.0754611	0	0.61605	1	no
XLOC_000379	XLOC_000379	Kcne4	1:78816948-78820024	1h_mock	1h_ETO	NOTEST	0	0	0	0	1	1	no
XLOC_000381	XLOC_000381	Mrpl44	1:79702261-79781445	1h_mock	1h_ETO	NOTEST	0	0	0	0	1	1	no
XLOC_000383	XLOC_000383	Nyap2	1:81076949-81341764	1h_mock	1h_ETO	NOTEST	0	0	0	0	1	1	no
XLOC_000385	XLOC_000385	Gm9747	1:82233100-82291416	1h_mock	1h_ETO	NOTEST	0	0	0	0	1	1	no
XLOC_000386	XLOC_000386	Rhbdd1	1:82316451-82445366	1h_mock	1h_ETO	NOTEST	0	0	0	0	1	1	no
XLOC_000387	XLOC_000387	Col4a3	1:82586920-82752394	1h_mock	1h_ETO	NOTEST	0	0	0	0	1	1	no
XLOC_000389	XLOC_000389	Mff	1:82586920-82752394	1h_mock	1h_ETO	OK	0	0	0.0457892	0	0.99815	1	no
XLOC_000390	XLOC_000390	Agfg1	1:82839445-82896275	1h_mock	1h_ETO	OK	0	0	0.00919856	0	0.86655	1	no
XLOC_000391	XLOC_000391	Ccl20	1:83116765-83119167	1h_mock	1h_ETO	NOTEST	0	0	0	0	1	1	no
XLOC_000392	XLOC_000392	Daw1	1:83159751-83210574	1h_mock	1h_ETO	NOTEST	0	0	0	0	1	1	no
XLOC_000397	XLOC_000397	Fbxo36	1:84839840-84900487	1h_mock	1h_ETO	NOTEST	0	0	0	0	1	1	no
XLOC_000401	XLOC_000401	Gm10553	1:84992689-85285491	1h_mock	1h_ETO	NOTEST	0	0	0	0	1	1	no
XLOC_000410	XLOC_000410	G530012D18Rik	1:85575675-85598817	1h_mock	1h_ETO	NOTEST	0	0	0	0	1	1	no
XLOC_000412	XLOC_000412	Sp140	1:85600377-85709998	1h_mock	1h_ETO	OK	0	0	0.0824525	0	0.68505	1	no
XLOC_000413	XLOC_000413	Sp100	1:85600377-85709998	1h_mock	1h_ETO	OK	0	0	0.081995	0	0.9726	1	no
XLOC_000417	XLOC_000417	Cab39	1:85793440-85851576	1h_mock	1h_ETO	NOTEST	0	0	0	0	1	1	no
XLOC_000418	XLOC_000418	Itm2c	1:85894280-85908675	1h_mock	1h_ETO	NOTEST	0	0	0	0	1	1	no
XLOC_000419	XLOC_000419	4933407L21Rik	1:85928482-85961055	1h_mock	1h_ETO	NOTEST	0	0	0	0	1	1	no
XLOC_000420	XLOC_000420	Spata3	1:86016815-86029958	1h_mock	1h_ETO	NOTEST	0	0	0	0	1	1	no
XLOC_000421	XLOC_000421	2810459M11Rik	1:86045862-86055456	1h_mock	1h_ETO	NOTEST	0	0	0	0	1	1	no
XLOC_000422	XLOC_000422	Armc9,Gm21972,Psmd1	1:86064386-86301375	1h_mock	1h_ETO	OK	0	0	0.00243489	0	0.9604	1	no
XLOC_000424	XLOC_000424	B3gnt7	1:86303220-86307303	1h_mock	1h_ETO	NOTEST	0	0	0	0	1	1	no
XLOC_000425	XLOC_000425	Gm5258	1:86323266-86323593	1h_mock	1h_ETO	NOTEST	0	0	0	0	1	1	no
XLOC_000427	XLOC_000427	1700019O17Rik	1:86426328-86428049	1h_mock	1h_ETO	NOTEST	0	0	0	0	1	1	no
XLOC_000428	XLOC_000428	Ptma	1:86526735-86530698	1h_mock	1h_ETO	NOTEST	0	0	0	0	1	1	no
XLOC_000429	XLOC_000429	Cops7b	1:86582903-86606978	1h_mock	1h_ETO	OK	0	0	0.172401	0	0.1265	1	no
XLOC_000430	XLOC_000430	Dis3l2	1:86703803-87050097	1h_mock	1h_ETO	OK	0	0	0.0740261	0	0.3635	1	no
XLOC_000431	XLOC_000431	Akp3	1:87125007-87127912	1h_mock	1h_ETO	NOTEST	0	0	0	0	1	1	no
XLOC_000432	XLOC_000432	Prss56	1:87183312-87188405	1h_mock	1h_ETO	NOTEST	0	0	0	0	1	1	no
XLOC_000433	XLOC_000433	Chrnd	1:87190651-87200069	1h_mock	1h_ETO	NOTEST	0	0	0	0	1	1	no
XLOC_000434	XLOC_000434	Chrng	1:87205810-87211835	1h_mock	1h_ETO	NOTEST	0	0	0	0	1	1	no
XLOC_000435	XLOC_000435	Eif4e2	1:87213913-87240488	1h_mock	1h_ETO	OK	0	0	0.101007	0	0.5724	1	no
XLOC_000437	XLOC_000437	Efhd1	1:87264362-87310839	1h_mock	1h_ETO	NOTEST	0	0	0	0	1	1	no
XLOC_000438	XLOC_000438	Gigyf2	1:87326997-87450796	1h_mock	1h_ETO	OK	0	0	0.128285	0	0.8094	1	no
XLOC_000439	XLOC_000439	3110079O15Rik	1:87470263-87475459	1h_mock	1h_ETO	NOTEST	0	0	0	0	1	1	no
XLOC_000440	XLOC_000440	Neu2	1:87476833-87597845	1h_mock	1h_ETO	NOTEST	0	0	0	0	1	1	no
XLOC_000442	XLOC_000442	Inpp5d	1:87620311-87720507	1h_mock	1h_ETO	OK	0	0	0.167181	0	0.297	1	no
XLOC_000443	XLOC_000443	Atg16l1	1:87755869-87792428	1h_mock	1h_ETO	OK	0	0	0.0783506	0	0.3055	1	no
XLOC_000446	XLOC_000446	5830472F04Rik	1:87796466-87796817	1h_mock	1h_ETO	NOTEST	0	0	0	0	1	1	no
XLOC_000447	XLOC_000447	Sag	1:87803679-87845158	1h_mock	1h_ETO	NOTEST	0	0	0	0	1	1	no
XLOC_000448	XLOC_000448	Dgkd	1:87853286-87944489	1h_mock	1h_ETO	NOTEST	0	0	0	0	1	1	no
XLOC_000452	XLOC_000452	Ugt1a1,Ugt1a10,Ugt1a2,Ugt1a5,Ugt1a6a,Ugt1a6b,Ugt1a7c,Ugt1a8,Ugt1a9	1:88055387-88220002	1h_mock	1h_ETO	OK	0	0	0.190919	0	0.179	1	no
XLOC_000461	XLOC_000461	Mroh2a	1:88226985-88262289	1h_mock	1h_ETO	NOTEST	0	0	0	0	1	1	no
XLOC_000462	XLOC_000462	Trpm8	1:88277660-88389293	1h_mock	1h_ETO	NOTEST	0	0	0	0	1	1	no
XLOC_000463	XLOC_000463	Spp2	1:88406960-88426438	1h_mock	1h_ETO	NOTEST	0	0	0	0	1	1	no
XLOC_000465	XLOC_000465	Sh3bp4	1:89070414-89155068	1h_mock	1h_ETO	NOTEST	0	0	0	0	1	1	no
XLOC_000466	XLOC_000466	Agap1	1:89454810-89895282	1h_mock	1h_ETO	OK	0	0	0.0498573	0	0.431	1	no
XLOC_000469	XLOC_000469	D130058E05Rik	1:89927961-89933290	1h_mock	1h_ETO	NOTEST	0	0	0	0	1	1	no
XLOC_000470	XLOC_000470	Ackr3	1:90203979-90216751	1h_mock	1h_ETO	OK	0	0	0.0329966	0	0.8082	1	no
XLOC_000472	XLOC_000472	Cops8	1:90603424-90613341	1h_mock	1h_ETO	NOTEST	0	0	0	0	1	1	no
XLOC_000473	XLOC_000473	Gm9991	1:90675160-90679793	1h_mock	1h_ETO	NOTEST	0	0	0	0	1	1	no
XLOC_000474	XLOC_000474	Mlph	1:90915084-90951142	1h_mock	1h_ETO	NOTEST	0	0	0	0	1	1	no
XLOC_000475	XLOC_000475	Prlh	1:90953107-90954012	1h_mock	1h_ETO	NOTEST	0	0	0	0	1	1	no
XLOC_000476	XLOC_000476	Lrrfip1	1:90998726-91128944	1h_mock	1h_ETO	OK	0	0	0.0196863	0	0.9729	1	no
XLOC_000477	XLOC_000477	Rbm44	1:91145102-91170795	1h_mock	1h_ETO	NOTEST	0	0	0	0	1	1	no
XLOC_000478	XLOC_000478	Ramp1	1:91179821-91225196	1h_mock	1h_ETO	NOTEST	0	0	0	0	1	1	no
XLOC_000479	XLOC_000479	Ube2f	1:91250310-91288877	1h_mock	1h_ETO	NOTEST	0	0	0	0	1	1	no
XLOC_000481	XLOC_000481	Scly	1:91297202-91321101	1h_mock	1h_ETO	NOTEST	0	0	0	0	1	1	no
XLOC_000482	XLOC_000482	Espnl	1:91322074-91348306	1h_mock	1h_ETO	NOTEST	0	0	0	0	1	1	no
XLOC_000483	XLOC_000483	Klhl30	1:91351015-91362416	1h_mock	1h_ETO	NOTEST	0	0	0	0	1	1	no
XLOC_000484	XLOC_000484	Fam132b	1:91366429-91374216	1h_mock	1h_ETO	NOTEST	0	0	0	0	1	1	no
XLOC_000485	XLOC_000485	Traf3ip1	1:91494667-91529303	1h_mock	1h_ETO	NOTEST	0	0	0	0	1	1	no
XLOC_000486	XLOC_000486	Asb1	1:91540564-91559590	1h_mock	1h_ETO	OK	0	0	0.027919	0	0.71525	1	no
XLOC_000487	XLOC_000487	Twist2	1:91801460-91848028	1h_mock	1h_ETO	NOTEST	0	0	0	0	1	1	no
XLOC_000489	XLOC_000489	Olfr1413	1:92573124-92574206	1h_mock	1h_ETO	NOTEST	0	0	0	0	1	1	no
XLOC_000490	XLOC_000490	Olfr1412	1:92588331-92589297	1h_mock	1h_ETO	NOTEST	0	0	0	0	1	1	no
XLOC_000491	XLOC_000491	Olfr1411	1:92596520-92597492	1h_mock	1h_ETO	NOTEST	0	0	0	0	1	1	no
XLOC_000492	XLOC_000492	Olfr1410	1:92607838-92608847	1h_mock	1h_ETO	NOTEST	0	0	0	0	1	1	no
XLOC_000493	XLOC_000493	Olfr12	1:92619880-92621001	1h_mock	1h_ETO	NOTEST	0	0	0	0	1	1	no
XLOC_000494	XLOC_000494	Gpc1	1:92831644-92860198	1h_mock	1h_ETO	NOTEST	0	0	0	0	1	1	no
XLOC_000496	XLOC_000496	Dusp28	1:92906988-92910764	1h_mock	1h_ETO	NOTEST	0	0	0	0	1	1	no
XLOC_000497	XLOC_000497	Rnpepl1	1:92910782-92924384	1h_mock	1h_ETO	OK	0	0	0.123391	0	0.2635	1	no
XLOC_000498	XLOC_000498	Capn10	1:92934375-92947941	1h_mock	1h_ETO	OK	0	0	0.0216612	0	0.9768	1	no
XLOC_000499	XLOC_000499	Gpr35	1:92973118-92986391	1h_mock	1h_ETO	NOTEST	0	0	0	0	1	1	no
XLOC_000500	XLOC_000500	Aqp12	1:93006333-93012269	1h_mock	1h_ETO	NOTEST	0	0	0	0	1	1	no
XLOC_000501	XLOC_000501	Agxt	1:93135244-93145407	1h_mock	1h_ETO	NOTEST	0	0	0	0	1	1	no
XLOC_000502	XLOC_000502	E030010N08Rik	1:93215898-93231072	1h_mock	1h_ETO	NOTEST	0	0	0	0	1	1	no
XLOC_000503	XLOC_000503	Sned1	1:93235840-93305915	1h_mock	1h_ETO	NOTEST	0	0	0	0	1	1	no
XLOC_000504	XLOC_000504	Ppp1r7	1:93308769-93373489	1h_mock	1h_ETO	OK	0	0	0.0313511	0	0.8423	1	no
XLOC_000507	XLOC_000507	Ano7	1:93373895-93403502	1h_mock	1h_ETO	NOTEST	0	0	0	0	1	1	no
XLOC_000508	XLOC_000508	Gm17415	1:93405939-93478808	1h_mock	1h_ETO	NOTEST	0	0	0	0	1	1	no
XLOC_000509	XLOC_000509	Sept2	1:93478963-93510260	1h_mock	1h_ETO	OK	0	0	0.0420041	0	0.99195	1	no
XLOC_000510	XLOC_000510	Farp2	1:93512078-93635722	1h_mock	1h_ETO	OK	0	0	0.0205835	0	0.79065	1	no
XLOC_000511	XLOC_000511	Bok	1:93685693-93695762	1h_mock	1h_ETO	NOTEST	0	0	0	0	1	1	no
XLOC_000512	XLOC_000512	Atg4b	1:93705390-93789434	1h_mock	1h_ETO	OK	0	0	0.0738612	0	0.64005	1	no
XLOC_000513	XLOC_000513	Ing5	1:93803964-93822101	1h_mock	1h_ETO	NOTEST	0	0	0	0	1	1	no
XLOC_000514	XLOC_000514	D2hgdh	1:93825239-93852348	1h_mock	1h_ETO	OK	0	0	0.252869	0	0.0996	1	no
XLOC_000515	XLOC_000515	Gal3st2	1:93861343-93876494	1h_mock	1h_ETO	NOTEST	0	0	0	0	1	1	no
XLOC_000516	XLOC_000516	Gm9994	1:93918436-93941239	1h_mock	1h_ETO	NOTEST	0	0	0	0	1	1	no
XLOC_000517	XLOC_000517	Gm6086	1:93990508-94011541	1h_mock	1h_ETO	NOTEST	0	0	0	0	1	1	no
XLOC_000518	XLOC_000518	Neu4	1:94020492-94028326	1h_mock	1h_ETO	NOTEST	0	0	0	0	1	1	no
XLOC_000519	XLOC_000519	Fam174a	1:95313627-95335284	1h_mock	1h_ETO	NOTEST	0	0	0	0	1	1	no
XLOC_000525	XLOC_000525	Gm6430	1:97024680-97025928	1h_mock	1h_ETO	NOTEST	0	0	0	0	1	1	no
XLOC_000526	XLOC_000526	Gin1	1:97706047-97793709	1h_mock	1h_ETO	OK	0	0	0.0592128	0	0.7849	1	no
XLOC_000530	XLOC_000530	Slco6d1	1:98421123-98516988	1h_mock	1h_ETO	NOTEST	0	0	0	0	1	1	no
XLOC_000534	XLOC_000534	Cntnap5b	1:99772764-100485942	1h_mock	1h_ETO	NOTEST	0	0	0	0	1	1	no
XLOC_000538	XLOC_000538	Cdh20	1:104768528-104995481	1h_mock	1h_ETO	NOTEST	0	0	0	0	1	1	no
XLOC_000542	XLOC_000542	2310035C23Rik	1:105663860-105755131	1h_mock	1h_ETO	OK	0	0	0.0611674	0	0.4332	1	no
XLOC_000543	XLOC_000543	Tnfrsf11a	1:105780722-105847981	1h_mock	1h_ETO	NOTEST	0	0	0	0	1	1	no
XLOC_000545	XLOC_000545	Zcchc2	1:105990405-106034074	1h_mock	1h_ETO	OK	0	0	0.00383936	0	0.9478	1	no
XLOC_000547	XLOC_000547	Phlpp1	1:106171751-106394250	1h_mock	1h_ETO	NOTEST	0	0	0	0	1	1	no
XLOC_000549	XLOC_000549	Serpinb5	1:106861172-106883348	1h_mock	1h_ETO	NOTEST	0	0	0	0	1	1	no
XLOC_000550	XLOC_000550	Serpinb12	1:106934448-106957080	1h_mock	1h_ETO	NOTEST	0	0	0	0	1	1	no
XLOC_000551	XLOC_000551	Serpinb13	1:106980983-107001195	1h_mock	1h_ETO	NOTEST	0	0	0	0	1	1	no
XLOC_000552	XLOC_000552	Serpinb11	1:107361928-107380475	1h_mock	1h_ETO	NOTEST	0	0	0	0	1	1	no
XLOC_000553	XLOC_000553	Serpinb7	1:107399654-107452689	1h_mock	1h_ETO	NOTEST	0	0	0	0	1	1	no
XLOC_000554	XLOC_000554	Serpinb10,Serpinb2	1:107511422-107549271	1h_mock	1h_ETO	NOTEST	0	0	0	0	1	1	no
XLOC_000555	XLOC_000555	Serpinb8	1:107590005-107608909	1h_mock	1h_ETO	OK	0	0	0.0197072	0	0.91375	1	no
XLOC_000559	XLOC_000559	Cdh7	1:109982430-110140157	1h_mock	1h_ETO	NOTEST	0	0	0	0	1	1	no
XLOC_000561	XLOC_000561	Cntnap5a	1:115684755-116582026	1h_mock	1h_ETO	NOTEST	0	0	0	0	1	1	no
XLOC_000562	XLOC_000562	Gm19965	1:116803192-116821850	1h_mock	1h_ETO	NOTEST	0	0	0	0	1	1	no
XLOC_000565	XLOC_000565	Mki67ip	1:118321838-118333822	1h_mock	1h_ETO	NOTEST	0	0	0	0	1	1	no
XLOC_000566	XLOC_000566	Clasp1	1:118389057-118609432	1h_mock	1h_ETO	OK	0	0	0.000105559	0	0.99795	1	no
XLOC_000567	XLOC_000567	Tfcp2l1	1:118627944-118685167	1h_mock	1h_ETO	NOTEST	0	0	0	0	1	1	no
XLOC_000571	XLOC_000571	TMEM185B	1:119520092-119528983	1h_mock	1h_ETO	NOTEST	0	0	0	0	1	1	no
XLOC_000576	XLOC_000576	Sctr	1:120006979-120063528	1h_mock	1h_ETO	NOTEST	0	0	0	0	1	1	no
XLOC_000577	XLOC_000577	3110009E18Rik	1:120121186-120188189	1h_mock	1h_ETO	OK	0	0	0.12929	0	0.3275	1	no
XLOC_000578	XLOC_000578	C1ql2	1:120340581-120343171	1h_mock	1h_ETO	NOTEST	0	0	0	0	1	1	no
XLOC_000579	XLOC_000579	En1	1:120602417-120609296	1h_mock	1h_ETO	NOTEST	0	0	0	0	1	1	no
XLOC_000581	XLOC_000581	Ccdc93	1:121431048-121506460	1h_mock	1h_ETO	OK	0	0	0.0557521	0	0.40455	1	no
XLOC_000588	XLOC_000588	Slc35f5	1:125561015-125595684	1h_mock	1h_ETO	NOTEST	0	0	0	0	1	1	no
XLOC_000589	XLOC_000589	Gpr39	1:125676994-125913101	1h_mock	1h_ETO	NOTEST	0	0	0	0	1	1	no
XLOC_000590	XLOC_000590	Mgat5	1:127204985-127483704	1h_mock	1h_ETO	NOTEST	0	0	0	0	1	1	no
XLOC_000593	XLOC_000593	Acmsd	1:127729412-127767564	1h_mock	1h_ETO	NOTEST	0	0	0	0	1	1	no
XLOC_000594	XLOC_000594	Ccnt2	1:127774163-127808061	1h_mock	1h_ETO	OK	0	0	0.079645	0	0.3423	1	no
XLOC_000595	XLOC_000595	Rab3gap1	1:127868772-127943868	1h_mock	1h_ETO	NOTEST	0	0	0	0	1	1	no
XLOC_000597	XLOC_000597	R3hdm1	1:128103305-128237735	1h_mock	1h_ETO	NOTEST	0	0	0	0	1	1	no
XLOC_000599	XLOC_000599	Ubxn4	1:128244180-128279377	1h_mock	1h_ETO	NOTEST	0	0	0	0	1	1	no
XLOC_000601	XLOC_000601	Thsd7b	1:129273301-130219278	1h_mock	1h_ETO	NOTEST	0	0	0	0	1	1	no
XLOC_000604	XLOC_000604	Yod1	1:130689042-130729253	1h_mock	1h_ETO	NOTEST	0	0	0	0	1	1	no
XLOC_000605	XLOC_000605	AA986860	1:130731975-130744621	1h_mock	1h_ETO	NOTEST	0	0	0	0	1	1	no
XLOC_000606	XLOC_000606	Fcamr	1:130800901-130824084	1h_mock	1h_ETO	NOTEST	0	0	0	0	1	1	no
XLOC_000607	XLOC_000607	Pigr	1:130826683-130852249	1h_mock	1h_ETO	NOTEST	0	0	0	0	1	1	no
XLOC_000608	XLOC_000608	Faim3	1:130865668-130880790	1h_mock	1h_ETO	NOTEST	0	0	0	0	1	1	no
XLOC_000609	XLOC_000609	Il10	1:131019844-131024974	1h_mock	1h_ETO	NOTEST	0	0	0	0	1	1	no
XLOC_000610	XLOC_000610	Eif2d	1:131153180-131245258	1h_mock	1h_ETO	OK	0	0	0.044548	0	0.3736	1	no
XLOC_000611	XLOC_000611	Fam72a	1:131527902-131539872	1h_mock	1h_ETO	NOTEST	0	0	0	0	1	1	no
XLOC_000612	XLOC_000612	Avpr1b	1:131599238-131612000	1h_mock	1h_ETO	NOTEST	0	0	0	0	1	1	no
XLOC_000613	XLOC_000613	Ctse	1:131638305-131675503	1h_mock	1h_ETO	NOTEST	0	0	0	0	1	1	no
XLOC_000614	XLOC_000614	5430435G22Rik	1:131688694-131713542	1h_mock	1h_ETO	OK	0	0	0.0595447	0	0.91645	1	no
XLOC_000615	XLOC_000615	Slc26a9	1:131744021-131771504	1h_mock	1h_ETO	NOTEST	0	0	0	0	1	1	no
XLOC_000616	XLOC_000616	Pm20d1	1:131797380-131821473	1h_mock	1h_ETO	NOTEST	0	0	0	0	1	1	no
XLOC_000617	XLOC_000617	Slc41a1	1:131827492-131848865	1h_mock	1h_ETO	NOTEST	0	0	0	0	1	1	no
XLOC_000618	XLOC_000618	Rab7l1	1:131867223-131872887	1h_mock	1h_ETO	NOTEST	0	0	0	0	1	1	no
XLOC_000619	XLOC_000619	Nucks1	1:131910457-131936321	1h_mock	1h_ETO	NOTEST	0	0	0	0	1	1	no
XLOC_000620	XLOC_000620	Slc45a3	1:131962966-131982963	1h_mock	1h_ETO	NOTEST	0	0	0	0	1	1	no
XLOC_000621	XLOC_000621	Elk4	1:132007606-132068062	1h_mock	1h_ETO	OK	0	0	0.0164247	0	0.9669	1	no
XLOC_000624	XLOC_000624	Lemd1	1:132191435-132257381	1h_mock	1h_ETO	NOTEST	0	0	0	0	1	1	no
XLOC_000627	XLOC_000627	Klhdc8a	1:132298625-132307357	1h_mock	1h_ETO	NOTEST	0	0	0	0	1	1	no
XLOC_000628	XLOC_000628	Nuak2	1:132316125-132333488	1h_mock	1h_ETO	OK	0	0	0.104623	0	0.22475	1	no
XLOC_000630	XLOC_000630	Dstyk	1:132417452-132477045	1h_mock	1h_ETO	NOTEST	0	0	0	0	1	1	no
XLOC_000631	XLOC_000631	Rbbp5	1:132477366-132505665	1h_mock	1h_ETO	NOTEST	0	0	0	0	1	1	no
XLOC_000632	XLOC_000632	Tmem81	1:132506229-132508637	1h_mock	1h_ETO	NOTEST	0	0	0	0	1	1	no
XLOC_000633	XLOC_000633	Lrrn2	1:132880272-132940005	1h_mock	1h_ETO	NOTEST	0	0	0	0	1	1	no
XLOC_000634	XLOC_000634	Pik3c2b	1:133045666-133108687	1h_mock	1h_ETO	NOTEST	0	0	0	0	1	1	no
XLOC_000635	XLOC_000635	Ppp1r15b	1:133131142-133139783	1h_mock	1h_ETO	NOTEST	0	0	0	0	1	1	no
XLOC_000636	XLOC_000636	Plekha6	1:133246096-133303435	1h_mock	1h_ETO	NOTEST	0	0	0	0	1	1	no
XLOC_000637	XLOC_000637	GOLT1A,Golt1a,Kiss1	1:133309799-133329901	1h_mock	1h_ETO	NOTEST	0	0	0	0	1	1	no
XLOC_000638	XLOC_000638	Ren1	1:133350509-133360325	1h_mock	1h_ETO	NOTEST	0	0	0	0	1	1	no
XLOC_000639	XLOC_000639	Etnk2	1:133363571-133380336	1h_mock	1h_ETO	OK	0	0	0.29106	0	0.7372	1	no
XLOC_000643	XLOC_000643	Fmod	1:134037253-134048277	1h_mock	1h_ETO	NOTEST	0	0	0	0	1	1	no
XLOC_000645	XLOC_000645	Chit1	1:134111241-134151540	1h_mock	1h_ETO	NOTEST	0	0	0	0	1	1	no
XLOC_000646	XLOC_000646	Chi3l1	1:134182175-134190181	1h_mock	1h_ETO	OK	0	0	0.0203461	0	0.85925	1	no
XLOC_000647	XLOC_000647	Mybph	1:134193447-134235431	1h_mock	1h_ETO	NOTEST	0	0	0	0	1	1	no
XLOC_000648	XLOC_000648	Myog	1:134290003-134292547	1h_mock	1h_ETO	NOTEST	0	0	0	0	1	1	no
XLOC_000649	XLOC_000649	4933406M09Rik	1:134385939-134390981	1h_mock	1h_ETO	NOTEST	0	0	0	0	1	1	no
XLOC_000650	XLOC_000650	Cyb5r1	1:134405780-134411740	1h_mock	1h_ETO	OK	0	0	0.0478989	0	0.93125	1	no
XLOC_000651	XLOC_000651	Adipor1	1:134415377-134433351	1h_mock	1h_ETO	NOTEST	0	0	0	0	1	1	no
XLOC_000652	XLOC_000652	Klhl12	1:134455530-134491018	1h_mock	1h_ETO	NOTEST	0	0	0	0	1	1	no
XLOC_000653	XLOC_000653	Rabif	1:134494659-134507882	1h_mock	1h_ETO	NOTEST	0	0	0	0	1	1	no
XLOC_000656	XLOC_000656	Kdm5b	1:134560170-134632877	1h_mock	1h_ETO	OK	0	0	0.0479979	0	0.7813	1	no
XLOC_000657	XLOC_000657	Syt2	1:134709299-134753149	1h_mock	1h_ETO	NOTEST	0	0	0	0	1	1	no
XLOC_000659	XLOC_000659	Ube2t	1:134962564-134974162	1h_mock	1h_ETO	NOTEST	0	0	0	0	1	1	no
XLOC_000661	XLOC_000661	Ptpn7	1:135132724-135145320	1h_mock	1h_ETO	NOTEST	0	0	0	0	1	1	no
XLOC_000662	XLOC_000662	Arl8a	1:135146823-135156269	1h_mock	1h_ETO	OK	0	0	0.0516525	0	0.67025	1	no
XLOC_000664	XLOC_000664	Gm4204	1:135232044-135233404	1h_mock	1h_ETO	NOTEST	0	0	0	0	1	1	no
XLOC_000666	XLOC_000666	Lmod1	1:135324806-135368065	1h_mock	1h_ETO	NOTEST	0	0	0	0	1	1	no
XLOC_000667	XLOC_000667	Gm4793	1:135434579-135599950	1h_mock	1h_ETO	NOTEST	0	0	0	0	1	1	no
XLOC_000668	XLOC_000668	Csrp1	1:135720060-135752232	1h_mock	1h_ETO	NOTEST	0	0	0	0	1	1	no
XLOC_000669	XLOC_000669	Phlda3	1:135766118-135769136	1h_mock	1h_ETO	NOTEST	0	0	0	0	1	1	no
XLOC_000670	XLOC_000670	Tnni1	1:135783064-135810989	1h_mock	1h_ETO	NOTEST	0	0	0	0	1	1	no
XLOC_000671	XLOC_000671	Lad1	1:135818597-135833341	1h_mock	1h_ETO	NOTEST	0	0	0	0	1	1	no
XLOC_000672	XLOC_000672	Tnnt2	1:135836385-135852260	1h_mock	1h_ETO	OK	0	0	0.275622	0	0.2118	1	no
XLOC_000673	XLOC_000673	Tmem9	1:136008218-136035030	1h_mock	1h_ETO	NOTEST	0	0	0	0	1	1	no
XLOC_000674	XLOC_000674	Ascl5	1:136050803-136051370	1h_mock	1h_ETO	NOTEST	0	0	0	0	1	1	no
XLOC_000675	XLOC_000675	Cacna1s	1:136052749-136119822	1h_mock	1h_ETO	NOTEST	0	0	0	0	1	1	no
XLOC_000676	XLOC_000676	Kif21b	1:136131388-136177998	1h_mock	1h_ETO	NOTEST	0	0	0	0	1	1	no
XLOC_000679	XLOC_000679	Ddx59	1:136411915-136440158	1h_mock	1h_ETO	NOTEST	0	0	0	0	1	1	no
XLOC_000680	XLOC_000680	Kif14	1:136467957-136531511	1h_mock	1h_ETO	NOTEST	0	0	0	0	1	1	no
XLOC_000681	XLOC_000681	Zfp281	1:136624900-136630053	1h_mock	1h_ETO	NOTEST	0	0	0	0	1	1	no
XLOC_000687	XLOC_000687	A130050O07Rik	1:137898597-138000384	1h_mock	1h_ETO	NOTEST	0	0	0	0	1	1	no
XLOC_000690	XLOC_000690	Atp6v1g3	1:138273737-138289460	1h_mock	1h_ETO	NOTEST	0	0	0	0	1	1	no
XLOC_000691	XLOC_000691	Dennd1b	1:138963435-139176043	1h_mock	1h_ETO	OK	0	0	0.0809319	0	0.8827	1	no
XLOC_000693	XLOC_000693	Zbtb41	1:139422382-139453005	1h_mock	1h_ETO	NOTEST	0	0	0	0	1	1	no
XLOC_000694	XLOC_000694	Aspm	1:139454772-139494090	1h_mock	1h_ETO	NOTEST	0	0	0	0	1	1	no
XLOC_000695	XLOC_000695	F13b	1:139501706-139523756	1h_mock	1h_ETO	NOTEST	0	0	0	0	1	1	no
XLOC_000699	XLOC_000699	Kcnt2	1:140246215-140612063	1h_mock	1h_ETO	NOTEST	0	0	0	0	1	1	no
XLOC_000702	XLOC_000702	B3galt2	1:143598796-143702893	1h_mock	1h_ETO	NOTEST	0	0	0	0	1	1	no
XLOC_000704	XLOC_000704	Glrx2	1:143739028-143749676	1h_mock	1h_ETO	OK	0	0	0.072162	0	0.64735	1	no
XLOC_000705	XLOC_000705	Uchl5	1:143777277-143807466	1h_mock	1h_ETO	NOTEST	0	0	0	0	1	1	no
XLOC_000708	XLOC_000708	Gm5263	1:146420433-146420874	1h_mock	1h_ETO	NOTEST	0	0	0	0	1	1	no
XLOC_000709	XLOC_000709	Brinp3	1:146495628-146902472	1h_mock	1h_ETO	NOTEST	0	0	0	0	1	1	no
XLOC_000712	XLOC_000712	Ptgs2	1:150100123-150108010	1h_mock	1h_ETO	NOTEST	0	0	0	0	1	1	no
XLOC_000713	XLOC_000713	Pdc	1:150319416-150333905	1h_mock	1h_ETO	NOTEST	0	0	0	0	1	1	no
XLOC_000714	XLOC_000714	Tpr	1:150361304-150466165	1h_mock	1h_ETO	OK	0	0	0.103751	0	0.77035	1	no
XLOC_000717	XLOC_000717	Ivns1abp	1:151344368-151364445	1h_mock	1h_ETO	OK	0	0	0.0154618	0	0.9514	1	no
XLOC_000718	XLOC_000718	Trmt1l	1:151428647-151458182	1h_mock	1h_ETO	NOTEST	0	0	0	0	1	1	no
XLOC_000719	XLOC_000719	Fam129a	1:151571185-151721939	1h_mock	1h_ETO	OK	0	0	0.0803746	0	0.8168	1	no
XLOC_000720	XLOC_000720	Edem3	1:151755373-151822328	1h_mock	1h_ETO	NOTEST	0	0	0	0	1	1	no
XLOC_000721	XLOC_000721	Colgalt2	1:152399829-152510695	1h_mock	1h_ETO	NOTEST	0	0	0	0	1	1	no
XLOC_000722	XLOC_000722	Apobec4	1:152516758-152766351	1h_mock	1h_ETO	NOTEST	0	0	0	0	1	1	no
XLOC_000723	XLOC_000723	Arpc5	1:152766541-152775597	1h_mock	1h_ETO	OK	0	0	0.00766443	0	0.85975	1	no
XLOC_000724	XLOC_000724	Ncf2	1:152807889-152836990	1h_mock	1h_ETO	NOTEST	0	0	0	0	1	1	no
XLOC_000725	XLOC_000725	Nmnat2	1:152955100-153119260	1h_mock	1h_ETO	NOTEST	0	0	0	0	1	1	no
XLOC_000727	XLOC_000727	Shcbp1l	1:153425161-153452574	1h_mock	1h_ETO	NOTEST	0	0	0	0	1	1	no
XLOC_000729	XLOC_000729	Rgs8	1:153653024-153697667	1h_mock	1h_ETO	NOTEST	0	0	0	0	1	1	no
XLOC_000730	XLOC_000730	Rgs16	1:153740348-153745468	1h_mock	1h_ETO	NOTEST	0	0	0	0	1	1	no
XLOC_000731	XLOC_000731	Rnasel	1:153749425-153764221	1h_mock	1h_ETO	OK	0	0	0.277237	0	0.09215	1	no
XLOC_000732	XLOC_000732	Gm5531	1:153849541-153916910	1h_mock	1h_ETO	NOTEST	0	0	0	0	1	1	no
XLOC_000733	XLOC_000733	Teddm1	1:153849541-153916910	1h_mock	1h_ETO	NOTEST	0	0	0	0	1	1	no
XLOC_000734	XLOC_000734	Glul	1:153849541-153916910	1h_mock	1h_ETO	OK	0	0	0.0378182	0	0.6751	1	no
XLOC_000735	XLOC_000735	A930039A15Rik	1:153849541-153916910	1h_mock	1h_ETO	NOTEST	0	0	0	0	1	1	no
XLOC_000736	XLOC_000736	Zfp648	1:154201186-154205674	1h_mock	1h_ETO	NOTEST	0	0	0	0	1	1	no
XLOC_000737	XLOC_000737	Stx6	1:155158702-155203517	1h_mock	1h_ETO	NOTEST	0	0	0	0	1	1	no
XLOC_000739	XLOC_000739	Acbd6	1:155558119-155687233	1h_mock	1h_ETO	OK	0	0	0.0171289	0	0.95835	1	no
XLOC_000741	XLOC_000741	Tor1aip2	1:156004598-156068861	1h_mock	1h_ETO	OK	0	0	0.013553	0	0.98365	1	no
XLOC_000742	XLOC_000742	Nphs2	1:156310726-156421159	1h_mock	1h_ETO	NOTEST	0	0	0	0	1	1	no
XLOC_000743	XLOC_000743	Gm2000	1:156310726-156421159	1h_mock	1h_ETO	NOTEST	0	0	0	0	1	1	no
XLOC_000745	XLOC_000745	Abl2	1:156558785-156649568	1h_mock	1h_ETO	OK	0	0	0.0357179	0	0.9319	1	no
XLOC_000747	XLOC_000747	Angptl1	1:156804165-156939626	1h_mock	1h_ETO	OK	0	0	0.0124904	0	0.9495	1	no
XLOC_000748	XLOC_000748	2810025M15Rik	1:157135182-157420235	1h_mock	1h_ETO	NOTEST	0	0	0	0	1	1	no
XLOC_000749	XLOC_000749	BC026585	1:157458579-157489060	1h_mock	1h_ETO	NOTEST	0	0	0	0	1	1	no
XLOC_000750	XLOC_000750	Sec16b	1:157497874-157568425	1h_mock	1h_ETO	NOTEST	0	0	0	0	1	1	no
XLOC_000751	XLOC_000751	Astn1	1:158362303-158691786	1h_mock	1h_ETO	NOTEST	0	0	0	0	1	1	no
XLOC_000753	XLOC_000753	Rfwd2	1:159232325-159347580	1h_mock	1h_ETO	NOTEST	0	0	0	0	1	1	no
XLOC_000755	XLOC_000755	Gm10530	1:159614748-159684875	1h_mock	1h_ETO	NOTEST	0	0	0	0	1	1	no
XLOC_000756	XLOC_000756	Tnr	1:159737509-159924397	1h_mock	1h_ETO	NOTEST	0	0	0	0	1	1	no
XLOC_000757	XLOC_000757	4930523C07Rik	1:160044383-160078428	1h_mock	1h_ETO	NOTEST	0	0	0	0	1	1	no
XLOC_000758	XLOC_000758	Mrps14	1:160195214-160202170	1h_mock	1h_ETO	OK	0	0	0.0259245	0	0.85335	1	no
XLOC_000761	XLOC_000761	Rc3h1	1:160906417-160974978	1h_mock	1h_ETO	OK	0	0	0.00523086	0	0.9563	1	no
XLOC_000762	XLOC_000762	Serpinc1	1:160978605-161003010	1h_mock	1h_ETO	NOTEST	0	0	0	0	1	1	no
XLOC_000764	XLOC_000764	Cenpl	1:161070766-161086724	1h_mock	1h_ETO	OK	0	0	0.114717	0	0.4842	1	no
XLOC_000765	XLOC_000765	Ankrd45	1:161142690-161169106	1h_mock	1h_ETO	NOTEST	0	0	0	0	1	1	no
XLOC_000766	XLOC_000766	Tnfsf4	1:161395408-161418410	1h_mock	1h_ETO	NOTEST	0	0	0	0	1	1	no
XLOC_000767	XLOC_000767	Tnfsf18	1:161494654-161505290	1h_mock	1h_ETO	NOTEST	0	0	0	0	1	1	no
XLOC_000768	XLOC_000768	Pigc	1:161942085-162479943	1h_mock	1h_ETO	OK	0	0	0.0544747	0	0.7404	1	no
XLOC_000772	XLOC_000772	Gm10176	1:161942085-162479943	1h_mock	1h_ETO	NOTEST	0	0	0	0	1	1	no
XLOC_000773	XLOC_000773	Vamp4	1:162570514-162599084	1h_mock	1h_ETO	OK	0	0	0.00926691	0	0.86555	1	no
XLOC_000774	XLOC_000774	Myoc	1:162639149-162658173	1h_mock	1h_ETO	NOTEST	0	0	0	0	1	1	no
XLOC_000779	XLOC_000779	Kifap3	1:163779582-163917109	1h_mock	1h_ETO	OK	0	0	0.00715323	0	0.89195	1	no
XLOC_000780	XLOC_000780	Scyl3	1:163929099-163994796	1h_mock	1h_ETO	OK	0	0	0.0610479	0	0.81505	1	no
XLOC_000781	XLOC_000781	Mettl18	1:163994888-163997243	1h_mock	1h_ETO	NOTEST	0	0	0	0	1	1	no
XLOC_000782	XLOC_000782	Sele	1:164048233-164057677	1h_mock	1h_ETO	NOTEST	0	0	0	0	1	1	no
XLOC_000783	XLOC_000783	Sell	1:164062075-164080785	1h_mock	1h_ETO	NOTEST	0	0	0	0	1	1	no
XLOC_000784	XLOC_000784	Selp	1:164115263-164220277	1h_mock	1h_ETO	NOTEST	0	0	0	0	1	1	no
XLOC_000785	XLOC_000785	F5	1:164115263-164220277	1h_mock	1h_ETO	NOTEST	0	0	0	0	1	1	no
XLOC_000787	XLOC_000787	Slc19a2	1:164249045-164265385	1h_mock	1h_ETO	OK	0	0	0.0507673	0	0.3394	1	no
XLOC_000788	XLOC_000788	Ccdc181	1:164275584-164287847	1h_mock	1h_ETO	NOTEST	0	0	0	0	1	1	no
XLOC_000789	XLOC_000789	Nme7	1:164312878-164348181	1h_mock	1h_ETO	NOTEST	0	0	0	0	1	1	no
XLOC_000791	XLOC_000791	Dpt	1:164796731-164824266	1h_mock	1h_ETO	NOTEST	0	0	0	0	1	1	no
XLOC_000793	XLOC_000793	Gpr161	1:165301862-165322930	1h_mock	1h_ETO	NOTEST	0	0	0	0	1	1	no
XLOC_000795	XLOC_000795	Mpc2	1:165461036-165481214	1h_mock	1h_ETO	NOTEST	0	0	0	0	1	1	no
XLOC_000796	XLOC_000796	Adcy10	1:165485182-165576774	1h_mock	1h_ETO	NOTEST	0	0	0	0	1	1	no
XLOC_000797	XLOC_000797	Creg1	1:165763745-165775308	1h_mock	1h_ETO	OK	0	0	0.0246278	0	0.8454	1	no
XLOC_000798	XLOC_000798	Cd247	1:165781074-166002678	1h_mock	1h_ETO	NOTEST	0	0	0	0	1	1	no
XLOC_000801	XLOC_000801	Gpa33	1:166130237-166166510	1h_mock	1h_ETO	NOTEST	0	0	0	0	1	1	no
XLOC_000802	XLOC_000802	Ildr2	1:166254138-166316823	1h_mock	1h_ETO	NOTEST	0	0	0	0	1	1	no
XLOC_000803	XLOC_000803	Tada1	1:166379096-166409863	1h_mock	1h_ETO	NOTEST	0	0	0	0	1	1	no
XLOC_000806	XLOC_000806	Fam78b	1:167001416-167091302	1h_mock	1h_ETO	NOTEST	0	0	0	0	1	1	no
XLOC_000808	XLOC_000808	Tmco1	1:167308669-167333978	1h_mock	1h_ETO	NOTEST	0	0	0	0	1	1	no
XLOC_000810	XLOC_000810	Aldh9a1	1:167349990-167368530	1h_mock	1h_ETO	NOTEST	0	0	0	0	1	1	no
XLOC_000811	XLOC_000811	Rxrg	1:167598383-167639623	1h_mock	1h_ETO	NOTEST	0	0	0	0	1	1	no
XLOC_000812	XLOC_000812	Lmx1a	1:167689238-167848741	1h_mock	1h_ETO	NOTEST	0	0	0	0	1	1	no
XLOC_000815	XLOC_000815	Rgs5	1:169655500-169695813	1h_mock	1h_ETO	NOTEST	0	0	0	0	1	1	no
XLOC_000816	XLOC_000816	1700084C01Rik	1:169928647-169934653	1h_mock	1h_ETO	NOTEST	0	0	0	0	1	1	no
XLOC_000818	XLOC_000818	4930500M09Rik	1:170193419-170215556	1h_mock	1h_ETO	NOTEST	0	0	0	0	1	1	no
XLOC_000819	XLOC_000819	Sh2d1b2	1:170232748-170253608	1h_mock	1h_ETO	NOTEST	0	0	0	0	1	1	no
XLOC_000820	XLOC_000820	Sh2d1b1	1:170277375-170285662	1h_mock	1h_ETO	NOTEST	0	0	0	0	1	1	no
XLOC_000821	XLOC_000821	1700015E13Rik	1:170298192-170589861	1h_mock	1h_ETO	NOTEST	0	0	0	0	1	1	no
XLOC_000822	XLOC_000822	Olfml2b	1:170644531-170682789	1h_mock	1h_ETO	NOTEST	0	0	0	0	1	1	no
XLOC_000824	XLOC_000824	Gm26620	1:170868644-170885881	1h_mock	1h_ETO	NOTEST	0	0	0	0	1	1	no
XLOC_000825	XLOC_000825	Fcgr4	1:171018919-171029761	1h_mock	1h_ETO	NOTEST	0	0	0	0	1	1	no
XLOC_000827	XLOC_000827	1700009P17Rik	1:171113917-171126967	1h_mock	1h_ETO	NOTEST	0	0	0	0	1	1	no
XLOC_000828	XLOC_000828	Mpz	1:171150710-171161130	1h_mock	1h_ETO	NOTEST	0	0	0	0	1	1	no
XLOC_000829	XLOC_000829	Nr1i3	1:171213969-171222514	1h_mock	1h_ETO	NOTEST	0	0	0	0	1	1	no
XLOC_000830	XLOC_000830	Apoa2	1:171225053-171226379	1h_mock	1h_ETO	NOTEST	0	0	0	0	1	1	no
XLOC_000831	XLOC_000831	Adamts4	1:171250420-171260637	1h_mock	1h_ETO	OK	0	0	0.0783263	0	0.35025	1	no
XLOC_000832	XLOC_000832	B4galt3	1:171270327-171281186	1h_mock	1h_ETO	OK	0	0	0.174488	0	0.37375	1	no
XLOC_000834	XLOC_000834	Dedd	1:171329144-171345646	1h_mock	1h_ETO	NOTEST	0	0	0	0	1	1	no
XLOC_000835	XLOC_000835	Pfdn2	1:171345669-171360798	1h_mock	1h_ETO	OK	0	0	0.0420867	0	0.717	1	no
XLOC_000836	XLOC_000836	Pvrl4	1:171370098-171388598	1h_mock	1h_ETO	NOTEST	0	0	0	0	1	1	no
XLOC_000837	XLOC_000837	Arhgap30	1:171388953-171410298	1h_mock	1h_ETO	NOTEST	0	0	0	0	1	1	no
XLOC_000838	XLOC_000838	Tstd1,Usf1	1:171411312-171420352	1h_mock	1h_ETO	OK	0	0	0.172243	0	0.1401	1	no
XLOC_000839	XLOC_000839	F11r	1:171437534-171464603	1h_mock	1h_ETO	NOTEST	0	0	0	0	1	1	no
XLOC_000840	XLOC_000840	Alyref2	1:171500567-171504750	1h_mock	1h_ETO	NOTEST	0	0	0	0	1	1	no
XLOC_000841	XLOC_000841	Gm9765	1:171515232-171516922	1h_mock	1h_ETO	NOTEST	0	0	0	0	1	1	no
XLOC_000842	XLOC_000842	Cd244	1:171559192-171585318	1h_mock	1h_ETO	NOTEST	0	0	0	0	1	1	no
XLOC_000843	XLOC_000843	Cd48	1:171682008-171705258	1h_mock	1h_ETO	NOTEST	0	0	0	0	1	1	no
XLOC_000845	XLOC_000845	Slamf1	1:171767126-171801184	1h_mock	1h_ETO	NOTEST	0	0	0	0	1	1	no
XLOC_000846	XLOC_000846	Cd84	1:171839696-171890718	1h_mock	1h_ETO	OK	0	0	0.0433016	0	0.70655	1	no
XLOC_000847	XLOC_000847	Gm10521	1:171895663-171898237	1h_mock	1h_ETO	NOTEST	0	0	0	0	1	1	no
XLOC_000848	XLOC_000848	Slamf6	1:171917536-171943868	1h_mock	1h_ETO	NOTEST	0	0	0	0	1	1	no
XLOC_000849	XLOC_000849	Copa	1:172066012-172122330	1h_mock	1h_ETO	OK	0	0	0.0605635	0	0.7557	1	no
XLOC_000850	XLOC_000850	Pex19	1:172126754-172136493	1h_mock	1h_ETO	OK	0	0	0.000432269	0	0.9923	1	no
XLOC_000851	XLOC_000851	Dcaf8	1:172148014-172196393	1h_mock	1h_ETO	NOTEST	0	0	0	0	1	1	no
XLOC_000853	XLOC_000853	Igsf8	1:172261640-172319841	1h_mock	1h_ETO	NOTEST	0	0	0	0	1	1	no
XLOC_000854	XLOC_000854	Kcnj10	1:172341209-172374085	1h_mock	1h_ETO	NOTEST	0	0	0	0	1	1	no
XLOC_000855	XLOC_000855	Pigm	1:172376530-172384099	1h_mock	1h_ETO	NOTEST	0	0	0	0	1	1	no
XLOC_000856	XLOC_000856	Slamf9	1:172475357-172478575	1h_mock	1h_ETO	NOTEST	0	0	0	0	1	1	no
XLOC_000857	XLOC_000857	Igsf9	1:172481787-172498878	1h_mock	1h_ETO	NOTEST	0	0	0	0	1	1	no
XLOC_000858	XLOC_000858	Tagln2	1:172500046-172507380	1h_mock	1h_ETO	NOTEST	0	0	0	0	1	1	no
XLOC_000859	XLOC_000859	Ccdc19	1:172521043-172563717	1h_mock	1h_ETO	NOTEST	0	0	0	0	1	1	no
XLOC_000860	XLOC_000860	Vsig8	1:172521043-172563717	1h_mock	1h_ETO	NOTEST	0	0	0	0	1	1	no
XLOC_000861	XLOC_000861	Crp	1:172698055-172699966	1h_mock	1h_ETO	NOTEST	0	0	0	0	1	1	no
XLOC_000862	XLOC_000862	Olfr16	1:172956767-172957817	1h_mock	1h_ETO	NOTEST	0	0	0	0	1	1	no
XLOC_000864	XLOC_000864	Olfr218	1:173203357-173204299	1h_mock	1h_ETO	NOTEST	0	0	0	0	1	1	no
XLOC_000865	XLOC_000865	Olfr1404	1:173215606-173216640	1h_mock	1h_ETO	NOTEST	0	0	0	0	1	1	no
XLOC_000866	XLOC_000866	Olfr418-ps1	1:173270146-173271137	1h_mock	1h_ETO	NOTEST	0	0	0	0	1	1	no
XLOC_000867	XLOC_000867	Aim2	1:173334253-173466040	1h_mock	1h_ETO	OK	0	0	0.00253174	0	0.98385	1	no
XLOC_000868	XLOC_000868	Pyhin1	1:173630858-173647928	1h_mock	1h_ETO	NOTEST	0	0	0	0	1	1	no
XLOC_000869	XLOC_000869	Pydc3	1:173673674-173698392	1h_mock	1h_ETO	NOTEST	0	0	0	0	1	1	no
XLOC_000870	XLOC_000870	Olfr433	1:174041932-174042936	1h_mock	1h_ETO	NOTEST	0	0	0	0	1	1	no
XLOC_000871	XLOC_000871	Olfr432	1:174050374-174051313	1h_mock	1h_ETO	NOTEST	0	0	0	0	1	1	no
XLOC_000872	XLOC_000872	Olfr430	1:174069299-174070253	1h_mock	1h_ETO	NOTEST	0	0	0	0	1	1	no
XLOC_000873	XLOC_000873	Olfr429	1:174089037-174089980	1h_mock	1h_ETO	NOTEST	0	0	0	0	1	1	no
XLOC_000874	XLOC_000874	Olfr427	1:174099459-174100407	1h_mock	1h_ETO	NOTEST	0	0	0	0	1	1	no
XLOC_000875	XLOC_000875	Olfr424	1:174136745-174137693	1h_mock	1h_ETO	NOTEST	0	0	0	0	1	1	no
XLOC_000876	XLOC_000876	Olfr421-ps1	1:174151480-174152530	1h_mock	1h_ETO	NOTEST	0	0	0	0	1	1	no
XLOC_000877	XLOC_000877	Olfr420	1:174158721-174159767	1h_mock	1h_ETO	NOTEST	0	0	0	0	1	1	no
XLOC_000878	XLOC_000878	Spta1	1:174172775-174248450	1h_mock	1h_ETO	NOTEST	0	0	0	0	1	1	no
XLOC_000879	XLOC_000879	Mptx1	1:174330517-174332873	1h_mock	1h_ETO	NOTEST	0	0	0	0	1	1	no
XLOC_000880	XLOC_000880	Olfr417	1:174368918-174369848	1h_mock	1h_ETO	NOTEST	0	0	0	0	1	1	no
XLOC_000881	XLOC_000881	Olfr248	1:174391045-174392055	1h_mock	1h_ETO	NOTEST	0	0	0	0	1	1	no
XLOC_000882	XLOC_000882	Olfr414	1:174430429-174431384	1h_mock	1h_ETO	NOTEST	0	0	0	0	1	1	no
XLOC_000883	XLOC_000883	Olfr220	1:174448624-174449602	1h_mock	1h_ETO	NOTEST	0	0	0	0	1	1	no
XLOC_000884	XLOC_000884	Fmn2	1:174501824-174822717	1h_mock	1h_ETO	NOTEST	0	0	0	0	1	1	no
XLOC_000885	XLOC_000885	Kmo	1:175600373-175662116	1h_mock	1h_ETO	NOTEST	0	0	0	0	1	1	no
XLOC_000886	XLOC_000886	Wdr64	1:175698592-175815734	1h_mock	1h_ETO	NOTEST	0	0	0	0	1	1	no
XLOC_000888	XLOC_000888	Exo1	1:175880777-175911396	1h_mock	1h_ETO	NOTEST	0	0	0	0	1	1	no
XLOC_000892	XLOC_000892	Sdccag8	1:176814659-177258203	1h_mock	1h_ETO	NOTEST	0	0	0	0	1	1	no
XLOC_000894	XLOC_000894	Zbtb18	1:177444660-177450760	1h_mock	1h_ETO	OK	0	0	0.0199574	0	0.7815	1	no
XLOC_000895	XLOC_000895	1700016C15Rik	1:177729813-177753324	1h_mock	1h_ETO	NOTEST	0	0	0	0	1	1	no
XLOC_000897	XLOC_000897	Gm16432	1:177991434-178048291	1h_mock	1h_ETO	NOTEST	0	0	0	0	1	1	no
XLOC_000898	XLOC_000898	Desi2	1:178187416-178252598	1h_mock	1h_ETO	OK	0	0	0.0315923	0	0.63225	1	no
XLOC_000899	XLOC_000899	Gm9982	1:178256102-178257295	1h_mock	1h_ETO	NOTEST	0	0	0	0	1	1	no
XLOC_000900	XLOC_000900	Cox20	1:178319129-178337797	1h_mock	1h_ETO	NOTEST	0	0	0	0	1	1	no
XLOC_000902	XLOC_000902	Efcab2	1:178405880-178483247	1h_mock	1h_ETO	NOTEST	0	0	0	0	1	1	no
XLOC_000903	XLOC_000903	Kif26b	1:178529124-178932855	1h_mock	1h_ETO	OK	0	0	0.00464523	0	0.93045	1	no
XLOC_000906	XLOC_000906	Cnst	1:179546369-179627478	1h_mock	1h_ETO	NOTEST	0	0	0	0	1	1	no
XLOC_000907	XLOC_000907	Sccpdh	1:179668209-179687189	1h_mock	1h_ETO	OK	0	0	0.0907346	0	0.1485	1	no
XLOC_000908	XLOC_000908	Gm10518	1:179695296-179804676	1h_mock	1h_ETO	NOTEST	0	0	0	0	1	1	no
XLOC_000909	XLOC_000909	Cdc42bpa	1:179960471-180199602	1h_mock	1h_ETO	OK	0	0	0.0669014	0	0.842	1	no
XLOC_000910	XLOC_000910	Itpkb	1:180326969-180424802	1h_mock	1h_ETO	NOTEST	0	0	0	0	1	1	no
XLOC_000911	XLOC_000911	Parp1	1:180568954-180601253	1h_mock	1h_ETO	NOTEST	0	0	0	0	1	1	no
XLOC_000912	XLOC_000912	Lin9	1:180641149-180690518	1h_mock	1h_ETO	OK	0	0	0.120355	0	0.0635	1	no
XLOC_000913	XLOC_000913	Acbd3	1:180726042-180754203	1h_mock	1h_ETO	NOTEST	0	0	0	0	1	1	no
XLOC_000917	XLOC_000917	Sde2	1:180851150-180868097	1h_mock	1h_ETO	NOTEST	0	0	0	0	1	1	no
XLOC_000918	XLOC_000918	Lefty2	1:180893107-180899103	1h_mock	1h_ETO	NOTEST	0	0	0	0	1	1	no
XLOC_000919	XLOC_000919	Pycr2	1:180904273-180908087	1h_mock	1h_ETO	NOTEST	0	0	0	0	1	1	no
XLOC_000920	XLOC_000920	Lefty1	1:180935021-180938400	1h_mock	1h_ETO	NOTEST	0	0	0	0	1	1	no
XLOC_000921	XLOC_000921	Tmem63a	1:180942343-180975112	1h_mock	1h_ETO	OK	0	0	0.0175312	0	0.8733	1	no
XLOC_000922	XLOC_000922	9130409I23Rik	1:181051236-181060667	1h_mock	1h_ETO	NOTEST	0	0	0	0	1	1	no
XLOC_000923	XLOC_000923	Cnih4	1:181150930-181168994	1h_mock	1h_ETO	NOTEST	0	0	0	0	1	1	no
XLOC_000925	XLOC_000925	Cnih3	1:181352627-181460641	1h_mock	1h_ETO	NOTEST	0	0	0	0	1	1	no
XLOC_000926	XLOC_000926	Dnah14	1:181738987-181769674	1h_mock	1h_ETO	NOTEST	0	0	0	0	1	1	no
XLOC_000927	XLOC_000927	Srp9	1:182124736-182132407	1h_mock	1h_ETO	OK	0	0	0.0210352	0	0.7446	1	no
XLOC_000928	XLOC_000928	Trp53bp2	1:182409171-182462432	1h_mock	1h_ETO	NOTEST	0	0	0	0	1	1	no
XLOC_000929	XLOC_000929	Capn8	1:182565006-182632352	1h_mock	1h_ETO	NOTEST	0	0	0	0	1	1	no
XLOC_000930	XLOC_000930	Susd4	1:182763859-182896598	1h_mock	1h_ETO	NOTEST	0	0	0	0	1	1	no
XLOC_000931	XLOC_000931	Tlr5	1:182954787-182976044	1h_mock	1h_ETO	NOTEST	0	0	0	0	1	1	no
XLOC_000932	XLOC_000932	Aida	1:183276341-183324501	1h_mock	1h_ETO	NOTEST	0	0	0	0	1	1	no
XLOC_000933	XLOC_000933	Taf1a	1:183388980-183409353	1h_mock	1h_ETO	NOTEST	0	0	0	0	1	1	no
XLOC_000934	XLOC_000934	Hhipl2	1:183418502-183437053	1h_mock	1h_ETO	NOTEST	0	0	0	0	1	1	no
XLOC_000935	XLOC_000935	Dusp10	1:184013301-184075636	1h_mock	1h_ETO	NOTEST	0	0	0	0	1	1	no
XLOC_000937	XLOC_000937	Rab3gap2	1:185204167-185329396	1h_mock	1h_ETO	NOTEST	0	0	0	0	1	1	no
XLOC_000941	XLOC_000941	Bpnt1	1:185332148-185357777	1h_mock	1h_ETO	OK	0	0	0.0179465	0	0.97775	1	no
XLOC_000942	XLOC_000942	Eprs	1:185363094-185428355	1h_mock	1h_ETO	NOTEST	0	0	0	0	1	1	no
XLOC_000943	XLOC_000943	Slc30a10	1:185447115-185468762	1h_mock	1h_ETO	NOTEST	0	0	0	0	1	1	no
XLOC_000948	XLOC_000948	D1Pas1	1:186967415-186970627	1h_mock	1h_ETO	NOTEST	0	0	0	0	1	1	no
XLOC_000950	XLOC_000950	Gpatch2	1:187215507-187351704	1h_mock	1h_ETO	OK	0	0	0.0910701	0	0.5857	1	no
XLOC_000951	XLOC_000951	Esrrg	1:187608790-188214885	1h_mock	1h_ETO	NOTEST	0	0	0	0	1	1	no
XLOC_000952	XLOC_000952	Ush2a	1:188262022-188965041	1h_mock	1h_ETO	NOTEST	0	0	0	0	1	1	no
XLOC_000955	XLOC_000955	Ptpn14	1:189728267-189876695	1h_mock	1h_ETO	NOTEST	0	0	0	0	1	1	no
XLOC_000957	XLOC_000957	Angel2	1:190925111-190946962	1h_mock	1h_ETO	OK	0	0	0.0405825	0	0.9801	1	no
XLOC_000958	XLOC_000958	A230020J21Rik	1:191005831-191026190	1h_mock	1h_ETO	NOTEST	0	0	0	0	1	1	no
XLOC_000959	XLOC_000959	1700022P22Rik	1:191036821-191042941	1h_mock	1h_ETO	NOTEST	0	0	0	0	1	1	no
XLOC_000960	XLOC_000960	Nsl1	1:191063011-191084558	1h_mock	1h_ETO	NOTEST	0	0	0	0	1	1	no
XLOC_000961	XLOC_000961	Batf3	1:191098413-191108943	1h_mock	1h_ETO	NOTEST	0	0	0	0	1	1	no
XLOC_000964	XLOC_000964	Tmem206	1:191325911-191350914	1h_mock	1h_ETO	NOTEST	0	0	0	0	1	1	no
XLOC_000965	XLOC_000965	Ints7	1:191575762-191622672	1h_mock	1h_ETO	NOTEST	0	0	0	0	1	1	no
XLOC_000966	XLOC_000966	Lpgat1	1:191717833-191784255	1h_mock	1h_ETO	OK	0	0	0.011051	0	0.993	1	no
XLOC_000967	XLOC_000967	Nek2	1:191821443-191833050	1h_mock	1h_ETO	NOTEST	0	0	0	0	1	1	no
XLOC_000968	XLOC_000968	Slc30a1	1:191890232-191913247	1h_mock	1h_ETO	NOTEST	0	0	0	0	1	1	no
XLOC_000969	XLOC_000969	Rd3	1:191977372-191990138	1h_mock	1h_ETO	NOTEST	0	0	0	0	1	1	no
XLOC_000972	XLOC_000972	Kcnh1	1:192190783-192510159	1h_mock	1h_ETO	NOTEST	0	0	0	0	1	1	no
XLOC_000975	XLOC_000975	A130010J15Rik,Irf6	1:193153111-193201703	1h_mock	1h_ETO	NOTEST	0	0	0	0	1	1	no
XLOC_000979	XLOC_000979	Lamb3	1:193301956-193343878	1h_mock	1h_ETO	NOTEST	0	0	0	0	1	1	no
XLOC_000980	XLOC_000980	Plxna2	1:194619828-194816869	1h_mock	1h_ETO	NOTEST	0	0	0	0	1	1	no
XLOC_000983	XLOC_000983	Cd34	1:194938820-195037908	1h_mock	1h_ETO	OK	0	0	0.0048207	0	0.9713	1	no
XLOC_000986	XLOC_000986	Xkr4	1:3205900-3671498	1h_mock	1h_ETO	NOTEST	0	0	0	0	1	1	no
XLOC_000988	XLOC_000988	Rp1	1:4343506-4360314	1h_mock	1h_ETO	NOTEST	0	0	0	0	1	1	no
XLOC_000989	XLOC_000989	Sox17	1:4490927-4496413	1h_mock	1h_ETO	NOTEST	0	0	0	0	1	1	no
XLOC_000992	XLOC_000992	Mrpl15	1:4773205-4785739	1h_mock	1h_ETO	OK	0	0	0.0177649	0	0.9683	1	no
XLOC_000993	XLOC_000993	Gm6104	1:4807787-4897909	1h_mock	1h_ETO	NOTEST	0	0	0	0	1	1	no
XLOC_000994	XLOC_000994	Rgs20	1:4909575-5070285	1h_mock	1h_ETO	NOTEST	0	0	0	0	1	1	no
XLOC_000997	XLOC_000997	Npbwr1	1:5913706-5917398	1h_mock	1h_ETO	NOTEST	0	0	0	0	1	1	no
XLOC_000999	XLOC_000999	4732440D04Rik	1:6206196-6276648	1h_mock	1h_ETO	NOTEST	0	0	0	0	1	1	no
XLOC_001002	XLOC_001002	Sntg1	1:8361474-9299878	1h_mock	1h_ETO	NOTEST	0	0	0	0	1	1	no
XLOC_001008	XLOC_001008	2610203C22Rik	1:9547947-9631175	1h_mock	1h_ETO	NOTEST	0	0	0	0	1	1	no
XLOC_001009	XLOC_001009	Mybl1	1:9667414-9700209	1h_mock	1h_ETO	OK	0	0	0.00332523	0	0.9656	1	no
XLOC_001010	XLOC_001010	Vcpip1	1:9718621-9791922	1h_mock	1h_ETO	NOTEST	0	0	0	0	1	1	no
XLOC_001015	XLOC_001015	Gm10567,Tcf24	1:9960162-9967932	1h_mock	1h_ETO	NOTEST	0	0	0	0	1	1	no
XLOC_001016	XLOC_001016	Ppp1r42	1:9968623-10009136	1h_mock	1h_ETO	NOTEST	0	0	0	0	1	1	no
XLOC_001018	XLOC_001018	Cops5	1:10024601-10038127	1h_mock	1h_ETO	NOTEST	0	0	0	0	1	1	no
XLOC_001019	XLOC_001019	Arfgef1	1:10137570-10232670	1h_mock	1h_ETO	OK	0	0	0.0304913	0	0.70105	1	no
XLOC_001020	XLOC_001020	Cpa6	1:10324719-10719945	1h_mock	1h_ETO	NOTEST	0	0	0	0	1	1	no
XLOC_001024	XLOC_001024	Slco5a1	1:12866548-12991177	1h_mock	1h_ETO	NOTEST	0	0	0	0	1	1	no
XLOC_001025	XLOC_001025	Prdm14	1:13113456-13127163	1h_mock	1h_ETO	NOTEST	0	0	0	0	1	1	no
XLOC_001026	XLOC_001026	Ncoa2	1:13139104-13374083	1h_mock	1h_ETO	OK	0	0	0.203831	0	0.2477	1	no
XLOC_001028	XLOC_001028	Tram1	1:13564701-13589864	1h_mock	1h_ETO	NOTEST	0	0	0	0	1	1	no
XLOC_001029	XLOC_001029	Lactb2	1:13624844-13660546	1h_mock	1h_ETO	NOTEST	0	0	0	0	1	1	no
XLOC_001032	XLOC_001032	Eya1	1:14168953-14310200	1h_mock	1h_ETO	OK	0	0	0.0653346	0	0.76265	1	no
XLOC_001033	XLOC_001033	Msc	1:14753345-14758373	1h_mock	1h_ETO	NOTEST	0	0	0	0	1	1	no
XLOC_001035	XLOC_001035	Trpa1	1:14872647-14918862	1h_mock	1h_ETO	NOTEST	0	0	0	0	1	1	no
XLOC_001039	XLOC_001039	Sbspon	1:15853861-15892722	1h_mock	1h_ETO	NOTEST	0	0	0	0	1	1	no
XLOC_001040	XLOC_001040	4930444P10Rik	1:16065978-16093325	1h_mock	1h_ETO	NOTEST	0	0	0	0	1	1	no
XLOC_001041	XLOC_001041	Rpl7	1:16101294-16104662	1h_mock	1h_ETO	OK	0	0	0.0352668	0	0.6893	1	no
XLOC_001042	XLOC_001042	Stau2	1:16228673-16520112	1h_mock	1h_ETO	OK	0	0	0.0879186	0	0.96375	1	no
XLOC_001043	XLOC_001043	Ube2w	1:16540789-16619489	1h_mock	1h_ETO	OK	0	0	0.039649	0	0.8066	1	no
XLOC_001044	XLOC_001044	Tceb1	1:16642765-16656865	1h_mock	1h_ETO	NOTEST	0	0	0	0	1	1	no
XLOC_001045	XLOC_001045	Gm5828	1:16768269-16770138	1h_mock	1h_ETO	NOTEST	0	0	0	0	1	1	no
XLOC_001046	XLOC_001046	Jph1	1:16994937-17097889	1h_mock	1h_ETO	NOTEST	0	0	0	0	1	1	no
XLOC_001048	XLOC_001048	Crisp4	1:18115190-18145902	1h_mock	1h_ETO	NOTEST	0	0	0	0	1	1	no
XLOC_001050	XLOC_001050	Defb18	1:18236472-18237443	1h_mock	1h_ETO	NOTEST	0	0	0	0	1	1	no
XLOC_001051	XLOC_001051	Defb41,Gm15386	1:18250979-18265138	1h_mock	1h_ETO	NOTEST	0	0	0	0	1	1	no
XLOC_001057	XLOC_001057	Pkhd1	1:20057778-20618064	1h_mock	1h_ETO	NOTEST	0	0	0	0	1	1	no
XLOC_001060	XLOC_001060	Il17f	1:20777150-20784270	1h_mock	1h_ETO	NOTEST	0	0	0	0	1	1	no
XLOC_001061	XLOC_001061	Mcm3	1:20802973-20820278	1h_mock	1h_ETO	NOTEST	0	0	0	0	1	1	no
XLOC_001065	XLOC_001065	Tram2	1:20996295-21079229	1h_mock	1h_ETO	NOTEST	0	0	0	0	1	1	no
XLOC_001068	XLOC_001068	Kcnq5	1:21398402-21962530	1h_mock	1h_ETO	NOTEST	0	0	0	0	1	1	no
XLOC_001070	XLOC_001070	Rims1	1:22286250-22805994	1h_mock	1h_ETO	NOTEST	0	0	0	0	1	1	no
XLOC_001071	XLOC_001071	4933415F23Rik	1:23100472-23102253	1h_mock	1h_ETO	NOTEST	0	0	0	0	1	1	no
XLOC_001072	XLOC_001072	Gm6420	1:23255986-23256406	1h_mock	1h_ETO	NOTEST	0	0	0	0	1	1	no
XLOC_001073	XLOC_001073	Ogfrl1	1:23366423-23383175	1h_mock	1h_ETO	NOTEST	0	0	0	0	1	1	no
XLOC_001074	XLOC_001074	Smap1	1:23761752-23922317	1h_mock	1h_ETO	OK	0	0	0.0843948	0	0.3208	1	no
XLOC_001075	XLOC_001075	1110058L19Rik	1:23995938-24005894	1h_mock	1h_ETO	NOTEST	0	0	0	0	1	1	no
XLOC_001076	XLOC_001076	Fam135a	1:24010757-24100341	1h_mock	1h_ETO	NOTEST	0	0	0	0	1	1	no
XLOC_001077	XLOC_001077	Col19a1	1:24261889-24587472	1h_mock	1h_ETO	NOTEST	0	0	0	0	1	1	no
XLOC_001079	XLOC_001079	Gm10222	1:24612403-24612700	1h_mock	1h_ETO	NOTEST	0	0	0	0	1	1	no
XLOC_001080	XLOC_001080	Bai3	1:25067475-25829707	1h_mock	1h_ETO	NOTEST	0	0	0	0	1	1	no
XLOC_001082	XLOC_001082	4931408C20Rik	1:26681813-26687460	1h_mock	1h_ETO	NOTEST	0	0	0	0	1	1	no
XLOC_001085	XLOC_001085	Gm597	1:28776143-28780252	1h_mock	1h_ETO	NOTEST	0	0	0	0	1	1	no
XLOC_001090	XLOC_001090	Gm9898	1:30718553-30719961	1h_mock	1h_ETO	NOTEST	0	0	0	0	1	1	no
XLOC_001091	XLOC_001091	Phf3	1:30802341-30863256	1h_mock	1h_ETO	NOTEST	0	0	0	0	1	1	no
XLOC_001092	XLOC_001092	Ptp4a1	1:30940302-30949770	1h_mock	1h_ETO	OK	0	0	0.0513592	0	0.81715	1	no
XLOC_001093	XLOC_001093	Gm5698	1:30976949-30978965	1h_mock	1h_ETO	NOTEST	0	0	0	0	1	1	no
XLOC_001095	XLOC_001095	Gm5699	1:30997866-30999905	1h_mock	1h_ETO	NOTEST	0	0	0	0	1	1	no
XLOC_001097	XLOC_001097	4931428L18Rik	1:31141077-31222661	1h_mock	1h_ETO	NOTEST	0	0	0	0	1	1	no
XLOC_001102	XLOC_001102	Gm5415	1:32172805-32657738	1h_mock	1h_ETO	NOTEST	0	0	0	0	1	1	no
XLOC_001104	XLOC_001104	Prim2	1:33453810-33669786	1h_mock	1h_ETO	NOTEST	0	0	0	0	1	1	no
XLOC_001105	XLOC_001105	Bag2	1:33745483-33757794	1h_mock	1h_ETO	NOTEST	0	0	0	0	1	1	no
XLOC_001106	XLOC_001106	Zfp451	1:33760471-33814595	1h_mock	1h_ETO	OK	0	0	0.0819222	0	0.89955	1	no
XLOC_001108	XLOC_001108	Bend6	1:33852051-33907816	1h_mock	1h_ETO	NOTEST	0	0	0	0	1	1	no
XLOC_001112	XLOC_001112	Ccdc115	1:34436670-34439672	1h_mock	1h_ETO	NOTEST	0	0	0	0	1	1	no
XLOC_001113	XLOC_001113	Prss40	1:34535647-34560943	1h_mock	1h_ETO	NOTEST	0	0	0	0	1	1	no
XLOC_001114	XLOC_001114	1700101I19Rik	1:34579223-34579613	1h_mock	1h_ETO	NOTEST	0	0	0	0	1	1	no
XLOC_001115	XLOC_001115	Fam168b	1:34678187-34843065	1h_mock	1h_ETO	OK	0	0	0.0224692	0	0.8923	1	no
XLOC_001117	XLOC_001117	Uggt1	1:36141529-36244305	1h_mock	1h_ETO	OK	0	0	0.0568445	0	0.80855	1	no
XLOC_001119	XLOC_001119	Neurl3	1:36264601-36273425	1h_mock	1h_ETO	NOTEST	0	0	0	0	1	1	no
XLOC_001120	XLOC_001120	Kansl3	1:36335729-36369181	1h_mock	1h_ETO	NOTEST	0	0	0	0	1	1	no
XLOC_001122	XLOC_001122	Lman2l	1:36372290-36445271	1h_mock	1h_ETO	OK	0	0	0.196614	0	0.3067	1	no
XLOC_001123	XLOC_001123	Ankrd23	1:36530533-36535729	1h_mock	1h_ETO	NOTEST	0	0	0	0	1	1	no
XLOC_001124	XLOC_001124	Ankrd39	1:36538172-36547201	1h_mock	1h_ETO	NOTEST	0	0	0	0	1	1	no
XLOC_001125	XLOC_001125	Sema4c	1:36548641-36558349	1h_mock	1h_ETO	NOTEST	0	0	0	0	1	1	no
XLOC_001126	XLOC_001126	Fam178b	1:36558358-36683183	1h_mock	1h_ETO	NOTEST	0	0	0	0	1	1	no
XLOC_001127	XLOC_001127	Actr1b	1:36699201-36714422	1h_mock	1h_ETO	OK	0	0	0.00918584	0	0.8868	1	no
XLOC_001129	XLOC_001129	Tmem131	1:36792190-36939527	1h_mock	1h_ETO	NOTEST	0	0	0	0	1	1	no
XLOC_001132	XLOC_001132	Coa5	1:37417083-37430103	1h_mock	1h_ETO	NOTEST	0	0	0	0	1	1	no
XLOC_001133	XLOC_001133	Mgat4a	1:37439339-37541016	1h_mock	1h_ETO	NOTEST	0	0	0	0	1	1	no
XLOC_001135	XLOC_001135	2010300C02Rik	1:37611676-37720085	1h_mock	1h_ETO	NOTEST	0	0	0	0	1	1	no
XLOC_001136	XLOC_001136	Tsga10	1:37754571-37865298	1h_mock	1h_ETO	NOTEST	0	0	0	0	1	1	no
XLOC_001137	XLOC_001137	Mitd1	1:37871737-37890411	1h_mock	1h_ETO	NOTEST	0	0	0	0	1	1	no
XLOC_001138	XLOC_001138	Lyg2	1:37905920-37916493	1h_mock	1h_ETO	NOTEST	0	0	0	0	1	1	no
XLOC_001139	XLOC_001139	Lyg1	1:37933595-37957759	1h_mock	1h_ETO	NOTEST	0	0	0	0	1	1	no
XLOC_001140	XLOC_001140	Txndc9	1:37983866-37997346	1h_mock	1h_ETO	NOTEST	0	0	0	0	1	1	no
XLOC_001141	XLOC_001141	Rev1	1:37998009-38129662	1h_mock	1h_ETO	NOTEST	0	0	0	0	1	1	no
XLOC_001142	XLOC_001142	Aff3	1:38177325-38664955	1h_mock	1h_ETO	OK	0	0	0.0824997	0	0.7551	1	no
XLOC_001143	XLOC_001143	Lonrf2	1:38793668-38836090	1h_mock	1h_ETO	NOTEST	0	0	0	0	1	1	no
XLOC_001144	XLOC_001144	Chst10	1:38863876-38898160	1h_mock	1h_ETO	NOTEST	0	0	0	0	1	1	no
XLOC_001147	XLOC_001147	Tbc1d8	1:39367850-39478747	1h_mock	1h_ETO	NOTEST	0	0	0	0	1	1	no
XLOC_001148	XLOC_001148	Rnf149	1:39547569-39577405	1h_mock	1h_ETO	NOTEST	0	0	0	0	1	1	no
XLOC_001151	XLOC_001151	Creg2	1:39618405-39657390	1h_mock	1h_ETO	NOTEST	0	0	0	0	1	1	no
XLOC_001152	XLOC_001152	Rfx8	1:39665305-39720997	1h_mock	1h_ETO	NOTEST	0	0	0	0	1	1	no
XLOC_001153	XLOC_001153	Gm3646	1:39804140-39805332	1h_mock	1h_ETO	NOTEST	0	0	0	0	1	1	no
XLOC_001155	XLOC_001155	Mfsd9	1:40772037-40790687	1h_mock	1h_ETO	NOTEST	0	0	0	0	1	1	no
XLOC_001160	XLOC_001160	Tgfbrap1	1:43047268-43098622	1h_mock	1h_ETO	NOTEST	0	0	0	0	1	1	no
XLOC_001161	XLOC_001161	Fhl2	1:43123073-43163961	1h_mock	1h_ETO	NOTEST	0	0	0	0	1	1	no
XLOC_001162	XLOC_001162	Uxs1	1:43746965-43827800	1h_mock	1h_ETO	OK	0	0	0.031693	0	0.9437	1	no
XLOC_001164	XLOC_001164	Mettl21c	1:44009407-44020034	1h_mock	1h_ETO	NOTEST	0	0	0	0	1	1	no
XLOC_001166	XLOC_001166	Gm8251	1:44055951-44061936	1h_mock	1h_ETO	NOTEST	0	0	0	0	1	1	no
XLOC_001167	XLOC_001167	Kdelc1,Tex30	1:44086612-44118808	1h_mock	1h_ETO	OK	0	0	0.0520337	0	0.91195	1	no
XLOC_001168	XLOC_001168	Mettl21e	1:44204069-44218961	1h_mock	1h_ETO	NOTEST	0	0	0	0	1	1	no
XLOC_001169	XLOC_001169	Col5a2	1:45374320-45503282	1h_mock	1h_ETO	NOTEST	0	0	0	0	1	1	no
XLOC_001172	XLOC_001172	Gm5269	1:45889524-45890273	1h_mock	1h_ETO	NOTEST	0	0	0	0	1	1	no
XLOC_001173	XLOC_001173	Slc40a1	1:45908069-45925594	1h_mock	1h_ETO	NOTEST	0	0	0	0	1	1	no
XLOC_001175	XLOC_001175	Gm4776	1:46020071-46030469	1h_mock	1h_ETO	NOTEST	0	0	0	0	1	1	no
XLOC_001176	XLOC_001176	Slc39a10	1:46807543-46854046	1h_mock	1h_ETO	OK	0	0	0.0293418	0	0.75775	1	no
XLOC_001184	XLOC_001184	Nabp1	1:51469497-51478399	1h_mock	1h_ETO	NOTEST	0	0	0	0	1	1	no
XLOC_001185	XLOC_001185	Myo1b	1:51749764-51916071	1h_mock	1h_ETO	OK	0	0	0.0850767	0	0.52465	1	no
XLOC_001187	XLOC_001187	Gm8420	1:51940649-51941261	1h_mock	1h_ETO	NOTEST	0	0	0	0	1	1	no
XLOC_001188	XLOC_001188	Gm3940	1:51987147-52107188	1h_mock	1h_ETO	NOTEST	0	0	0	0	1	1	no
XLOC_001189	XLOC_001189	Gls	1:52163447-52233232	1h_mock	1h_ETO	OK	0	0	0.0276541	0	0.9993	1	no
XLOC_001191	XLOC_001191	Nab1	1:52457293-52500679	1h_mock	1h_ETO	OK	0	0	0.0570404	0	0.78175	1	no
XLOC_001193	XLOC_001193	Mfsd6	1:52656285-52727462	1h_mock	1h_ETO	NOTEST	0	0	0	0	1	1	no
XLOC_001194	XLOC_001194	Inpp1	1:52789412-52817688	1h_mock	1h_ETO	OK	0	0	0.100931	0	0.15435	1	no
XLOC_001196	XLOC_001196	1700019D03Rik	1:52922323-52963260	1h_mock	1h_ETO	NOTEST	0	0	0	0	1	1	no
XLOC_001197	XLOC_001197	1700019A02Rik	1:53158576-53187617	1h_mock	1h_ETO	NOTEST	0	0	0	0	1	1	no
XLOC_001198	XLOC_001198	Pms1	1:53189186-53297018	1h_mock	1h_ETO	OK	0	0	0.292929	0	0.0339	1	no
XLOC_001199	XLOC_001199	Asnsd1	1:53313623-53352752	1h_mock	1h_ETO	OK	0	0	0.0290921	0	0.6868	1	no
XLOC_001200	XLOC_001200	Dnah7a	1:53397001-53706784	1h_mock	1h_ETO	NOTEST	0	0	0	0	1	1	no
XLOC_001202	XLOC_001202	Stk17b	1:53755505-53785224	1h_mock	1h_ETO	NOTEST	0	0	0	0	1	1	no
XLOC_001203	XLOC_001203	Hecw2	1:53806881-54195168	1h_mock	1h_ETO	OK	0	0	0.0145783	0	0.89865	1	no
XLOC_001206	XLOC_001206	Gtf3c3	1:54397580-54438971	1h_mock	1h_ETO	NOTEST	0	0	0	0	1	1	no
XLOC_001207	XLOC_001207	Pgap1	1:54472999-54557684	1h_mock	1h_ETO	NOTEST	0	0	0	0	1	1	no
XLOC_001208	XLOC_001208	Ankrd44	1:54645339-54926387	1h_mock	1h_ETO	OK	0	0	0.0400405	0	0.7594	1	no
XLOC_001209	XLOC_001209	Sf3b1	1:54985168-55027478	1h_mock	1h_ETO	NOTEST	0	0	0	0	1	1	no
XLOC_001210	XLOC_001210	Hspd1	1:55077834-55091307	1h_mock	1h_ETO	OK	0	0	0.0309669	0	0.76435	1	no
XLOC_001212	XLOC_001212	Rftn2	1:55170158-55235622	1h_mock	1h_ETO	NOTEST	0	0	0	0	1	1	no
XLOC_001213	XLOC_001213	Boll	1:55248657-55363469	1h_mock	1h_ETO	NOTEST	0	0	0	0	1	1	no
XLOC_001215	XLOC_001215	Hsfy2	1:56636052-56637451	1h_mock	1h_ETO	NOTEST	0	0	0	0	1	1	no
XLOC_001216	XLOC_001216	Satb2	1:56793985-56978650	1h_mock	1h_ETO	NOTEST	0	0	0	0	1	1	no
XLOC_001219	XLOC_001219	Tyw5	1:57388236-57417953	1h_mock	1h_ETO	NOTEST	0	0	0	0	1	1	no
XLOC_001222	XLOC_001222	Kctd18	1:57955100-58025899	1h_mock	1h_ETO	OK	0	0	0.11003	0	0.72245	1	no
XLOC_001225	XLOC_001225	Clk1	1:58410188-58424066	1h_mock	1h_ETO	OK	0	0	0.00714504	0	0.94255	1	no
XLOC_001226	XLOC_001226	Ppil3	1:58430993-58505109	1h_mock	1h_ETO	NOTEST	0	0	0	0	1	1	no
XLOC_001227	XLOC_001227	Orc2	1:58430993-58505109	1h_mock	1h_ETO	OK	0	0	0.0193172	0	0.81305	1	no
XLOC_001229	XLOC_001229	Fam126b	1:58505147-58586323	1h_mock	1h_ETO	OK	0	0	0.00711141	0	0.92335	1	no
XLOC_001230	XLOC_001230	Als2cr12	1:58658116-58695989	1h_mock	1h_ETO	NOTEST	0	0	0	0	1	1	no
XLOC_001231	XLOC_001231	Trak2	1:58900448-58973430	1h_mock	1h_ETO	OK	0	0	0.0346861	0	0.94555	1	no
XLOC_001232	XLOC_001232	Als2cr11	1:58997122-59003443	1h_mock	1h_ETO	NOTEST	0	0	0	0	1	1	no
XLOC_001233	XLOC_001233	Als2cr11	1:59050505-59094900	1h_mock	1h_ETO	NOTEST	0	0	0	0	1	1	no
XLOC_001234	XLOC_001234	Tmem237	1:59100593-59237231	1h_mock	1h_ETO	OK	0	0	0.0937628	0	0.39715	1	no
XLOC_001235	XLOC_001235	Als2,Mpp4	1:59100593-59237231	1h_mock	1h_ETO	NOTEST	0	0	0	0	1	1	no
XLOC_001237	XLOC_001237	Sumo1	1:59639433-59670834	1h_mock	1h_ETO	NOTEST	0	0	0	0	1	1	no
XLOC_001238	XLOC_001238	Ica1l	1:59989069-60043087	1h_mock	1h_ETO	NOTEST	0	0	0	0	1	1	no
XLOC_001239	XLOC_001239	Wdr12	1:60076867-60151032	1h_mock	1h_ETO	OK	0	0	0.183167	0	0.0957	1	no
XLOC_001240	XLOC_001240	Raph1	1:60483190-60567104	1h_mock	1h_ETO	OK	0	0	0.0215248	0	0.99565	1	no
XLOC_001253	XLOC_001253	Ino80d	1:62958417-63176822	1h_mock	1h_ETO	OK	0	0	0.0750189	0	0.9714	1	no
XLOC_001254	XLOC_001254	Ndufs1	1:62958417-63176822	1h_mock	1h_ETO	NOTEST	0	0	0	0	1	1	no
XLOC_001255	XLOC_001255	Gpr1	1:63182690-63214543	1h_mock	1h_ETO	NOTEST	0	0	0	0	1	1	no
XLOC_001262	XLOC_001262	Dytn	1:63622850-63686927	1h_mock	1h_ETO	NOTEST	0	0	0	0	1	1	no
XLOC_001263	XLOC_001263	Mdh1b	1:63698818-63730318	1h_mock	1h_ETO	NOTEST	0	0	0	0	1	1	no
XLOC_001264	XLOC_001264	4933402D24Rik	1:63754906-63769267	1h_mock	1h_ETO	NOTEST	0	0	0	0	1	1	no
XLOC_001266	XLOC_001266	Klf7	1:64029446-64122282	1h_mock	1h_ETO	OK	0	0	0.0561003	0	0.4529	1	no
XLOC_001268	XLOC_001268	Mettl21a	1:64606472-64617242	1h_mock	1h_ETO	NOTEST	0	0	0	0	1	1	no
XLOC_001270	XLOC_001270	Fzd5	1:64730559-64737750	1h_mock	1h_ETO	NOTEST	0	0	0	0	1	1	no
XLOC_001271	XLOC_001271	Plekhm3	1:64785982-64956824	1h_mock	1h_ETO	OK	0	0	0.0841599	0	0.5769	1	no
XLOC_001274	XLOC_001274	Akr1cl	1:65012688-65032759	1h_mock	1h_ETO	NOTEST	0	0	0	0	1	1	no
XLOC_001275	XLOC_001275	Cryge	1:65048553-65051149	1h_mock	1h_ETO	NOTEST	0	0	0	0	1	1	no
XLOC_001276	XLOC_001276	Crygd	1:65061871-65063452	1h_mock	1h_ETO	NOTEST	0	0	0	0	1	1	no
XLOC_001277	XLOC_001277	Crygc	1:65071524-65073689	1h_mock	1h_ETO	NOTEST	0	0	0	0	1	1	no
XLOC_001278	XLOC_001278	Crygb	1:65080227-65082267	1h_mock	1h_ETO	NOTEST	0	0	0	0	1	1	no
XLOC_001279	XLOC_001279	Cryga,D630023F18Rik	1:65100388-65123214	1h_mock	1h_ETO	NOTEST	0	0	0	0	1	1	no
XLOC_001280	XLOC_001280	Idh1	1:65158615-65186479	1h_mock	1h_ETO	NOTEST	0	0	0	0	1	1	no
XLOC_001284	XLOC_001284	Kansl1l	1:66700830-66817562	1h_mock	1h_ETO	OK	0	0	0.0525728	0	0.8423	1	no
XLOC_001285	XLOC_001285	Acadl	1:66830838-66863277	1h_mock	1h_ETO	NOTEST	0	0	0	0	1	1	no
XLOC_001287	XLOC_001287	Myl1	1:66924294-66945404	1h_mock	1h_ETO	NOTEST	0	0	0	0	1	1	no
XLOC_001289	XLOC_001289	Lancl1	1:67000516-67038872	1h_mock	1h_ETO	OK	0	0	0.0134376	0	0.91225	1	no
XLOC_001290	XLOC_001290	Erbb4	1:68032185-69108059	1h_mock	1h_ETO	NOTEST	0	0	0	0	1	1	no
XLOC_001295	XLOC_001295	Ikzf2	1:69531213-69685960	1h_mock	1h_ETO	NOTEST	0	0	0	0	1	1	no
XLOC_001298	XLOC_001298	Bard1	1:71027497-71103146	1h_mock	1h_ETO	NOTEST	0	0	0	0	1	1	no
XLOC_001300	XLOC_001300	Abca12	1:71243089-71414910	1h_mock	1h_ETO	NOTEST	0	0	0	0	1	1	no
XLOC_001301	XLOC_001301	Fn1	1:71585522-71662843	1h_mock	1h_ETO	NOTEST	0	0	0	0	1	1	no
XLOC_001302	XLOC_001302	Mreg	1:72159232-72212307	1h_mock	1h_ETO	NOTEST	0	0	0	0	1	1	no
XLOC_001303	XLOC_001303	Pecr	1:72236464-72284314	1h_mock	1h_ETO	NOTEST	0	0	0	0	1	1	no
XLOC_001304	XLOC_001304	March4	1:72427111-72536930	1h_mock	1h_ETO	NOTEST	0	0	0	0	1	1	no
XLOC_001305	XLOC_001305	Ankar	1:72642979-72700564	1h_mock	1h_ETO	NOTEST	0	0	0	0	1	1	no
XLOC_001306	XLOC_001306	Igfbp5	1:72857931-72874884	1h_mock	1h_ETO	NOTEST	0	0	0	0	1	1	no
XLOC_001307	XLOC_001307	Tnp1	1:73015082-73015899	1h_mock	1h_ETO	NOTEST	0	0	0	0	1	1	no
XLOC_001309	XLOC_001309	Tns1	1:73910230-74124447	1h_mock	1h_ETO	NOTEST	0	0	0	0	1	1	no
XLOC_001310	XLOC_001310	Cxcr1	1:74191784-74194631	1h_mock	1h_ETO	NOTEST	0	0	0	0	1	1	no
XLOC_001312	XLOC_001312	Aamp	1:74279839-74284738	1h_mock	1h_ETO	OK	0	0	0.0358004	0	0.4114	1	no
XLOC_001313	XLOC_001313	Tmbim1	1:74284929-74353694	1h_mock	1h_ETO	OK	0	0	0.0296102	0	0.57365	1	no
XLOC_001314	XLOC_001314	Usp37	1:74409375-74588246	1h_mock	1h_ETO	NOTEST	0	0	0	0	1	1	no
XLOC_001315	XLOC_001315	Zfp142	1:74409375-74588246	1h_mock	1h_ETO	OK	0	0	0.00682542	0	0.99885	1	no
XLOC_001317	XLOC_001317	Rnf25	1:74593747-74601397	1h_mock	1h_ETO	OK	0	0	0.0636583	0	0.5412	1	no
XLOC_001318	XLOC_001318	Prkag3	1:74739498-74749221	1h_mock	1h_ETO	NOTEST	0	0	0	0	1	1	no
XLOC_001319	XLOC_001319	Fev	1:74881508-74885419	1h_mock	1h_ETO	NOTEST	0	0	0	0	1	1	no
XLOC_001320	XLOC_001320	Cryba2	1:74889933-74893143	1h_mock	1h_ETO	NOTEST	0	0	0	0	1	1	no
XLOC_001322	XLOC_001322	Ccdc108	1:74902070-74935599	1h_mock	1h_ETO	NOTEST	0	0	0	0	1	1	no
XLOC_001323	XLOC_001323	Ihh	1:74945318-74951651	1h_mock	1h_ETO	NOTEST	0	0	0	0	1	1	no
XLOC_001324	XLOC_001324	Nhej1	1:74967138-75046639	1h_mock	1h_ETO	NOTEST	0	0	0	0	1	1	no
XLOC_001325	XLOC_001325	Slc23a3	1:75125543-75133890	1h_mock	1h_ETO	NOTEST	0	0	0	0	1	1	no
XLOC_001326	XLOC_001326	Cnppd1	1:75134553-75142368	1h_mock	1h_ETO	NOTEST	0	0	0	0	1	1	no
XLOC_001327	XLOC_001327	Abcb6	1:75171716-75180392	1h_mock	1h_ETO	OK	0	0	0.207235	0	0.0712	1	no
XLOC_001328	XLOC_001328	Atg9a	1:75180865-75191923	1h_mock	1h_ETO	NOTEST	0	0	0	0	1	1	no
XLOC_001329	XLOC_001329	Glb1l	1:75192150-75210778	1h_mock	1h_ETO	NOTEST	0	0	0	0	1	1	no
XLOC_001330	XLOC_001330	Tuba4a	1:75210837-75219253	1h_mock	1h_ETO	NOTEST	0	0	0	0	1	1	no
XLOC_001331	XLOC_001331	A630095N17Rik	1:75220094-75232093	1h_mock	1h_ETO	NOTEST	0	0	0	0	1	1	no
XLOC_001332	XLOC_001332	Ptprn	1:75247040-75264208	1h_mock	1h_ETO	NOTEST	0	0	0	0	1	1	no
XLOC_001333	XLOC_001333	Resp18	1:75272198-75278415	1h_mock	1h_ETO	NOTEST	0	0	0	0	1	1	no
XLOC_001334	XLOC_001334	Dnpep	1:75307895-75317637	1h_mock	1h_ETO	NOTEST	0	0	0	0	1	1	no
XLOC_001337	XLOC_001337	Chpf,Obsl1	1:75474568-75506452	1h_mock	1h_ETO	OK	0	0	0.0528272	0	0.97825	1	no
XLOC_001339	XLOC_001339	Epha4	1:77367184-77515088	1h_mock	1h_ETO	NOTEST	0	0	0	0	1	1	no
XLOC_001342	XLOC_001342	Pax3	1:78101266-78197134	1h_mock	1h_ETO	OK	0	0	0.164004	0	0.396	1	no
XLOC_001343	XLOC_001343	Farsb	1:78310345-78488859	1h_mock	1h_ETO	NOTEST	0	0	0	0	1	1	no
XLOC_001344	XLOC_001344	BC035947	1:78497805-78538173	1h_mock	1h_ETO	NOTEST	0	0	0	0	1	1	no
XLOC_001345	XLOC_001345	Gm5830	1:78967636-78968079	1h_mock	1h_ETO	NOTEST	0	0	0	0	1	1	no
XLOC_001346	XLOC_001346	Scg2	1:79434668-79440090	1h_mock	1h_ETO	NOTEST	0	0	0	0	1	1	no
XLOC_001348	XLOC_001348	Ap1s3	1:79606875-79671972	1h_mock	1h_ETO	NOTEST	0	0	0	0	1	1	no
XLOC_001349	XLOC_001349	Wdfy1	1:79702261-79781445	1h_mock	1h_ETO	NOTEST	0	0	0	0	1	1	no
XLOC_001350	XLOC_001350	Serpine2	1:79794196-79858696	1h_mock	1h_ETO	NOTEST	0	0	0	0	1	1	no
XLOC_001352	XLOC_001352	Fam124b	1:80198705-80218473	1h_mock	1h_ETO	NOTEST	0	0	0	0	1	1	no
XLOC_001353	XLOC_001353	Cul3	1:80264922-80340480	1h_mock	1h_ETO	OK	0	0	0.0185394	0	0.99685	1	no
XLOC_001355	XLOC_001355	Dock10	1:80501072-80758553	1h_mock	1h_ETO	NOTEST	0	0	0	0	1	1	no
XLOC_001357	XLOC_001357	Irs1	1:82233100-82291416	1h_mock	1h_ETO	NOTEST	0	0	0	0	1	1	no
XLOC_001359	XLOC_001359	Col4a4	1:82452557-82586849	1h_mock	1h_ETO	NOTEST	0	0	0	0	1	1	no
XLOC_001361	XLOC_001361	Tm4sf20	1:82756648-82768461	1h_mock	1h_ETO	NOTEST	0	0	0	0	1	1	no
XLOC_001362	XLOC_001362	Slc19a3	1:83012522-83038448	1h_mock	1h_ETO	NOTEST	0	0	0	0	1	1	no
XLOC_001364	XLOC_001364	Sphkap	1:83254138-83408200	1h_mock	1h_ETO	NOTEST	0	0	0	0	1	1	no
XLOC_001365	XLOC_001365	Pid1	1:84036295-84364180	1h_mock	1h_ETO	OK	0	0	0.0415689	0	0.9916	1	no
XLOC_001367	XLOC_001367	Dner	1:84369840-84696221	1h_mock	1h_ETO	NOTEST	0	0	0	0	1	1	no
XLOC_001368	XLOC_001368	Trip12	1:84721188-84839304	1h_mock	1h_ETO	NOTEST	0	0	0	0	1	1	no
XLOC_001369	XLOC_001369	Slc16a14	1:84905897-84935125	1h_mock	1h_ETO	NOTEST	0	0	0	0	1	1	no
XLOC_001370	XLOC_001370	C130026I21Rik	1:84992689-85285491	1h_mock	1h_ETO	NOTEST	0	0	0	0	1	1	no
XLOC_001372	XLOC_001372	A530032D15Rik	1:84992689-85285491	1h_mock	1h_ETO	NOTEST	0	0	0	0	1	1	no
XLOC_001378	XLOC_001378	Sp110	1:85575675-85598817	1h_mock	1h_ETO	NOTEST	0	0	0	0	1	1	no
XLOC_001381	XLOC_001381	A630001G21Rik	1:85717082-85778643	1h_mock	1h_ETO	OK	0	0	0.202545	0	0.1218	1	no
XLOC_001382	XLOC_001382	Gpr55	1:85928482-85961055	1h_mock	1h_ETO	NOTEST	0	0	0	0	1	1	no
XLOC_001383	XLOC_001383	Htr2b	1:86064386-86301375	1h_mock	1h_ETO	NOTEST	0	0	0	0	1	1	no
XLOC_001385	XLOC_001385	Ncl	1:86344718-86359455	1h_mock	1h_ETO	NOTEST	0	0	0	0	1	1	no
XLOC_001389	XLOC_001389	Nmur1	1:86386241-86388162	1h_mock	1h_ETO	NOTEST	0	0	0	0	1	1	no
XLOC_001390	XLOC_001390	Pde6d	1:86542993-86582629	1h_mock	1h_ETO	NOTEST	0	0	0	0	1	1	no
XLOC_001392	XLOC_001392	Nppc	1:86666292-86670573	1h_mock	1h_ETO	NOTEST	0	0	0	0	1	1	no
XLOC_001394	XLOC_001394	Alppl2	1:87086689-87089928	1h_mock	1h_ETO	NOTEST	0	0	0	0	1	1	no
XLOC_001395	XLOC_001395	Alpi	1:87098001-87101606	1h_mock	1h_ETO	NOTEST	0	0	0	0	1	1	no
XLOC_001396	XLOC_001396	Ecel1	1:87147654-87156521	1h_mock	1h_ETO	NOTEST	0	0	0	0	1	1	no
XLOC_001399	XLOC_001399	Kcnj13	1:87326997-87450796	1h_mock	1h_ETO	OK	0	0	0.205876	0	0.52885	1	no
XLOC_001401	XLOC_001401	Ngef	1:87476833-87597845	1h_mock	1h_ETO	NOTEST	0	0	0	0	1	1	no
XLOC_001403	XLOC_001403	Usp40	1:87945120-88008551	1h_mock	1h_ETO	NOTEST	0	0	0	0	1	1	no
XLOC_001405	XLOC_001405	Dnajb3	1:88055387-88220002	1h_mock	1h_ETO	NOTEST	0	0	0	0	1	1	no
XLOC_001406	XLOC_001406	Hjurp	1:88262470-88277633	1h_mock	1h_ETO	OK	0	0	0.0251803	0	0.9559	1	no
XLOC_001408	XLOC_001408	Glrp1	1:88501122-88509886	1h_mock	1h_ETO	NOTEST	0	0	0	0	1	1	no
XLOC_001409	XLOC_001409	Arl4c	1:88673124-88702221	1h_mock	1h_ETO	NOTEST	0	0	0	0	1	1	no
XLOC_001410	XLOC_001410	Gbx2	1:89927961-89933290	1h_mock	1h_ETO	NOTEST	0	0	0	0	1	1	no
XLOC_001411	XLOC_001411	Asb18	1:89952590-90014666	1h_mock	1h_ETO	NOTEST	0	0	0	0	1	1	no
XLOC_001412	XLOC_001412	Iqca	1:90042131-90153401	1h_mock	1h_ETO	NOTEST	0	0	0	0	1	1	no
XLOC_001413	XLOC_001413	Col6a3	1:90765922-90843971	1h_mock	1h_ETO	OK	0	0	0.0250629	0	0.9163	1	no
XLOC_001414	XLOC_001414	Rab17	1:90958132-90969661	1h_mock	1h_ETO	NOTEST	0	0	0	0	1	1	no
XLOC_001417	XLOC_001417	Ilkap	1:91375830-91398783	1h_mock	1h_ETO	NOTEST	0	0	0	0	1	1	no
XLOC_001418	XLOC_001418	Hes6	1:91411482-91414038	1h_mock	1h_ETO	NOTEST	0	0	0	0	1	1	no
XLOC_001419	XLOC_001419	Per2	1:91415983-91459330	1h_mock	1h_ETO	NOTEST	0	0	0	0	1	1	no
XLOC_001420	XLOC_001420	Hdac4	1:91928784-91931176	1h_mock	1h_ETO	NOTEST	0	0	0	0	1	1	no
XLOC_001421	XLOC_001421	Hdac4	1:91932756-92148393	1h_mock	1h_ETO	NOTEST	0	0	0	0	1	1	no
XLOC_001422	XLOC_001422	Ndufa10	1:92439009-92473860	1h_mock	1h_ETO	NOTEST	0	0	0	0	1	1	no
XLOC_001424	XLOC_001424	Olfr1416	1:92479680-92480619	1h_mock	1h_ETO	NOTEST	0	0	0	0	1	1	no
XLOC_001425	XLOC_001425	Olfr1415	1:92490817-92491753	1h_mock	1h_ETO	NOTEST	0	0	0	0	1	1	no
XLOC_001426	XLOC_001426	Olfr1414	1:92511047-92518515	1h_mock	1h_ETO	NOTEST	0	0	0	0	1	1	no
XLOC_001428	XLOC_001428	Myeov2	1:92637144-92641985	1h_mock	1h_ETO	OK	0	0	0.00334457	0	0.9184	1	no
XLOC_001429	XLOC_001429	Otos	1:92644217-92648841	1h_mock	1h_ETO	NOTEST	0	0	0	0	1	1	no
XLOC_001430	XLOC_001430	Ankmy1	1:92870128-92902906	1h_mock	1h_ETO	NOTEST	0	0	0	0	1	1	no
XLOC_001432	XLOC_001432	Kif1a	1:93015455-93101865	1h_mock	1h_ETO	OK	0	0	0.0473341	0	0.7586	1	no
XLOC_001433	XLOC_001433	2310007B03Rik	1:93151348-93160948	1h_mock	1h_ETO	NOTEST	0	0	0	0	1	1	no
XLOC_001434	XLOC_001434	Mterfd2	1:93235840-93305915	1h_mock	1h_ETO	OK	0	0	0.0164926	0	0.98675	1	no
XLOC_001435	XLOC_001435	Pask	1:93308769-93373489	1h_mock	1h_ETO	NOTEST	0	0	0	0	1	1	no
XLOC_001436	XLOC_001436	Hdlbp	1:93405939-93478808	1h_mock	1h_ETO	NOTEST	0	0	0	0	1	1	no
XLOC_001437	XLOC_001437	Stk25	1:93512078-93635722	1h_mock	1h_ETO	OK	0	0	0.0181476	0	0.8321	1	no
XLOC_001438	XLOC_001438	Thap4	1:93705390-93789434	1h_mock	1h_ETO	NOTEST	0	0	0	0	1	1	no
XLOC_001439	XLOC_001439	Dtymk	1:93792575-93801934	1h_mock	1h_ETO	OK	0	0	0.0291586	0	0.82075	1	no
XLOC_001441	XLOC_001441	Pdcd1	1:94038306-94052553	1h_mock	1h_ETO	NOTEST	0	0	0	0	1	1	no
XLOC_001444	XLOC_001444	St8sia4	1:95587683-95667594	1h_mock	1h_ETO	NOTEST	0	0	0	0	1	1	no
XLOC_001447	XLOC_001447	Slco4c1	1:96818783-96872171	1h_mock	1h_ETO	NOTEST	0	0	0	0	1	1	no
XLOC_001448	XLOC_001448	Slco6b1	1:96906175-96997577	1h_mock	1h_ETO	NOTEST	0	0	0	0	1	1	no
XLOC_001450	XLOC_001450	Slco6c1	1:97059037-97128253	1h_mock	1h_ETO	NOTEST	0	0	0	0	1	1	no
XLOC_001451	XLOC_001451	D1Ertd622e	1:97643902-97662074	1h_mock	1h_ETO	OK	0	0	0.00881649	0	0.94335	1	no
XLOC_001452	XLOC_001452	Ppip5k2	1:97706047-97793709	1h_mock	1h_ETO	OK	0	0	0.0158806	0	0.74665	1	no
XLOC_001453	XLOC_001453	Pam	1:97795113-98095646	1h_mock	1h_ETO	OK	0	0	0.0500067	0	0.8646	1	no
XLOC_001464	XLOC_001464	Rnf152	1:105276916-105361624	1h_mock	1h_ETO	NOTEST	0	0	0	0	1	1	no
XLOC_001465	XLOC_001465	Pign	1:105518421-105659008	1h_mock	1h_ETO	NOTEST	0	0	0	0	1	1	no
XLOC_001466	XLOC_001466	Bcl2	1:106538177-106714274	1h_mock	1h_ETO	NOTEST	0	0	0	0	1	1	no
XLOC_001468	XLOC_001468	Kdsr	1:106720409-106759742	1h_mock	1h_ETO	NOTEST	0	0	0	0	1	1	no
XLOC_001469	XLOC_001469	Vps4b	1:106764070-106796728	1h_mock	1h_ETO	NOTEST	0	0	0	0	1	1	no
XLOC_001472	XLOC_001472	Serpinb3a	1:107045586-107052337	1h_mock	1h_ETO	NOTEST	0	0	0	0	1	1	no
XLOC_001473	XLOC_001473	Serpinb3d	1:107078192-107083480	1h_mock	1h_ETO	NOTEST	0	0	0	0	1	1	no
XLOC_001475	XLOC_001475	Serpinb3b,Serpinb3c	1:107153939-107278371	1h_mock	1h_ETO	NOTEST	0	0	0	0	1	1	no
XLOC_001483	XLOC_001483	Cdh19	1:110889194-110977372	1h_mock	1h_ETO	NOTEST	0	0	0	0	1	1	no
XLOC_001484	XLOC_001484	Dsel	1:111858701-111864909	1h_mock	1h_ETO	NOTEST	0	0	0	0	1	1	no
XLOC_001488	XLOC_001488	Tsn	1:118298516-118311132	1h_mock	1h_ETO	NOTEST	0	0	0	0	1	1	no
XLOC_001490	XLOC_001490	2900060B14Rik	1:118389057-118609432	1h_mock	1h_ETO	NOTEST	0	0	0	0	1	1	no
XLOC_001493	XLOC_001493	Gli2	1:118834131-119053619	1h_mock	1h_ETO	NOTEST	0	0	0	0	1	1	no
XLOC_001494	XLOC_001494	Inhbb	1:119415464-119422248	1h_mock	1h_ETO	NOTEST	0	0	0	0	1	1	no
XLOC_001495	XLOC_001495	Ralb	1:119470304-119504794	1h_mock	1h_ETO	NOTEST	0	0	0	0	1	1	no
XLOC_001497	XLOC_001497	Epb4.1l5	1:119545032-119649000	1h_mock	1h_ETO	NOTEST	0	0	0	0	1	1	no
XLOC_001498	XLOC_001498	Ptpn4	1:119658043-119837613	1h_mock	1h_ETO	OK	0	0	0.133261	0	0.6193	1	no
XLOC_001499	XLOC_001499	Tmem177	1:119907889-119913208	1h_mock	1h_ETO	NOTEST	0	0	0	0	1	1	no
XLOC_001500	XLOC_001500	Gm101	1:119923340-119997234	1h_mock	1h_ETO	NOTEST	0	0	0	0	1	1	no
XLOC_001501	XLOC_001501	Tmem37	1:120067376-120074074	1h_mock	1h_ETO	NOTEST	0	0	0	0	1	1	no
XLOC_001502	XLOC_001502	Dbi	1:120113279-120121078	1h_mock	1h_ETO	OK	0	0	0.0395159	0	0.6005	1	no
XLOC_001503	XLOC_001503	Steap3	1:120190756-120272705	1h_mock	1h_ETO	OK	0	0	2.57045e-06	0	0.99995	1	no
XLOC_001504	XLOC_001504	Marco	1:120474537-120505084	1h_mock	1h_ETO	NOTEST	0	0	0	0	1	1	no
XLOC_001505	XLOC_001505	Insig2	1:121304352-121332589	1h_mock	1h_ETO	OK	0	0	0.233125	0	0.261	1	no
XLOC_001508	XLOC_001508	Htr5b	1:121509841-121528465	1h_mock	1h_ETO	NOTEST	0	0	0	0	1	1	no
XLOC_001509	XLOC_001509	Ddx18	1:121553834-121567989	1h_mock	1h_ETO	OK	0	0	0.0170353	0	0.8398	1	no
XLOC_001511	XLOC_001511	Dpp10	1:123332141-124046412	1h_mock	1h_ETO	NOTEST	0	0	0	0	1	1	no
XLOC_001513	XLOC_001513	Actr3	1:125392904-125435727	1h_mock	1h_ETO	NOTEST	0	0	0	0	1	1	no
XLOC_001514	XLOC_001514	Lypd1	1:125676994-125913101	1h_mock	1h_ETO	OK	0	0	0.238361	0	0.22245	1	no
XLOC_001515	XLOC_001515	Nckap5	1:125913619-126830799	1h_mock	1h_ETO	NOTEST	0	0	0	0	1	1	no
XLOC_001517	XLOC_001517	Tmem163	1:127486545-127678096	1h_mock	1h_ETO	NOTEST	0	0	0	0	1	1	no
XLOC_001518	XLOC_001518	Map3k19	1:127815270-127840290	1h_mock	1h_ETO	NOTEST	0	0	0	0	1	1	no
XLOC_001519	XLOC_001519	Zranb3	1:127954183-128103047	1h_mock	1h_ETO	NOTEST	0	0	0	0	1	1	no
XLOC_001520	XLOC_001520	Lct	1:128284755-128328318	1h_mock	1h_ETO	NOTEST	0	0	0	0	1	1	no
XLOC_001521	XLOC_001521	Mcm6	1:128331590-128359656	1h_mock	1h_ETO	NOTEST	0	0	0	0	1	1	no
XLOC_001522	XLOC_001522	Dars	1:128363707-128417416	1h_mock	1h_ETO	NOTEST	0	0	0	0	1	1	no
XLOC_001524	XLOC_001524	Cxcr4	1:128588198-128592293	1h_mock	1h_ETO	OK	0	0	0.00109796	0	0.9881	1	no
XLOC_001530	XLOC_001530	Daf2	1:130388536-130437914	1h_mock	1h_ETO	NOTEST	0	0	0	0	1	1	no
XLOC_001532	XLOC_001532	Cd55	1:130439026-130557075	1h_mock	1h_ETO	OK	0	0	0.0408475	0	0.58815	1	no
XLOC_001533	XLOC_001533	Zp3r	1:130576712-130629621	1h_mock	1h_ETO	NOTEST	0	0	0	0	1	1	no
XLOC_001535	XLOC_001535	C4bp	1:130634772-130661632	1h_mock	1h_ETO	NOTEST	0	0	0	0	1	1	no
XLOC_001536	XLOC_001536	Pfkfb2	1:130689042-130729253	1h_mock	1h_ETO	OK	0	0	0.00953053	0	0.91665	1	no
XLOC_001538	XLOC_001538	Il24	1:130882073-130887454	1h_mock	1h_ETO	NOTEST	0	0	0	0	1	1	no
XLOC_001539	XLOC_001539	Il20	1:130907191-130911296	1h_mock	1h_ETO	NOTEST	0	0	0	0	1	1	no
XLOC_001540	XLOC_001540	Il19	1:130932657-130940073	1h_mock	1h_ETO	NOTEST	0	0	0	0	1	1	no
XLOC_001541	XLOC_001541	Mapkapk2	1:131053703-131097543	1h_mock	1h_ETO	NOTEST	0	0	0	0	1	1	no
XLOC_001544	XLOC_001544	Dyrk3	1:131128440-131138234	1h_mock	1h_ETO	NOTEST	0	0	0	0	1	1	no
XLOC_001545	XLOC_001545	Rassf5	1:131153180-131245258	1h_mock	1h_ETO	OK	0	0	0.0916347	0	0.40455	1	no
XLOC_001546	XLOC_001546	Ikbke	1:131254342-131279606	1h_mock	1h_ETO	NOTEST	0	0	0	0	1	1	no
XLOC_001547	XLOC_001547	Srgap2	1:131285250-131527361	1h_mock	1h_ETO	NOTEST	0	0	0	0	1	1	no
XLOC_001550	XLOC_001550	Mfsd4	1:132007606-132068062	1h_mock	1h_ETO	OK	0	0	0.00289079	0	0.975	1	no
XLOC_001551	XLOC_001551	Cdk18	1:132113549-132139685	1h_mock	1h_ETO	NOTEST	0	0	0	0	1	1	no
XLOC_001553	XLOC_001553	Gm10188	1:132191435-132257381	1h_mock	1h_ETO	NOTEST	0	0	0	0	1	1	no
XLOC_001554	XLOC_001554	Tmcc2	1:132356314-132391281	1h_mock	1h_ETO	NOTEST	0	0	0	0	1	1	no
XLOC_001556	XLOC_001556	Cntn2	1:132509424-132542940	1h_mock	1h_ETO	NOTEST	0	0	0	0	1	1	no
XLOC_001557	XLOC_001557	Nfasc	1:132564690-132741797	1h_mock	1h_ETO	NOTEST	0	0	0	0	1	1	no
XLOC_001559	XLOC_001559	Mdm4	1:132989844-133025366	1h_mock	1h_ETO	OK	0	0	0.0172557	0	0.76815	1	no
XLOC_001560	XLOC_001560	Gm26616	1:133131142-133139783	1h_mock	1h_ETO	NOTEST	0	0	0	0	1	1	no
XLOC_001561	XLOC_001561	Sox13	1:133382302-133424377	1h_mock	1h_ETO	NOTEST	0	0	0	0	1	1	no
XLOC_001562	XLOC_001562	Snrpe	1:133603870-133610291	1h_mock	1h_ETO	OK	0	0	0.0331124	0	0.87745	1	no
XLOC_001563	XLOC_001563	Zbed6,Zc3h11a	1:133619870-133661380	1h_mock	1h_ETO	OK	0	0	0.0283343	0	0.56805	1	no
XLOC_001564	XLOC_001564	Lax1	1:133679028-133690108	1h_mock	1h_ETO	NOTEST	0	0	0	0	1	1	no
XLOC_001565	XLOC_001565	Gm17678	1:133701638-133701881	1h_mock	1h_ETO	NOTEST	0	0	0	0	1	1	no
XLOC_001566	XLOC_001566	Atp2b4	1:133702673-133801041	1h_mock	1h_ETO	OK	0	0	0.0625994	0	0.87835	1	no
XLOC_001567	XLOC_001567	Optc	1:133897198-133921414	1h_mock	1h_ETO	NOTEST	0	0	0	0	1	1	no
XLOC_001568	XLOC_001568	Prelp	1:133897198-133921414	1h_mock	1h_ETO	NOTEST	0	0	0	0	1	1	no
XLOC_001569	XLOC_001569	Btg2	1:134075169-134079120	1h_mock	1h_ETO	NOTEST	0	0	0	0	1	1	no
XLOC_001570	XLOC_001570	Adora1	1:134193447-134235431	1h_mock	1h_ETO	NOTEST	0	0	0	0	1	1	no
XLOC_001572	XLOC_001572	Ppfia4	1:134296782-134332928	1h_mock	1h_ETO	NOTEST	0	0	0	0	1	1	no
XLOC_001573	XLOC_001573	Tmem183a	1:134346096-134361999	1h_mock	1h_ETO	NOTEST	0	0	0	0	1	1	no
XLOC_001574	XLOC_001574	4931440L10Rik	1:134540940-134549682	1h_mock	1h_ETO	NOTEST	0	0	0	0	1	1	no
XLOC_001576	XLOC_001576	Ppp1r12b	1:134754657-134955942	1h_mock	1h_ETO	NOTEST	0	0	0	0	1	1	no
XLOC_001577	XLOC_001577	Lgr6	1:134986347-135105276	1h_mock	1h_ETO	NOTEST	0	0	0	0	1	1	no
XLOC_001580	XLOC_001580	Gpr37l1	1:135160233-135167681	1h_mock	1h_ETO	NOTEST	0	0	0	0	1	1	no
XLOC_001581	XLOC_001581	Elf3	1:135248560-135284084	1h_mock	1h_ETO	NOTEST	0	0	0	0	1	1	no
XLOC_001582	XLOC_001582	Rnpep	1:135248560-135284084	1h_mock	1h_ETO	OK	0	0	0.0068351	0	0.89045	1	no
XLOC_001583	XLOC_001583	Timm17a	1:135301531-135313778	1h_mock	1h_ETO	OK	0	0	0.00185705	0	0.92155	1	no
XLOC_001585	XLOC_001585	Shisa4	1:135371056-135375237	1h_mock	1h_ETO	NOTEST	0	0	0	0	1	1	no
XLOC_001586	XLOC_001586	Ipo9	1:135382311-135430499	1h_mock	1h_ETO	OK	0	0	0.037774	0	0.93275	1	no
XLOC_001587	XLOC_001587	Nav1	1:135434579-135599950	1h_mock	1h_ETO	NOTEST	0	0	0	0	1	1	no
XLOC_001589	XLOC_001589	Nav1	1:135606446-135688105	1h_mock	1h_ETO	NOTEST	0	0	0	0	1	1	no
XLOC_001590	XLOC_001590	Pkp1	1:135871394-135919207	1h_mock	1h_ETO	NOTEST	0	0	0	0	1	1	no
XLOC_001591	XLOC_001591	Igfn1	1:135953577-136006342	1h_mock	1h_ETO	NOTEST	0	0	0	0	1	1	no
XLOC_001593	XLOC_001593	Mroh3	1:136181473-136207097	1h_mock	1h_ETO	NOTEST	0	0	0	0	1	1	no
XLOC_001594	XLOC_001594	5730559C18Rik	1:136213521-136234280	1h_mock	1h_ETO	NOTEST	0	0	0	0	1	1	no
XLOC_001595	XLOC_001595	Gpr25	1:136258913-136346104	1h_mock	1h_ETO	NOTEST	0	0	0	0	1	1	no
XLOC_001596	XLOC_001596	Camsap2	1:136258913-136346104	1h_mock	1h_ETO	NOTEST	0	0	0	0	1	1	no
XLOC_001600	XLOC_001600	Nr5a2	1:136843583-136960427	1h_mock	1h_ETO	NOTEST	0	0	0	0	1	1	no
XLOC_001607	XLOC_001607	Ptprc	1:138062860-138175706	1h_mock	1h_ETO	OK	0	0	0.0444345	0	0.8728	1	no
XLOC_001608	XLOC_001608	Nek7	1:138484713-138619696	1h_mock	1h_ETO	NOTEST	0	0	0	0	1	1	no
XLOC_001609	XLOC_001609	Lhx9	1:138825185-138848576	1h_mock	1h_ETO	OK	0	0	0.048306	0	0.943	1	no
XLOC_001610	XLOC_001610	2310009B15Rik	1:138851978-138856854	1h_mock	1h_ETO	NOTEST	0	0	0	0	1	1	no
XLOC_001614	XLOC_001614	Crb1	1:139197055-139377100	1h_mock	1h_ETO	NOTEST	0	0	0	0	1	1	no
XLOC_001615	XLOC_001615	Cfhr1	1:139547061-139560258	1h_mock	1h_ETO	NOTEST	0	0	0	0	1	1	no
XLOC_001616	XLOC_001616	Cfhr3	1:139593754-139608282	1h_mock	1h_ETO	NOTEST	0	0	0	0	1	1	no
XLOC_001617	XLOC_001617	Gm4788	1:139697634-139781239	1h_mock	1h_ETO	NOTEST	0	0	0	0	1	1	no
XLOC_001618	XLOC_001618	Cfhr2	1:139810292-139858689	1h_mock	1h_ETO	NOTEST	0	0	0	0	1	1	no
XLOC_001621	XLOC_001621	Cfh	1:140085854-140183411	1h_mock	1h_ETO	OK	0	0	0.0461537	0	0.68645	1	no
XLOC_001622	XLOC_001622	Gm4845	1:141256567-141257158	1h_mock	1h_ETO	NOTEST	0	0	0	0	1	1	no
XLOC_001623	XLOC_001623	Cdc73	1:143598796-143702893	1h_mock	1h_ETO	NOTEST	0	0	0	0	1	1	no
XLOC_001624	XLOC_001624	Trove2	1:143750789-143777068	1h_mock	1h_ETO	NOTEST	0	0	0	0	1	1	no
XLOC_001625	XLOC_001625	Rgs2	1:143999337-144004161	1h_mock	1h_ETO	NOTEST	0	0	0	0	1	1	no
XLOC_001626	XLOC_001626	Rgs13	1:144138666-144177372	1h_mock	1h_ETO	NOTEST	0	0	0	0	1	1	no
XLOC_001627	XLOC_001627	Rgs1	1:144243971-144249242	1h_mock	1h_ETO	NOTEST	0	0	0	0	1	1	no
XLOC_001628	XLOC_001628	Rgs21	1:144516672-144567667	1h_mock	1h_ETO	NOTEST	0	0	0	0	1	1	no
XLOC_001630	XLOC_001630	Rgs18	1:144752682-144775435	1h_mock	1h_ETO	NOTEST	0	0	0	0	1	1	no
XLOC_001636	XLOC_001636	Gm9931	1:147280757-147281942	1h_mock	1h_ETO	NOTEST	0	0	0	0	1	1	no
XLOC_001641	XLOC_001641	Pla2g4a	1:149829617-149961290	1h_mock	1h_ETO	NOTEST	0	0	0	0	1	1	no
XLOC_001645	XLOC_001645	BC003331	1:150361304-150466165	1h_mock	1h_ETO	OK	0	0	0.0519233	0	0.78695	1	no
XLOC_001646	XLOC_001646	Prg4	1:150361304-150466165	1h_mock	1h_ETO	NOTEST	0	0	0	0	1	1	no
XLOC_001647	XLOC_001647	Hmcn1	1:150563526-150993435	1h_mock	1h_ETO	OK	0	0	0.00659708	0	0.9372	1	no
XLOC_001651	XLOC_001651	Swt1	1:151367698-151428455	1h_mock	1h_ETO	OK	0	0	0.0269435	0	0.85795	1	no
XLOC_001652	XLOC_001652	Rnf2	1:151469405-151500823	1h_mock	1h_ETO	NOTEST	0	0	0	0	1	1	no
XLOC_001654	XLOC_001654	1700025G04Rik	1:151884523-152090320	1h_mock	1h_ETO	NOTEST	0	0	0	0	1	1	no
XLOC_001655	XLOC_001655	Tsen15	1:152370734-152386688	1h_mock	1h_ETO	NOTEST	0	0	0	0	1	1	no
XLOC_001657	XLOC_001657	Rgl1	1:152516758-152766351	1h_mock	1h_ETO	OK	0	0	0.0770351	0	0.38	1	no
XLOC_001660	XLOC_001660	Smg7	1:152836995-152902646	1h_mock	1h_ETO	OK	0	0	0.138165	0	0.2619	1	no
XLOC_001661	XLOC_001661	Lamc2	1:153122755-153186447	1h_mock	1h_ETO	NOTEST	0	0	0	0	1	1	no
XLOC_001662	XLOC_001662	Lamc1	1:153218921-153332786	1h_mock	1h_ETO	OK	0	0	0.0342349	0	0.60465	1	no
XLOC_001663	XLOC_001663	E330020D12Rik	1:153404826-153408429	1h_mock	1h_ETO	NOTEST	0	0	0	0	1	1	no
XLOC_001664	XLOC_001664	Dhx9	1:153455757-153487660	1h_mock	1h_ETO	NOTEST	0	0	0	0	1	1	no
XLOC_001665	XLOC_001665	Npl	1:153503015-153549714	1h_mock	1h_ETO	NOTEST	0	0	0	0	1	1	no
XLOC_001666	XLOC_001666	Rgsl1	1:153779380-153844142	1h_mock	1h_ETO	NOTEST	0	0	0	0	1	1	no
XLOC_001667	XLOC_001667	5830403L16Rik	1:153849541-153916910	1h_mock	1h_ETO	NOTEST	0	0	0	0	1	1	no
XLOC_001670	XLOC_001670	Cacna1e	1:154392518-154725920	1h_mock	1h_ETO	NOTEST	0	0	0	0	1	1	no
XLOC_001672	XLOC_001672	Ier5	1:155096366-155099636	1h_mock	1h_ETO	NOTEST	0	0	0	0	1	1	no
XLOC_001673	XLOC_001673	Mr1	1:155127877-155146780	1h_mock	1h_ETO	NOTEST	0	0	0	0	1	1	no
XLOC_001674	XLOC_001674	BC034090	1:155212473-155232724	1h_mock	1h_ETO	NOTEST	0	0	0	0	1	1	no
XLOC_001675	XLOC_001675	Xpr1	1:155275700-155417415	1h_mock	1h_ETO	OK	0	0	0.0118912	0	0.98825	1	no
XLOC_001677	XLOC_001677	Lhx4	1:155698035-155751710	1h_mock	1h_ETO	NOTEST	0	0	0	0	1	1	no
XLOC_001678	XLOC_001678	Qsox1	1:155778154-155812883	1h_mock	1h_ETO	OK	0	0	0.012819	0	0.78295	1	no
XLOC_001679	XLOC_001679	Cep350	1:155844965-155972890	1h_mock	1h_ETO	OK	0	0	0.0579984	0	0.7618	1	no
XLOC_001680	XLOC_001680	Tor1aip1	1:156004598-156068861	1h_mock	1h_ETO	OK	0	0	0.0327473	0	0.71935	1	no
XLOC_001681	XLOC_001681	Fam163a	1:156075965-156205026	1h_mock	1h_ETO	NOTEST	0	0	0	0	1	1	no
XLOC_001682	XLOC_001682	Tdrd5	1:156255295-156303664	1h_mock	1h_ETO	NOTEST	0	0	0	0	1	1	no
XLOC_001683	XLOC_001683	Axdnd1	1:156310726-156421159	1h_mock	1h_ETO	NOTEST	0	0	0	0	1	1	no
XLOC_001684	XLOC_001684	Soat1	1:156428107-156474328	1h_mock	1h_ETO	NOTEST	0	0	0	0	1	1	no
XLOC_001685	XLOC_001685	Tor3a	1:156653616-156674356	1h_mock	1h_ETO	NOTEST	0	0	0	0	1	1	no
XLOC_001686	XLOC_001686	Fam20b	1:156678544-156719001	1h_mock	1h_ETO	NOTEST	0	0	0	0	1	1	no
XLOC_001687	XLOC_001687	Ralgps2	1:156804165-156939626	1h_mock	1h_ETO	NOTEST	0	0	0	0	1	1	no
XLOC_001688	XLOC_001688	Tex35	1:157099147-157108680	1h_mock	1h_ETO	NOTEST	0	0	0	0	1	1	no
XLOC_001689	XLOC_001689	Rasal2	1:157135182-157420235	1h_mock	1h_ETO	OK	0	0	0.012177	0	0.98465	1	no
XLOC_001692	XLOC_001692	Brinp2	1:158245270-158356260	1h_mock	1h_ETO	NOTEST	0	0	0	0	1	1	no
XLOC_001693	XLOC_001693	1600012P17Rik,Pappa2	1:158711726-158980490	1h_mock	1h_ETO	NOTEST	0	0	0	0	1	1	no
XLOC_001694	XLOC_001694	Gm4953	1:159168156-159168642	1h_mock	1h_ETO	NOTEST	0	0	0	0	1	1	no
XLOC_001697	XLOC_001697	4930562F07Rik	1:160044383-160078428	1h_mock	1h_ETO	NOTEST	0	0	0	0	1	1	no
XLOC_001698	XLOC_001698	Tnn	1:160085035-160153580	1h_mock	1h_ETO	NOTEST	0	0	0	0	1	1	no
XLOC_001699	XLOC_001699	Cacybp	1:160202366-160212892	1h_mock	1h_ETO	NOTEST	0	0	0	0	1	1	no
XLOC_001700	XLOC_001700	Rabgap1l	1:160219173-160792938	1h_mock	1h_ETO	OK	0	0	0.00795523	0	0.86255	1	no
XLOC_001703	XLOC_001703	Zbtb37	1:161008793-161038539	1h_mock	1h_ETO	NOTEST	0	0	0	0	1	1	no
XLOC_001704	XLOC_001704	Dars2	1:161040600-161070658	1h_mock	1h_ETO	NOTEST	0	0	0	0	1	1	no
XLOC_001705	XLOC_001705	Klhl20	1:161088374-161131511	1h_mock	1h_ETO	NOTEST	0	0	0	0	1	1	no
XLOC_001707	XLOC_001707	Prdx6	1:161240111-161251219	1h_mock	1h_ETO	OK	0	0	0.0583744	0	0.45375	1	no
XLOC_001710	XLOC_001710	Fasl	1:161780690-161788495	1h_mock	1h_ETO	NOTEST	0	0	0	0	1	1	no
XLOC_001711	XLOC_001711	Suco	1:161816111-161876661	1h_mock	1h_ETO	NOTEST	0	0	0	0	1	1	no
XLOC_001712	XLOC_001712	4930558K02Rik	1:161942085-162479943	1h_mock	1h_ETO	NOTEST	0	0	0	0	1	1	no
XLOC_001713	XLOC_001713	Dnm3	1:161942085-162479943	1h_mock	1h_ETO	NOTEST	0	0	0	0	1	1	no
XLOC_001714	XLOC_001714	Mettl13	1:162532126-162548551	1h_mock	1h_ETO	OK	0	0	0.0215878	0	0.71945	1	no
XLOC_001716	XLOC_001716	7420461P10Rik	1:162639149-162658173	1h_mock	1h_ETO	NOTEST	0	0	0	0	1	1	no
XLOC_001717	XLOC_001717	Prrc2c	1:162670724-162740556	1h_mock	1h_ETO	OK	0	0	0.0929711	0	0.9024	1	no
XLOC_001719	XLOC_001719	Fmo4	1:162793882-162813972	1h_mock	1h_ETO	NOTEST	0	0	0	0	1	1	no
XLOC_001720	XLOC_001720	Fmo1	1:162829560-162866548	1h_mock	1h_ETO	NOTEST	0	0	0	0	1	1	no
XLOC_001721	XLOC_001721	Fmo2	1:162874316-162898726	1h_mock	1h_ETO	NOTEST	0	0	0	0	1	1	no
XLOC_001722	XLOC_001722	Fmo6	1:162916550-162937225	1h_mock	1h_ETO	NOTEST	0	0	0	0	1	1	no
XLOC_001723	XLOC_001723	Fmo3	1:162953801-162984528	1h_mock	1h_ETO	NOTEST	0	0	0	0	1	1	no
XLOC_001724	XLOC_001724	Mroh9	1:163024301-163085670	1h_mock	1h_ETO	NOTEST	0	0	0	0	1	1	no
XLOC_001726	XLOC_001726	Prrx1	1:163245115-163313710	1h_mock	1h_ETO	OK	0	0	0.0179562	0	0.99285	1	no
XLOC_001728	XLOC_001728	Gorab	1:163384908-163403641	1h_mock	1h_ETO	NOTEST	0	0	0	0	1	1	no
XLOC_001729	XLOC_001729	Mettl11b	1:163702256-163725232	1h_mock	1h_ETO	NOTEST	0	0	0	0	1	1	no
XLOC_001730	XLOC_001730	BC055324	1:163929099-163994796	1h_mock	1h_ETO	OK	0	0	0.0150602	0	0.86075	1	no
XLOC_001733	XLOC_001733	Blzf1	1:164289799-164307489	1h_mock	1h_ETO	OK	0	0	0.0100157	0	0.8396	1	no
XLOC_001734	XLOC_001734	Atp1b1	1:164437266-164458355	1h_mock	1h_ETO	NOTEST	0	0	0	0	1	1	no
XLOC_001735	XLOC_001735	Xcl1	1:164931643-164935527	1h_mock	1h_ETO	NOTEST	0	0	0	0	1	1	no
XLOC_001736	XLOC_001736	Tbx19	1:165137854-165160773	1h_mock	1h_ETO	NOTEST	0	0	0	0	1	1	no
XLOC_001738	XLOC_001738	Sft2d2	1:165174340-165194433	1h_mock	1h_ETO	NOTEST	0	0	0	0	1	1	no
XLOC_001739	XLOC_001739	Tiprl	1:165214921-165236943	1h_mock	1h_ETO	NOTEST	0	0	0	0	1	1	no
XLOC_001740	XLOC_001740	Dcaf6	1:165329510-165460465	1h_mock	1h_ETO	NOTEST	0	0	0	0	1	1	no
XLOC_001743	XLOC_001743	Mpzl1	1:165592180-165634541	1h_mock	1h_ETO	NOTEST	0	0	0	0	1	1	no
XLOC_001744	XLOC_001744	Rcsd1	1:165648944-165708094	1h_mock	1h_ETO	OK	0	0	0.00019652	0	0.2974	1	no
XLOC_001747	XLOC_001747	Pou2f1	1:165781074-166002678	1h_mock	1h_ETO	OK	0	0	0.215773	0	0.10835	1	no
XLOC_001748	XLOC_001748	Dusp27	1:166098152-166127898	1h_mock	1h_ETO	NOTEST	0	0	0	0	1	1	no
XLOC_001749	XLOC_001749	Mael	1:166201384-166238744	1h_mock	1h_ETO	NOTEST	0	0	0	0	1	1	no
XLOC_001750	XLOC_001750	5330438I03Rik	1:166254138-166316823	1h_mock	1h_ETO	NOTEST	0	0	0	0	1	1	no
XLOC_001752	XLOC_001752	Pogk	1:166379096-166409863	1h_mock	1h_ETO	OK	0	0	0.143606	0	0.45315	1	no
XLOC_001754	XLOC_001754	Gm4846	1:166483612-166497588	1h_mock	1h_ETO	NOTEST	0	0	0	0	1	1	no
XLOC_001755	XLOC_001755	Gm4847	1:166628970-166647693	1h_mock	1h_ETO	NOTEST	0	0	0	0	1	1	no
XLOC_001756	XLOC_001756	Fmo9	1:166662054-166681845	1h_mock	1h_ETO	NOTEST	0	0	0	0	1	1	no
XLOC_001759	XLOC_001759	Uck2	1:167223826-167223919	1h_mock	1h_ETO	NOTEST	0	0	0	0	1	1	no
XLOC_001760	XLOC_001760	Uck2	1:167226089-167285127	1h_mock	1h_ETO	NOTEST	0	0	0	0	1	1	no
XLOC_001762	XLOC_001762	Mgst3	1:167371965-167393841	1h_mock	1h_ETO	NOTEST	0	0	0	0	1	1	no
XLOC_001763	XLOC_001763	Lrrc52	1:167445674-167466780	1h_mock	1h_ETO	NOTEST	0	0	0	0	1	1	no
XLOC_001764	XLOC_001764	Pbx1	1:168153526-168432270	1h_mock	1h_ETO	OK	0	0	0.0205667	0	0.7712	1	no
XLOC_001767	XLOC_001767	Nuf2	1:169497933-169531464	1h_mock	1h_ETO	NOTEST	0	0	0	0	1	1	no
XLOC_001768	XLOC_001768	Rgs4	1:169741476-169747642	1h_mock	1h_ETO	OK	0	0	0.011659	0	0.39365	1	no
XLOC_001771	XLOC_001771	Hsd17b7	1:169949534-169969241	1h_mock	1h_ETO	OK	0	0	0.034073	0	0.6566	1	no
XLOC_001772	XLOC_001772	Ddr2	1:169969408-170110501	1h_mock	1h_ETO	NOTEST	0	0	0	0	1	1	no
XLOC_001773	XLOC_001773	Uap1	1:170141937-170174957	1h_mock	1h_ETO	OK	0	0	0.0238888	0	0.9024	1	no
XLOC_001774	XLOC_001774	Uhmk1	1:170193419-170215556	1h_mock	1h_ETO	OK	0	0	0.0666678	0	0.6289	1	no
XLOC_001776	XLOC_001776	Gm7694,Nos1ap	1:170298192-170589861	1h_mock	1h_ETO	NOTEST	0	0	0	0	1	1	no
XLOC_001777	XLOC_001777	Atf6	1:170704673-170867771	1h_mock	1h_ETO	NOTEST	0	0	0	0	1	1	no
XLOC_001780	XLOC_001780	Dusp12	1:170868644-170885881	1h_mock	1h_ETO	OK	0	0	0.0907218	0	0.7291	1	no
XLOC_001781	XLOC_001781	Fcrlb	1:170907272-170912941	1h_mock	1h_ETO	NOTEST	0	0	0	0	1	1	no
XLOC_001782	XLOC_001782	Fcrla	1:170917575-170927583	1h_mock	1h_ETO	NOTEST	0	0	0	0	1	1	no
XLOC_001784	XLOC_001784	Fcgr2b	1:170960557-170976547	1h_mock	1h_ETO	NOTEST	0	0	0	0	1	1	no
XLOC_001785	XLOC_001785	Fcgr3	1:171051173-171064935	1h_mock	1h_ETO	OK	0	0	0.0193167	0	0.73235	1	no
XLOC_001789	XLOC_001789	Sdhc	1:171127164-171150603	1h_mock	1h_ETO	OK	0	0	0.0138795	0	0.98145	1	no
XLOC_001790	XLOC_001790	Pcp4l1	1:171173261-171196268	1h_mock	1h_ETO	NOTEST	0	0	0	0	1	1	no
XLOC_001791	XLOC_001791	Tomm40l	1:171213969-171222514	1h_mock	1h_ETO	OK	0	0	0.0724786	0	0.6766	1	no
XLOC_001792	XLOC_001792	Fcer1g	1:171229571-171234365	1h_mock	1h_ETO	NOTEST	0	0	0	0	1	1	no
XLOC_001793	XLOC_001793	Ndufs2	1:171234852-171247122	1h_mock	1h_ETO	OK	0	0	0.0232284	0	0.4921	1	no
XLOC_001794	XLOC_001794	Ppox	1:171270327-171281186	1h_mock	1h_ETO	NOTEST	0	0	0	0	1	1	no
XLOC_001795	XLOC_001795	Usp21	1:171281944-171287991	1h_mock	1h_ETO	NOTEST	0	0	0	0	1	1	no
XLOC_001796	XLOC_001796	Ufc1	1:171288562-171295024	1h_mock	1h_ETO	OK	0	0	0.0184501	0	0.691	1	no
XLOC_001798	XLOC_001798	Nit1	1:171329144-171345646	1h_mock	1h_ETO	OK	0	0	0.0842612	0	0.73815	1	no
XLOC_001799	XLOC_001799	Klhdc9	1:171345669-171360798	1h_mock	1h_ETO	NOTEST	0	0	0	0	1	1	no
XLOC_001802	XLOC_001802	Itln1	1:171518121-171535294	1h_mock	1h_ETO	NOTEST	0	0	0	0	1	1	no
XLOC_001803	XLOC_001803	Ly9	1:171588623-171607410	1h_mock	1h_ETO	NOTEST	0	0	0	0	1	1	no
XLOC_001804	XLOC_001804	Slamf7	1:171634924-171649007	1h_mock	1h_ETO	NOTEST	0	0	0	0	1	1	no
XLOC_001808	XLOC_001808	Vangl2	1:172000959-172028444	1h_mock	1h_ETO	OK	0	0	0.18188	0	0.43465	1	no
XLOC_001809	XLOC_001809	Nhlh1	1:172052291-172057573	1h_mock	1h_ETO	NOTEST	0	0	0	0	1	1	no
XLOC_001810	XLOC_001810	Ncstn	1:172066012-172122330	1h_mock	1h_ETO	NOTEST	0	0	0	0	1	1	no
XLOC_001812	XLOC_001812	Pea15a	1:172196727-172206804	1h_mock	1h_ETO	OK	0	0	0.0222338	0	0.9361	1	no
XLOC_001813	XLOC_001813	Casq1	1:172209893-172219868	1h_mock	1h_ETO	NOTEST	0	0	0	0	1	1	no
XLOC_001814	XLOC_001814	Atp1a4	1:172223512-172258414	1h_mock	1h_ETO	NOTEST	0	0	0	0	1	1	no
XLOC_001815	XLOC_001815	Atp1a2	1:172261640-172319841	1h_mock	1h_ETO	NOTEST	0	0	0	0	1	1	no
XLOC_001816	XLOC_001816	Kcnj9	1:172321032-172329263	1h_mock	1h_ETO	NOTEST	0	0	0	0	1	1	no
XLOC_001818	XLOC_001818	Slamf8	1:172581376-172590568	1h_mock	1h_ETO	NOTEST	0	0	0	0	1	1	no
XLOC_001819	XLOC_001819	Fcrl6	1:172596639-172602551	1h_mock	1h_ETO	NOTEST	0	0	0	0	1	1	no
XLOC_001820	XLOC_001820	Dusp23	1:172630768-172632974	1h_mock	1h_ETO	NOTEST	0	0	0	0	1	1	no
XLOC_001823	XLOC_001823	Apcs	1:172893961-172895054	1h_mock	1h_ETO	NOTEST	0	0	0	0	1	1	no
XLOC_001825	XLOC_001825	Olfr1408	1:173130199-173131236	1h_mock	1h_ETO	NOTEST	0	0	0	0	1	1	no
XLOC_001826	XLOC_001826	Olfr1406	1:173183441-173184504	1h_mock	1h_ETO	NOTEST	0	0	0	0	1	1	no
XLOC_001827	XLOC_001827	Fcer1a	1:173221270-173227229	1h_mock	1h_ETO	NOTEST	0	0	0	0	1	1	no
XLOC_001828	XLOC_001828	Mptx2	1:173274460-173277756	1h_mock	1h_ETO	NOTEST	0	0	0	0	1	1	no
XLOC_001829	XLOC_001829	Darc	1:173331885-173333503	1h_mock	1h_ETO	NOTEST	0	0	0	0	1	1	no
XLOC_001830	XLOC_001830	Cadm3	1:173334253-173466040	1h_mock	1h_ETO	NOTEST	0	0	0	0	1	1	no
XLOC_001831	XLOC_001831	Gm4955	1:173468508-173474052	1h_mock	1h_ETO	NOTEST	0	0	0	0	1	1	no
XLOC_001832	XLOC_001832	Gm4955	1:173480370-173491041	1h_mock	1h_ETO	NOTEST	0	0	0	0	1	1	no
XLOC_001833	XLOC_001833	BC094916	1:173519716-173535957	1h_mock	1h_ETO	NOTEST	0	0	0	0	1	1	no
XLOC_001834	XLOC_001834	Pydc4	1:173566283-173599274	1h_mock	1h_ETO	NOTEST	0	0	0	0	1	1	no
XLOC_001835	XLOC_001835	AI607873	1:173723429-173741809	1h_mock	1h_ETO	NOTEST	0	0	0	0	1	1	no
XLOC_001836	XLOC_001836	Ifi204	1:173747292-173766876	1h_mock	1h_ETO	NOTEST	0	0	0	0	1	1	no
XLOC_001838	XLOC_001838	Ifi203,Mndal	1:173857220-173942672	1h_mock	1h_ETO	OK	0	0	0.0246276	0	0.93395	1	no
XLOC_001839	XLOC_001839	Mnda	1:173857220-173942672	1h_mock	1h_ETO	NOTEST	0	0	0	0	1	1	no
XLOC_001840	XLOC_001840	Ifi202b	1:173962568-173982844	1h_mock	1h_ETO	NOTEST	0	0	0	0	1	1	no
XLOC_001841	XLOC_001841	Ifi205	1:174011997-174031755	1h_mock	1h_ETO	NOTEST	0	0	0	0	1	1	no
XLOC_001842	XLOC_001842	Olfr231	1:174117090-174118014	1h_mock	1h_ETO	NOTEST	0	0	0	0	1	1	no
XLOC_001843	XLOC_001843	Olfr419	1:174249888-174250976	1h_mock	1h_ETO	NOTEST	0	0	0	0	1	1	no
XLOC_001844	XLOC_001844	Grem2	1:174833784-174921819	1h_mock	1h_ETO	NOTEST	0	0	0	0	1	1	no
XLOC_001845	XLOC_001845	Rgs7	1:175059735-175491130	1h_mock	1h_ETO	NOTEST	0	0	0	0	1	1	no
XLOC_001846	XLOC_001846	Fh1	1:175600373-175662116	1h_mock	1h_ETO	OK	0	0	0.0312156	0	0.95435	1	no
XLOC_001847	XLOC_001847	Opn3	1:175662420-175692776	1h_mock	1h_ETO	NOTEST	0	0	0	0	1	1	no
XLOC_001848	XLOC_001848	Chml	1:175662420-175692776	1h_mock	1h_ETO	NOTEST	0	0	0	0	1	1	no
XLOC_001849	XLOC_001849	Pld5	1:175962305-176275312	1h_mock	1h_ETO	NOTEST	0	0	0	0	1	1	no
XLOC_001850	XLOC_001850	B020018G12Rik	1:175962305-176275312	1h_mock	1h_ETO	NOTEST	0	0	0	0	1	1	no
XLOC_001851	XLOC_001851	Cep170	1:176733652-176807124	1h_mock	1h_ETO	NOTEST	0	0	0	0	1	1	no
XLOC_001854	XLOC_001854	Akt3	1:176814659-177258203	1h_mock	1h_ETO	OK	0	0	0.0407977	0	0.71135	1	no
XLOC_001856	XLOC_001856	Adss	1:177762961-177796511	1h_mock	1h_ETO	NOTEST	0	0	0	0	1	1	no
XLOC_001860	XLOC_001860	Hnrnpu	1:178319129-178337797	1h_mock	1h_ETO	OK	0	0	0.0339993	0	0.7564	1	no
XLOC_001863	XLOC_001863	Smyd3	1:178951959-179518041	1h_mock	1h_ETO	NOTEST	0	0	0	0	1	1	no
XLOC_001865	XLOC_001865	Tfb2m	1:179528054-179546267	1h_mock	1h_ETO	NOTEST	0	0	0	0	1	1	no
XLOC_001866	XLOC_001866	Ahctf1,Gm1305	1:179695296-179804676	1h_mock	1h_ETO	OK	0	0	0.0714505	0	0.94905	1	no
XLOC_001867	XLOC_001867	Adck3	1:179960471-180199602	1h_mock	1h_ETO	NOTEST	0	0	0	0	1	1	no
XLOC_001868	XLOC_001868	Psen2	1:180227003-180263438	1h_mock	1h_ETO	OK	0	0	0.028066	0	0.72915	1	no
XLOC_001869	XLOC_001869	Gm5069	1:180326969-180424802	1h_mock	1h_ETO	NOTEST	0	0	0	0	1	1	no
XLOC_001870	XLOC_001870	6330403A02Rik	1:180432386-180483504	1h_mock	1h_ETO	NOTEST	0	0	0	0	1	1	no
XLOC_001871	XLOC_001871	Mixl1	1:180693042-180697034	1h_mock	1h_ETO	NOTEST	0	0	0	0	1	1	no
XLOC_001872	XLOC_001872	H3f3a	1:180800831-180816859	1h_mock	1h_ETO	OK	0	0	0.0327033	0	0.8964	1	no
XLOC_001874	XLOC_001874	Ephx1	1:180976154-181020904	1h_mock	1h_ETO	OK	0	0	0.0169465	0	0.9198	1	no
XLOC_001875	XLOC_001875	Nvl	1:181093422-181144157	1h_mock	1h_ETO	NOTEST	0	0	0	0	1	1	no
XLOC_001876	XLOC_001876	Wdr26	1:181173227-181211552	1h_mock	1h_ETO	OK	0	0	0.0492339	0	0.9795	1	no
XLOC_001880	XLOC_001880	Ccdc121	1:181509632-181511451	1h_mock	1h_ETO	NOTEST	0	0	0	0	1	1	no
XLOC_001882	XLOC_001882	Lbr	1:181815315-181842401	1h_mock	1h_ETO	NOTEST	0	0	0	0	1	1	no
XLOC_001885	XLOC_001885	Enah	1:181904444-182019980	1h_mock	1h_ETO	OK	0	0	0.0179439	0	0.93915	1	no
XLOC_001886	XLOC_001886	Vmn1r1	1:182157143-182158319	1h_mock	1h_ETO	NOTEST	0	0	0	0	1	1	no
XLOC_001887	XLOC_001887	Degs1	1:182275771-182282804	1h_mock	1h_ETO	OK	0	0	0.0312558	0	0.6757	1	no
XLOC_001888	XLOC_001888	Fbxo28	1:182313101-182341606	1h_mock	1h_ETO	NOTEST	0	0	0	0	1	1	no
XLOC_001890	XLOC_001890	Gm10517	1:182408618-182409020	1h_mock	1h_ETO	NOTEST	0	0	0	0	1	1	no
XLOC_001891	XLOC_001891	Capn2	1:182467255-182517495	1h_mock	1h_ETO	NOTEST	0	0	0	0	1	1	no
XLOC_001892	XLOC_001892	4922505E12Rik	1:182747125-182749180	1h_mock	1h_ETO	NOTEST	0	0	0	0	1	1	no
XLOC_001893	XLOC_001893	Disp1	1:183086263-183221529	1h_mock	1h_ETO	NOTEST	0	0	0	0	1	1	no
XLOC_001894	XLOC_001894	Brox	1:183276341-183324501	1h_mock	1h_ETO	OK	0	0	0.0147829	0	0.84275	1	no
XLOC_001895	XLOC_001895	Mia3	1:183326724-183369529	1h_mock	1h_ETO	OK	0	0	0.0180455	0	0.75005	1	no
XLOC_001896	XLOC_001896	Gm8214	1:183681777-183682194	1h_mock	1h_ETO	NOTEST	0	0	0	0	1	1	no
XLOC_001897	XLOC_001897	1700056E22Rik	1:184013301-184075636	1h_mock	1h_ETO	NOTEST	0	0	0	0	1	1	no
XLOC_001899	XLOC_001899	Hlx	1:184727139-184732619	1h_mock	1h_ETO	NOTEST	0	0	0	0	1	1	no
XLOC_001900	XLOC_001900	Marc1	1:184786775-184811313	1h_mock	1h_ETO	NOTEST	0	0	0	0	1	1	no
XLOC_001901	XLOC_001901	Marc2	1:184813067-184846451	1h_mock	1h_ETO	OK	0	0	0.144468	0	0.532	1	no
XLOC_001904	XLOC_001904	C130074G19Rik	1:184871925-184883218	1h_mock	1h_ETO	NOTEST	0	0	0	0	1	1	no
XLOC_001905	XLOC_001905	Mark1	1:184896442-184999549	1h_mock	1h_ETO	NOTEST	0	0	0	0	1	1	no
XLOC_001906	XLOC_001906	Iars2	1:185204167-185329396	1h_mock	1h_ETO	OK	0	0	0.0291501	0	0.93175	1	no
XLOC_001910	XLOC_001910	Lyplal1	1:186087730-186117310	1h_mock	1h_ETO	NOTEST	0	0	0	0	1	1	no
XLOC_001911	XLOC_001911	Tgfb2	1:186623185-186705992	1h_mock	1h_ETO	NOTEST	0	0	0	0	1	1	no
XLOC_001912	XLOC_001912	Rrp15	1:186720977-186749358	1h_mock	1h_ETO	NOTEST	0	0	0	0	1	1	no
XLOC_001913	XLOC_001913	Spata17	1:187044647-187215465	1h_mock	1h_ETO	NOTEST	0	0	0	0	1	1	no
XLOC_001918	XLOC_001918	Kctd3	1:188971097-189007840	1h_mock	1h_ETO	NOTEST	0	0	0	0	1	1	no
XLOC_001919	XLOC_001919	Kcnk2	1:189207930-189343832	1h_mock	1h_ETO	OK	0	0	0.00351228	0	0.98555	1	no
XLOC_001920	XLOC_001920	Cenpf	1:189640598-189688086	1h_mock	1h_ETO	OK	0	0	0.0509465	0	0.57585	1	no
XLOC_001922	XLOC_001922	Smyd2	1:189880491-189922363	1h_mock	1h_ETO	NOTEST	0	0	0	0	1	1	no
XLOC_001923	XLOC_001923	Prox1	1:190118037-190217276	1h_mock	1h_ETO	NOTEST	0	0	0	0	1	1	no
XLOC_001925	XLOC_001925	Rps6kc1	1:190700201-190911770	1h_mock	1h_ETO	OK	0	0	0.0909463	0	0.2163	1	no
XLOC_001926	XLOC_001926	Vash2	1:190947647-190979296	1h_mock	1h_ETO	NOTEST	0	0	0	0	1	1	no
XLOC_001927	XLOC_001927	Mfsd7b	1:191005831-191026190	1h_mock	1h_ETO	NOTEST	0	0	0	0	1	1	no
XLOC_001928	XLOC_001928	Tatdn3	1:191045825-191062932	1h_mock	1h_ETO	OK	0	0	0.162458	0	0.53365	1	no
XLOC_001929	XLOC_001929	Fam71a	1:191162583-191164817	1h_mock	1h_ETO	NOTEST	0	0	0	0	1	1	no
XLOC_001930	XLOC_001930	Atf3	1:191170295-191183340	1h_mock	1h_ETO	NOTEST	0	0	0	0	1	1	no
XLOC_001931	XLOC_001931	Nenf	1:191306788-191318194	1h_mock	1h_ETO	NOTEST	0	0	0	0	1	1	no
XLOC_001932	XLOC_001932	Ppp2r5a	1:191351980-191397041	1h_mock	1h_ETO	NOTEST	0	0	0	0	1	1	no
XLOC_001933	XLOC_001933	Dtl	1:191537364-191575534	1h_mock	1h_ETO	NOTEST	0	0	0	0	1	1	no
XLOC_001936	XLOC_001936	1700034H15Rik	1:191890232-191913247	1h_mock	1h_ETO	NOTEST	0	0	0	0	1	1	no
XLOC_001938	XLOC_001938	Traf5	1:191997429-192151013	1h_mock	1h_ETO	NOTEST	0	0	0	0	1	1	no
XLOC_001940	XLOC_001940	Rcor3	1:191997429-192151013	1h_mock	1h_ETO	OK	0	0	0.0550415	0	0.7303	1	no
XLOC_001941	XLOC_001941	Hhat	1:192512827-192771213	1h_mock	1h_ETO	NOTEST	0	0	0	0	1	1	no
XLOC_001942	XLOC_001942	A730013G03Rik	1:192833168-192834719	1h_mock	1h_ETO	NOTEST	0	0	0	0	1	1	no
XLOC_001943	XLOC_001943	Sertad4	1:192844430-192856466	1h_mock	1h_ETO	NOTEST	0	0	0	0	1	1	no
XLOC_001944	XLOC_001944	Syt14	1:192897306-193035698	1h_mock	1h_ETO	NOTEST	0	0	0	0	1	1	no
XLOC_001946	XLOC_001946	Diexf	1:193104402-193130251	1h_mock	1h_ETO	NOTEST	0	0	0	0	1	1	no
XLOC_001947	XLOC_001947	Traf3ip3	1:193153111-193201703	1h_mock	1h_ETO	NOTEST	0	0	0	0	1	1	no
XLOC_001948	XLOC_001948	Hsd11b1	1:193203038-193264054	1h_mock	1h_ETO	NOTEST	0	0	0	0	1	1	no
XLOC_001949	XLOC_001949	G0s2	1:193272160-193273188	1h_mock	1h_ETO	NOTEST	0	0	0	0	1	1	no
XLOC_001950	XLOC_001950	Camk1g	1:193346345-193370297	1h_mock	1h_ETO	NOTEST	0	0	0	0	1	1	no
XLOC_001953	XLOC_001953	Cd46	1:195041284-195092248	1h_mock	1h_ETO	NOTEST	0	0	0	0	1	1	no
XLOC_001954	XLOC_001954	Cr1l	1:195103788-195131570	1h_mock	1h_ETO	NOTEST	0	0	0	0	1	1	no
XLOC_001955	XLOC_001955	Cr2	1:195136810-195176715	1h_mock	1h_ETO	NOTEST	0	0	0	0	1	1	no
XLOC_001956	XLOC_001956	Cr2	1:195136810-195176715	1h_mock	1h_ETO	NOTEST	0	0	0	0	1	1	no
XLOC_001958	XLOC_001958	9230019H11Rik	10:3119840-3129546	1h_mock	1h_ETO	NOTEST	0	0	0	0	1	1	no
XLOC_001959	XLOC_001959	Ppp1r14c	10:3364072-3464975	1h_mock	1h_ETO	NOTEST	0	0	0	0	1	1	no
XLOC_001961	XLOC_001961	Iyd	10:3540239-3554877	1h_mock	1h_ETO	NOTEST	0	0	0	0	1	1	no
XLOC_001962	XLOC_001962	Plekhg1	10:3740363-3967303	1h_mock	1h_ETO	NOTEST	0	0	0	0	1	1	no
XLOC_001963	XLOC_001963	Mthfd1l	10:3973117-4167081	1h_mock	1h_ETO	NOTEST	0	0	0	0	1	1	no
XLOC_001967	XLOC_001967	Akap12	10:4266328-4359468	1h_mock	1h_ETO	NOTEST	0	0	0	0	1	1	no
XLOC_001970	XLOC_001970	1700052N19Rik	10:4432466-4455141	1h_mock	1h_ETO	OK	0	0	0.0956355	0	0.5625	1	no
XLOC_001971	XLOC_001971	Ccdc170	10:4482501-4562231	1h_mock	1h_ETO	NOTEST	0	0	0	0	1	1	no
XLOC_001973	XLOC_001973	Esr1	10:4611592-5005614	1h_mock	1h_ETO	NOTEST	0	0	0	0	1	1	no
XLOC_001974	XLOC_001974	Gm10097	10:5069191-5071975	1h_mock	1h_ETO	NOTEST	0	0	0	0	1	1	no
XLOC_001976	XLOC_001976	Myct1	10:5593727-5606787	1h_mock	1h_ETO	NOTEST	0	0	0	0	1	1	no
XLOC_001977	XLOC_001977	Vip	10:5639217-5647614	1h_mock	1h_ETO	NOTEST	0	0	0	0	1	1	no
XLOC_001978	XLOC_001978	Oprm1	10:6740628-7052478	1h_mock	1h_ETO	NOTEST	0	0	0	0	1	1	no
XLOC_001980	XLOC_001980	Lrp11	10:7589799-7625483	1h_mock	1h_ETO	OK	0	0	0.0562231	0	0.87605	1	no
XLOC_001981	XLOC_001981	Nup43	10:7629372-7681136	1h_mock	1h_ETO	NOTEST	0	0	0	0	1	1	no
XLOC_001982	XLOC_001982	Lats1	10:7681208-7716458	1h_mock	1h_ETO	NOTEST	0	0	0	0	1	1	no
XLOC_001983	XLOC_001983	Katna1	10:7725999-7763150	1h_mock	1h_ETO	NOTEST	0	0	0	0	1	1	no
XLOC_001985	XLOC_001985	Ppil4	10:7792890-7823135	1h_mock	1h_ETO	OK	0	0	0.010728	0	0.8573	1	no
XLOC_001986	XLOC_001986	Zc3h12d	10:7832469-7870397	1h_mock	1h_ETO	NOTEST	0	0	0	0	1	1	no
XLOC_001994	XLOC_001994	Gm10944	10:10681347-10681858	1h_mock	1h_ETO	NOTEST	0	0	0	0	1	1	no
XLOC_001995	XLOC_001995	Shprh	10:11149426-11217595	1h_mock	1h_ETO	OK	0	0	0.0296262	0	0.98415	1	no
XLOC_001996	XLOC_001996	Fbxo30	10:11281329-11298052	1h_mock	1h_ETO	NOTEST	0	0	0	0	1	1	no
XLOC_001997	XLOC_001997	Epm2a	10:11343403-11459644	1h_mock	1h_ETO	NOTEST	0	0	0	0	1	1	no
XLOC_001998	XLOC_001998	Gm9797	10:11609256-11610438	1h_mock	1h_ETO	NOTEST	0	0	0	0	1	1	no
XLOC_002004	XLOC_002004	Sf3b5	10:13008449-13009182	1h_mock	1h_ETO	NOTEST	0	0	0	0	1	1	no
XLOC_002005	XLOC_002005	Plagl1	10:13090690-13131694	1h_mock	1h_ETO	OK	0	0	0.166642	0	0.6839	1	no
XLOC_002006	XLOC_002006	Fuca2	10:13499539-13519035	1h_mock	1h_ETO	OK	0	0	0.00638263	0	0.92455	1	no
XLOC_002007	XLOC_002007	Adat2	10:13523841-13563376	1h_mock	1h_ETO	NOTEST	0	0	0	0	1	1	no
XLOC_002008	XLOC_002008	Hivep2	10:13966378-14151376	1h_mock	1h_ETO	NOTEST	0	0	0	0	1	1	no
XLOC_002010	XLOC_002010	Gm10335	10:14402584-14545036	1h_mock	1h_ETO	NOTEST	0	0	0	0	1	1	no
XLOC_002012	XLOC_002012	Nmbr	10:14758634-14770583	1h_mock	1h_ETO	NOTEST	0	0	0	0	1	1	no
XLOC_002015	XLOC_002015	Cited2	10:17723227-17725673	1h_mock	1h_ETO	NOTEST	0	0	0	0	1	1	no
XLOC_002016	XLOC_002016	Txlnb	10:17790521-17845665	1h_mock	1h_ETO	NOTEST	0	0	0	0	1	1	no
XLOC_002019	XLOC_002019	Reps1	10:18055860-18125155	1h_mock	1h_ETO	OK	0	0	0.140815	0	0.6405	1	no
XLOC_002021	XLOC_002021	Nhsl1	10:18390321-18533892	1h_mock	1h_ETO	OK	0	0	0.190637	0	0.51735	1	no
XLOC_002022	XLOC_002022	Perp	10:18845070-18857073	1h_mock	1h_ETO	NOTEST	0	0	0	0	1	1	no
XLOC_002023	XLOC_002023	Olig3	10:19356559-19358606	1h_mock	1h_ETO	NOTEST	0	0	0	0	1	1	no
XLOC_002024	XLOC_002024	Ifngr1	10:19591948-19610229	1h_mock	1h_ETO	OK	0	0	0.0236433	0	0.77865	1	no
XLOC_002025	XLOC_002025	Il22ra2	10:19621997-19634681	1h_mock	1h_ETO	NOTEST	0	0	0	0	1	1	no
XLOC_002026	XLOC_002026	9230106D20Rik	10:19644749-19660801	1h_mock	1h_ETO	NOTEST	0	0	0	0	1	1	no
XLOC_002027	XLOC_002027	Il20ra	10:19712586-19760053	1h_mock	1h_ETO	NOTEST	0	0	0	0	1	1	no
XLOC_002029	XLOC_002029	Map3k5	10:19934471-20142753	1h_mock	1h_ETO	NOTEST	0	0	0	0	1	1	no
XLOC_002030	XLOC_002030	Map7	10:20148470-20281589	1h_mock	1h_ETO	NOTEST	0	0	0	0	1	1	no
XLOC_002031	XLOC_002031	Bclaf1	10:20312468-20342501	1h_mock	1h_ETO	OK	0	0	0.0201183	0	0.64815	1	no
XLOC_002032	XLOC_002032	Mtfr2	10:20347818-20361669	1h_mock	1h_ETO	NOTEST	0	0	0	0	1	1	no
XLOC_002034	XLOC_002034	Ahi1	10:20952546-21080428	1h_mock	1h_ETO	NOTEST	0	0	0	0	1	1	no
XLOC_002037	XLOC_002037	Hbs1l	10:21295978-21368889	1h_mock	1h_ETO	OK	0	0	0.00398296	0	0.928	1	no
XLOC_002038	XLOC_002038	Aldh8a1	10:21377290-21396585	1h_mock	1h_ETO	NOTEST	0	0	0	0	1	1	no
XLOC_002039	XLOC_002039	1700021A07Rik	10:21425341-21425650	1h_mock	1h_ETO	NOTEST	0	0	0	0	1	1	no
XLOC_002040	XLOC_002040	1700020N01Rik	10:21593157-21621776	1h_mock	1h_ETO	NOTEST	0	0	0	0	1	1	no
XLOC_002041	XLOC_002041	Gm5420	10:21690844-21693978	1h_mock	1h_ETO	NOTEST	0	0	0	0	1	1	no
XLOC_002042	XLOC_002042	Sgk1	10:21882183-21999903	1h_mock	1h_ETO	OK	0	0	0.0609056	0	0.86185	1	no
XLOC_002046	XLOC_002046	H60b,Raet1d,Raet1e	10:22158568-22374139	1h_mock	1h_ETO	OK	0	0	0.0334747	0	0.817	1	no
XLOC_002053	XLOC_002053	Slc2a12	10:22645010-22731938	1h_mock	1h_ETO	NOTEST	0	0	0	0	1	1	no
XLOC_002054	XLOC_002054	Slc18b1	10:23796985-23827968	1h_mock	1h_ETO	NOTEST	0	0	0	0	1	1	no
XLOC_002055	XLOC_002055	Vnn3	10:23851461-23869843	1h_mock	1h_ETO	NOTEST	0	0	0	0	1	1	no
XLOC_002056	XLOC_002056	Vnn1	10:23894687-23905343	1h_mock	1h_ETO	NOTEST	0	0	0	0	1	1	no
XLOC_002057	XLOC_002057	Taar1	10:23920355-23921469	1h_mock	1h_ETO	NOTEST	0	0	0	0	1	1	no
XLOC_002058	XLOC_002058	Taar2	10:23938571-23941583	1h_mock	1h_ETO	NOTEST	0	0	0	0	1	1	no
XLOC_002059	XLOC_002059	Taar3	10:23949515-23950622	1h_mock	1h_ETO	NOTEST	0	0	0	0	1	1	no
XLOC_002060	XLOC_002060	Taar4	10:23960493-23961537	1h_mock	1h_ETO	NOTEST	0	0	0	0	1	1	no
XLOC_002061	XLOC_002061	Taar5	10:23970660-23971782	1h_mock	1h_ETO	NOTEST	0	0	0	0	1	1	no
XLOC_002062	XLOC_002062	Taar7b	10:23999938-24001015	1h_mock	1h_ETO	NOTEST	0	0	0	0	1	1	no
XLOC_002065	XLOC_002065	Taar7d	10:24027221-24028298	1h_mock	1h_ETO	NOTEST	0	0	0	0	1	1	no
XLOC_002066	XLOC_002066	Taar7e	10:24037547-24038762	1h_mock	1h_ETO	NOTEST	0	0	0	0	1	1	no
XLOC_002068	XLOC_002068	Taar7f	10:24049481-24050652	1h_mock	1h_ETO	NOTEST	0	0	0	0	1	1	no
XLOC_002069	XLOC_002069	Taar8a	10:24076499-24077534	1h_mock	1h_ETO	NOTEST	0	0	0	0	1	1	no
XLOC_002071	XLOC_002071	Stx7	10:24149316-24188959	1h_mock	1h_ETO	NOTEST	0	0	0	0	1	1	no
XLOC_002072	XLOC_002072	Moxd1	10:24223516-24302790	1h_mock	1h_ETO	NOTEST	0	0	0	0	1	1	no
XLOC_002074	XLOC_002074	Ctgf	10:24549440-24598683	1h_mock	1h_ETO	OK	0	0	0.0172823	0	0.80885	1	no
XLOC_002075	XLOC_002075	Med23	10:24869985-24913681	1h_mock	1h_ETO	OK	0	0	0.0709956	0	0.81125	1	no
XLOC_002078	XLOC_002078	Epb4.1l2	10:25359797-25523519	1h_mock	1h_ETO	NOTEST	0	0	0	0	1	1	no
XLOC_002079	XLOC_002079	Gm9767	10:25991185-26079447	1h_mock	1h_ETO	NOTEST	0	0	0	0	1	1	no
XLOC_002080	XLOC_002080	Samd3	10:26229706-26272172	1h_mock	1h_ETO	NOTEST	0	0	0	0	1	1	no
XLOC_002082	XLOC_002082	Arhgap18	10:26753420-26918648	1h_mock	1h_ETO	OK	0	0	0.126511	0	0.25905	1	no
XLOC_002085	XLOC_002085	Ptprk	10:28074819-28597397	1h_mock	1h_ETO	NOTEST	0	0	0	0	1	1	no
XLOC_002086	XLOC_002086	Themis	10:28668359-28923507	1h_mock	1h_ETO	NOTEST	0	0	0	0	1	1	no
XLOC_002088	XLOC_002088	Soga3	10:29143281-29199630	1h_mock	1h_ETO	NOTEST	0	0	0	0	1	1	no
XLOC_002089	XLOC_002089	9330159F19Rik	10:29211642-29230779	1h_mock	1h_ETO	NOTEST	0	0	0	0	1	1	no
XLOC_002090	XLOC_002090	Echdc1	10:29313165-29362442	1h_mock	1h_ETO	OK	0	0	0.0466347	0	0.88215	1	no
XLOC_002094	XLOC_002094	Gm5422	10:31248139-31251045	1h_mock	1h_ETO	NOTEST	0	0	0	0	1	1	no
XLOC_002095	XLOC_002095	Hddc2	10:31313381-31328204	1h_mock	1h_ETO	NOTEST	0	0	0	0	1	1	no
XLOC_002097	XLOC_002097	Trdn	10:33083482-33476709	1h_mock	1h_ETO	NOTEST	0	0	0	0	1	1	no
XLOC_002099	XLOC_002099	Sult3a1	10:33863934-33879475	1h_mock	1h_ETO	NOTEST	0	0	0	0	1	1	no
XLOC_002100	XLOC_002100	Rsph4a	10:33905110-33916021	1h_mock	1h_ETO	NOTEST	0	0	0	0	1	1	no
XLOC_002101	XLOC_002101	Trappc3l	10:34037596-34109813	1h_mock	1h_ETO	NOTEST	0	0	0	0	1	1	no
XLOC_002102	XLOC_002102	Tspyl1	10:34282189-34284885	1h_mock	1h_ETO	NOTEST	0	0	0	0	1	1	no
XLOC_002103	XLOC_002103	Tspyl4	10:34288287-34418552	1h_mock	1h_ETO	NOTEST	0	0	0	0	1	1	no
XLOC_002104	XLOC_002104	Col10a1	10:34288287-34418552	1h_mock	1h_ETO	NOTEST	0	0	0	0	1	1	no
XLOC_002105	XLOC_002105	Frk	10:34483399-34611226	1h_mock	1h_ETO	NOTEST	0	0	0	0	1	1	no
XLOC_002107	XLOC_002107	Hs3st5	10:36506813-36834397	1h_mock	1h_ETO	NOTEST	0	0	0	0	1	1	no
XLOC_002108	XLOC_002108	Hdac2	10:36974543-37001889	1h_mock	1h_ETO	OK	0	0	0.00498841	0	0.8791	1	no
XLOC_002109	XLOC_002109	5930403N24Rik	10:37139557-37141679	1h_mock	1h_ETO	NOTEST	0	0	0	0	1	1	no
XLOC_002114	XLOC_002114	Lama4	10:38965514-39110188	1h_mock	1h_ETO	NOTEST	0	0	0	0	1	1	no
XLOC_002115	XLOC_002115	Tube1	10:39134022-39163794	1h_mock	1h_ETO	NOTEST	0	0	0	0	1	1	no
XLOC_002116	XLOC_002116	Fyn	10:39368854-39732007	1h_mock	1h_ETO	OK	0	0	0.0839472	0	0.7729	1	no
XLOC_002117	XLOC_002117	Traf3ip2	10:39368854-39732007	1h_mock	1h_ETO	NOTEST	0	0	0	0	1	1	no
XLOC_002118	XLOC_002118	Rev3l	10:39732117-39875211	1h_mock	1h_ETO	OK	0	0	0.0114532	0	0.98205	1	no
XLOC_002124	XLOC_002124	Cdk19	10:40348507-40483818	1h_mock	1h_ETO	NOTEST	0	0	0	0	1	1	no
XLOC_002125	XLOC_002125	Slc22a16	10:40570335-40604132	1h_mock	1h_ETO	NOTEST	0	0	0	0	1	1	no
XLOC_002126	XLOC_002126	Ddo	10:40630010-40649931	1h_mock	1h_ETO	NOTEST	0	0	0	0	1	1	no
XLOC_002127	XLOC_002127	Mettl24	10:40683281-40811083	1h_mock	1h_ETO	NOTEST	0	0	0	0	1	1	no
XLOC_002128	XLOC_002128	Wasf1	10:40883474-40938570	1h_mock	1h_ETO	NOTEST	0	0	0	0	1	1	no
XLOC_002130	XLOC_002130	Ak9	10:41303979-41348269	1h_mock	1h_ETO	NOTEST	0	0	0	0	1	1	no
XLOC_002131	XLOC_002131	Ak9	10:41351710-41434534	1h_mock	1h_ETO	NOTEST	0	0	0	0	1	1	no
XLOC_002133	XLOC_002133	Zbtb24	10:41450395-41465571	1h_mock	1h_ETO	NOTEST	0	0	0	0	1	1	no
XLOC_002134	XLOC_002134	Mical1	10:41476313-41490369	1h_mock	1h_ETO	NOTEST	0	0	0	0	1	1	no
XLOC_002135	XLOC_002135	Ppil6	10:41490438-41514284	1h_mock	1h_ETO	NOTEST	0	0	0	0	1	1	no
XLOC_002136	XLOC_002136	Cd164	10:41519499-41531042	1h_mock	1h_ETO	NOTEST	0	0	0	0	1	1	no
XLOC_002140	XLOC_002140	Sesn1	10:41810573-41908424	1h_mock	1h_ETO	OK	0	0	0.00146486	0	0.98835	1	no
XLOC_002143	XLOC_002143	Snx3	10:42502029-42535381	1h_mock	1h_ETO	OK	0	0	0.00852075	0	0.9098	1	no
XLOC_002144	XLOC_002144	Ostm1	10:42583821-42702459	1h_mock	1h_ETO	NOTEST	0	0	0	0	1	1	no
XLOC_002145	XLOC_002145	Sec63	10:42761495-42832514	1h_mock	1h_ETO	NOTEST	0	0	0	0	1	1	no
XLOC_002146	XLOC_002146	Scml4	10:42860369-42960780	1h_mock	1h_ETO	NOTEST	0	0	0	0	1	1	no
XLOC_002147	XLOC_002147	9030612E09Rik	10:43174703-43176562	1h_mock	1h_ETO	NOTEST	0	0	0	0	1	1	no
XLOC_002148	XLOC_002148	Pdss2	10:43221485-43464882	1h_mock	1h_ETO	NOTEST	0	0	0	0	1	1	no
XLOC_002150	XLOC_002150	Bend3	10:43479139-43515396	1h_mock	1h_ETO	NOTEST	0	0	0	0	1	1	no
XLOC_002151	XLOC_002151	Gm9803	10:43524101-43524617	1h_mock	1h_ETO	NOTEST	0	0	0	0	1	1	no
XLOC_002152	XLOC_002152	Cd24a	10:43579168-43584262	1h_mock	1h_ETO	NOTEST	0	0	0	0	1	1	no
XLOC_002153	XLOC_002153	F930017D23Rik	10:43593426-43630916	1h_mock	1h_ETO	NOTEST	0	0	0	0	1	1	no
XLOC_002155	XLOC_002155	Rtn4ip1	10:43901806-43947862	1h_mock	1h_ETO	NOTEST	0	0	0	0	1	1	no
XLOC_002158	XLOC_002158	Atg5	10:44268357-44364291	1h_mock	1h_ETO	NOTEST	0	0	0	0	1	1	no
XLOC_002163	XLOC_002163	Prep	10:45067205-45158997	1h_mock	1h_ETO	NOTEST	0	0	0	0	1	1	no
XLOC_002164	XLOC_002164	Popdc3	10:45178097-45318452	1h_mock	1h_ETO	NOTEST	0	0	0	0	1	1	no
XLOC_002166	XLOC_002166	Bves	10:45335761-45369708	1h_mock	1h_ETO	NOTEST	0	0	0	0	1	1	no
XLOC_002168	XLOC_002168	Hace1	10:45577828-45712345	1h_mock	1h_ETO	OK	0	0	0.131104	0	0.12735	1	no
XLOC_002171	XLOC_002171	Ascc3	10:50592668-50851202	1h_mock	1h_ETO	NOTEST	0	0	0	0	1	1	no
XLOC_002172	XLOC_002172	Sim1	10:50895650-50989152	1h_mock	1h_ETO	NOTEST	0	0	0	0	1	1	no
XLOC_002174	XLOC_002174	Gp49a,Lilrb4	10:51480631-51496613	1h_mock	1h_ETO	OK	0	0	0.0638936	0	0.4409	1	no
XLOC_002175	XLOC_002175	Rfx6	10:51677755-51730429	1h_mock	1h_ETO	NOTEST	0	0	0	0	1	1	no
XLOC_002177	XLOC_002177	Vgll2	10:52022501-52028471	1h_mock	1h_ETO	NOTEST	0	0	0	0	1	1	no
XLOC_002180	XLOC_002180	Dcbld1	10:52233618-52321378	1h_mock	1h_ETO	NOTEST	0	0	0	0	1	1	no
XLOC_002181	XLOC_002181	Gm26741	10:52337023-52382124	1h_mock	1h_ETO	NOTEST	0	0	0	0	1	1	no
XLOC_002182	XLOC_002182	Nepn	10:52388971-52404607	1h_mock	1h_ETO	NOTEST	0	0	0	0	1	1	no
XLOC_002183	XLOC_002183	Nus1	10:52417546-52440192	1h_mock	1h_ETO	OK	0	0	0.0472259	0	0.68885	1	no
XLOC_002184	XLOC_002184	Slc35f1	10:52690532-53111622	1h_mock	1h_ETO	NOTEST	0	0	0	0	1	1	no
XLOC_002186	XLOC_002186	Pln	10:53278080-53379851	1h_mock	1h_ETO	NOTEST	0	0	0	0	1	1	no
XLOC_002187	XLOC_002187	Gm5423	10:53474963-53475467	1h_mock	1h_ETO	NOTEST	0	0	0	0	1	1	no
XLOC_002188	XLOC_002188	Asf1a	10:53536328-53630439	1h_mock	1h_ETO	NOTEST	0	0	0	0	1	1	no
XLOC_002190	XLOC_002190	Msl3l2	10:56014297-56228689	1h_mock	1h_ETO	NOTEST	0	0	0	0	1	1	no
XLOC_002191	XLOC_002191	Gja1	10:56377299-56390419	1h_mock	1h_ETO	NOTEST	0	0	0	0	1	1	no
XLOC_002193	XLOC_002193	Gm9956	10:56745133-56748254	1h_mock	1h_ETO	NOTEST	0	0	0	0	1	1	no
XLOC_002195	XLOC_002195	Hsf2	10:57486384-57513133	1h_mock	1h_ETO	NOTEST	0	0	0	0	1	1	no
XLOC_002197	XLOC_002197	Pkib	10:57631980-57741112	1h_mock	1h_ETO	NOTEST	0	0	0	0	1	1	no
XLOC_002199	XLOC_002199	Fabp7	10:57784880-57788450	1h_mock	1h_ETO	NOTEST	0	0	0	0	1	1	no
XLOC_002200	XLOC_002200	Smpdl3a	10:57794334-57811830	1h_mock	1h_ETO	NOTEST	0	0	0	0	1	1	no
XLOC_002201	XLOC_002201	Gcc2	10:58255496-58305599	1h_mock	1h_ETO	OK	0	0	0.275899	0	3e-04	0.243917	no
XLOC_002202	XLOC_002202	Lims1	10:58323465-58424691	1h_mock	1h_ETO	OK	0	0	0.0157556	0	0.79925	1	no
XLOC_002203	XLOC_002203	Ranbp2	10:58446851-58494155	1h_mock	1h_ETO	NOTEST	0	0	0	0	1	1	no
XLOC_002204	XLOC_002204	Ccdc138	10:58497969-58576242	1h_mock	1h_ETO	NOTEST	0	0	0	0	1	1	no
XLOC_002205	XLOC_002205	BB019430	10:58703994-58704279	1h_mock	1h_ETO	NOTEST	0	0	0	0	1	1	no
XLOC_002206	XLOC_002206	Sh3rf3	10:58813358-59138916	1h_mock	1h_ETO	OK	0	0	0.0905606	0	0.35965	1	no
XLOC_002209	XLOC_002209	Sowahc	10:59221952-59226434	1h_mock	1h_ETO	NOTEST	0	0	0	0	1	1	no
XLOC_002210	XLOC_002210	P4ha1	10:59323295-59373304	1h_mock	1h_ETO	OK	0	0	0.0146512	0	0.9681	1	no
XLOC_002211	XLOC_002211	Gm10273	10:59395631-59396757	1h_mock	1h_ETO	NOTEST	0	0	0	0	1	1	no
XLOC_002212	XLOC_002212	Pla2g12b	10:59403659-59421976	1h_mock	1h_ETO	NOTEST	0	0	0	0	1	1	no
XLOC_002213	XLOC_002213	Gm10322	10:59446983-59616692	1h_mock	1h_ETO	NOTEST	0	0	0	0	1	1	no
XLOC_002214	XLOC_002214	Micu1	10:59702476-59864132	1h_mock	1h_ETO	OK	0	0	0.021784	0	0.79965	1	no
XLOC_002217	XLOC_002217	Dnajb12	10:59879555-59899302	1h_mock	1h_ETO	OK	0	0	0.0479434	0	0.74005	1	no
XLOC_002218	XLOC_002218	Ascc1	10:59987408-60099990	1h_mock	1h_ETO	NOTEST	0	0	0	0	1	1	no
XLOC_002219	XLOC_002219	Spock2	10:60106218-60135198	1h_mock	1h_ETO	NOTEST	0	0	0	0	1	1	no
XLOC_002221	XLOC_002221	Psap	10:60277626-60302597	1h_mock	1h_ETO	OK	0	0	0.0133735	0	0.99765	1	no
XLOC_002222	XLOC_002222	4632428N05Rik	10:60302747-60696490	1h_mock	1h_ETO	OK	0	0	0.071465	0	0.43015	1	no
XLOC_002223	XLOC_002223	Gm17455	10:60302747-60696490	1h_mock	1h_ETO	NOTEST	0	0	0	0	1	1	no
XLOC_002228	XLOC_002228	Pcbd1	10:61089342-61094328	1h_mock	1h_ETO	NOTEST	0	0	0	0	1	1	no
XLOC_002229	XLOC_002229	Tbata	10:61171953-61188841	1h_mock	1h_ETO	NOTEST	0	0	0	0	1	1	no
XLOC_002230	XLOC_002230	Prf1	10:61297835-61304263	1h_mock	1h_ETO	NOTEST	0	0	0	0	1	1	no
XLOC_002232	XLOC_002232	Nodal	10:61417971-61425338	1h_mock	1h_ETO	NOTEST	0	0	0	0	1	1	no
XLOC_002233	XLOC_002233	Lrrc20	10:61475244-61582226	1h_mock	1h_ETO	NOTEST	0	0	0	0	1	1	no
XLOC_002234	XLOC_002234	Npffr1	10:61595483-61626385	1h_mock	1h_ETO	NOTEST	0	0	0	0	1	1	no
XLOC_002235	XLOC_002235	Ppa1	10:61648551-61674168	1h_mock	1h_ETO	NOTEST	0	0	0	0	1	1	no
XLOC_002236	XLOC_002236	Sar1a	10:61680309-61693295	1h_mock	1h_ETO	NOTEST	0	0	0	0	1	1	no
XLOC_002237	XLOC_002237	Tysnd1	10:61695513-61702773	1h_mock	1h_ETO	NOTEST	0	0	0	0	1	1	no
XLOC_002238	XLOC_002238	Aifm2	10:61715262-61784147	1h_mock	1h_ETO	NOTEST	0	0	0	0	1	1	no
XLOC_002240	XLOC_002240	Gm5424	10:62071014-62072609	1h_mock	1h_ETO	NOTEST	0	0	0	0	1	1	no
XLOC_002241	XLOC_002241	Neurog3	10:62107654-62143920	1h_mock	1h_ETO	NOTEST	0	0	0	0	1	1	no
XLOC_002242	XLOC_002242	Tacr2	10:62252437-62265990	1h_mock	1h_ETO	NOTEST	0	0	0	0	1	1	no
XLOC_002244	XLOC_002244	4930507D05Rik	10:62429208-62451322	1h_mock	1h_ETO	NOTEST	0	0	0	0	1	1	no
XLOC_002246	XLOC_002246	Slc25a16	10:62920632-62946498	1h_mock	1h_ETO	OK	0	0	0.0847725	0	0.16905	1	no
XLOC_002248	XLOC_002248	Dna2	10:62947025-62974185	1h_mock	1h_ETO	NOTEST	0	0	0	0	1	1	no
XLOC_002249	XLOC_002249	Rufy2	10:62980222-63024217	1h_mock	1h_ETO	OK	0	0	0.00125807	0	0.9821	1	no
XLOC_002251	XLOC_002251	Pbld2	10:63024314-63058813	1h_mock	1h_ETO	OK	0	0	0.00322725	0	0.9817	1	no
XLOC_002252	XLOC_002252	Pbld1	10:63061581-63077962	1h_mock	1h_ETO	OK	0	0	0.028727	0	0.87865	1	no
XLOC_002253	XLOC_002253	Atoh7	10:63100155-63100605	1h_mock	1h_ETO	NOTEST	0	0	0	0	1	1	no
XLOC_002254	XLOC_002254	Herc4	10:63243073-63317881	1h_mock	1h_ETO	NOTEST	0	0	0	0	1	1	no
XLOC_002256	XLOC_002256	Dnajc12	10:63382442-63408840	1h_mock	1h_ETO	OK	0	0	0.105693	0	0.40785	1	no
XLOC_002257	XLOC_002257	Ctnna3	10:63430097-65003667	1h_mock	1h_ETO	NOTEST	0	0	0	0	1	1	no
XLOC_002261	XLOC_002261	Jmjd1c	10:67009188-67256326	1h_mock	1h_ETO	OK	0	0	0.0430187	0	0.96595	1	no
XLOC_002262	XLOC_002262	Egr2	10:67535474-67542188	1h_mock	1h_ETO	OK	0	0	0.201051	0	0.08085	1	no
XLOC_002263	XLOC_002263	Gm10797	10:67572041-67574263	1h_mock	1h_ETO	NOTEST	0	0	0	0	1	1	no
XLOC_002264	XLOC_002264	Rtkn2	10:67979569-68059740	1h_mock	1h_ETO	OK	0	0	0.102805	0	0.2894	1	no
XLOC_002265	XLOC_002265	Tmem26	10:68723745-68782654	1h_mock	1h_ETO	NOTEST	0	0	0	0	1	1	no
XLOC_002267	XLOC_002267	Rhobtb1	10:69151433-69291791	1h_mock	1h_ETO	NOTEST	0	0	0	0	1	1	no
XLOC_002268	XLOC_002268	Ank3	10:69533771-70027438	1h_mock	1h_ETO	OK	0	0	0.0095331	0	0.8988	1	no
XLOC_002269	XLOC_002269	Ccdc6	10:70097120-70193200	1h_mock	1h_ETO	NOTEST	0	0	0	0	1	1	no
XLOC_002270	XLOC_002270	2310015B20Rik	10:70204683-70219710	1h_mock	1h_ETO	NOTEST	0	0	0	0	1	1	no
XLOC_002271	XLOC_002271	Slc16a9	10:70245099-70288176	1h_mock	1h_ETO	NOTEST	0	0	0	0	1	1	no
XLOC_002272	XLOC_002272	Fam13c	10:70440667-70655965	1h_mock	1h_ETO	NOTEST	0	0	0	0	1	1	no
XLOC_002273	XLOC_002273	4930533K18Rik	10:70868668-71159700	1h_mock	1h_ETO	NOTEST	0	0	0	0	1	1	no
XLOC_002277	XLOC_002277	Ipmk	10:71347762-71433327	1h_mock	1h_ETO	OK	0	0	0.0283029	0	0.74315	1	no
XLOC_002279	XLOC_002279	Gm9923	10:72309224-72311848	1h_mock	1h_ETO	NOTEST	0	0	0	0	1	1	no
XLOC_002281	XLOC_002281	Zwint	10:72654844-72674964	1h_mock	1h_ETO	NOTEST	0	0	0	0	1	1	no
XLOC_002282	XLOC_002282	Pcdh15	10:73099341-74646314	1h_mock	1h_ETO	NOTEST	0	0	0	0	1	1	no
XLOC_002285	XLOC_002285	Gnaz	10:74957476-75032586	1h_mock	1h_ETO	NOTEST	0	0	0	0	1	1	no
XLOC_002286	XLOC_002286	Rab36	10:75037057-75054748	1h_mock	1h_ETO	NOTEST	0	0	0	0	1	1	no
XLOC_002287	XLOC_002287	Bcr	10:75060895-75184923	1h_mock	1h_ETO	NOTEST	0	0	0	0	1	1	no
XLOC_002288	XLOC_002288	Specc1l	10:75212072-75312399	1h_mock	1h_ETO	OK	0	0	0.195034	0	0.12125	1	no
XLOC_002289	XLOC_002289	Adora2a	10:75316942-75334788	1h_mock	1h_ETO	NOTEST	0	0	0	0	1	1	no
XLOC_002290	XLOC_002290	Upb1	10:75351110-75517972	1h_mock	1h_ETO	NOTEST	0	0	0	0	1	1	no
XLOC_002292	XLOC_002292	Snrpd3	10:75518041-75535440	1h_mock	1h_ETO	NOTEST	0	0	0	0	1	1	no
XLOC_002293	XLOC_002293	Ggt1	10:75561603-75586200	1h_mock	1h_ETO	NOTEST	0	0	0	0	1	1	no
XLOC_002294	XLOC_002294	Ggt5	10:75589380-75616968	1h_mock	1h_ETO	NOTEST	0	0	0	0	1	1	no
XLOC_002295	XLOC_002295	Derl3	10:75893397-75895941	1h_mock	1h_ETO	NOTEST	0	0	0	0	1	1	no
XLOC_002296	XLOC_002296	Chchd10	10:75935572-75940672	1h_mock	1h_ETO	NOTEST	0	0	0	0	1	1	no
XLOC_002297	XLOC_002297	Vpreb3	10:75943056-75949657	1h_mock	1h_ETO	NOTEST	0	0	0	0	1	1	no
XLOC_002298	XLOC_002298	Gm5134	10:75954513-76009591	1h_mock	1h_ETO	NOTEST	0	0	0	0	1	1	no
XLOC_002300	XLOC_002300	Zfp280b	10:76032653-76043234	1h_mock	1h_ETO	NOTEST	0	0	0	0	1	1	no
XLOC_002302	XLOC_002302	Slc5a4a	10:76147450-76189265	1h_mock	1h_ETO	NOTEST	0	0	0	0	1	1	no
XLOC_002303	XLOC_002303	S100b	10:76253852-76345291	1h_mock	1h_ETO	NOTEST	0	0	0	0	1	1	no
XLOC_002306	XLOC_002306	2610028H24Rik	10:76449080-76515856	1h_mock	1h_ETO	NOTEST	0	0	0	0	1	1	no
XLOC_002307	XLOC_002307	Mcm3ap	10:76449080-76515856	1h_mock	1h_ETO	NOTEST	0	0	0	0	1	1	no
XLOC_002308	XLOC_002308	Lss	10:76531587-76562226	1h_mock	1h_ETO	OK	0	0	0.0649049	0	0.6673	1	no
XLOC_002309	XLOC_002309	Spatc1l	10:76562271-76570532	1h_mock	1h_ETO	NOTEST	0	0	0	0	1	1	no
XLOC_002310	XLOC_002310	Ftcd	10:76575647-76590338	1h_mock	1h_ETO	NOTEST	0	0	0	0	1	1	no
XLOC_002311	XLOC_002311	Gm10787	10:77011994-77022214	1h_mock	1h_ETO	NOTEST	0	0	0	0	1	1	no
XLOC_002312	XLOC_002312	Slc19a1	10:77032240-77166548	1h_mock	1h_ETO	NOTEST	0	0	0	0	1	1	no
XLOC_002313	XLOC_002313	Pofut2	10:77259299-77269586	1h_mock	1h_ETO	NOTEST	0	0	0	0	1	1	no
XLOC_002315	XLOC_002315	Itgb2	10:77530251-77565708	1h_mock	1h_ETO	OK	0	0	0.140587	0	0.25505	1	no
XLOC_002316	XLOC_002316	Pttg1ip	10:77581719-77598732	1h_mock	1h_ETO	NOTEST	0	0	0	0	1	1	no
XLOC_002317	XLOC_002317	Sumo3,Ube2g2	10:77606096-77645993	1h_mock	1h_ETO	OK	0	0	0.106011	0	0.84705	1	no
XLOC_002318	XLOC_002318	Gm10272	10:77706625-77706958	1h_mock	1h_ETO	NOTEST	0	0	0	0	1	1	no
XLOC_002319	XLOC_002319	Gm10024	10:77711456-77712009	1h_mock	1h_ETO	NOTEST	0	0	0	0	1	1	no
XLOC_002320	XLOC_002320	Gm10142	10:77715806-77716169	1h_mock	1h_ETO	NOTEST	0	0	0	0	1	1	no
XLOC_002321	XLOC_002321	Krtap12-1	10:77720585-77721256	1h_mock	1h_ETO	NOTEST	0	0	0	0	1	1	no
XLOC_002322	XLOC_002322	Gm10100	10:77726485-77726848	1h_mock	1h_ETO	NOTEST	0	0	0	0	1	1	no
XLOC_002323	XLOC_002323	Krtap10-10	10:77814681-77887021	1h_mock	1h_ETO	NOTEST	0	0	0	0	1	1	no
XLOC_002324	XLOC_002324	Tspear	10:77814681-77887021	1h_mock	1h_ETO	NOTEST	0	0	0	0	1	1	no
XLOC_002325	XLOC_002325	Gm10318	10:77814681-77887021	1h_mock	1h_ETO	NOTEST	0	0	0	0	1	1	no
XLOC_002326	XLOC_002326	1700009J07Rik	10:77893419-77896111	1h_mock	1h_ETO	NOTEST	0	0	0	0	1	1	no
XLOC_002327	XLOC_002327	1810043G02Rik	10:77978523-77986905	1h_mock	1h_ETO	OK	0	0	0.0267795	0	0.8129	1	no
XLOC_002328	XLOC_002328	Dnmt3l	10:78030021-78063622	1h_mock	1h_ETO	NOTEST	0	0	0	0	1	1	no
XLOC_002329	XLOC_002329	Icosl	10:78069359-78079525	1h_mock	1h_ETO	NOTEST	0	0	0	0	1	1	no
XLOC_002331	XLOC_002331	Gm10146	10:78393308-78393756	1h_mock	1h_ETO	NOTEST	0	0	0	0	1	1	no
XLOC_002332	XLOC_002332	Cstb	10:78425669-78427619	1h_mock	1h_ETO	NOTEST	0	0	0	0	1	1	no
XLOC_002336	XLOC_002336	Ilvbl	10:78574499-78584498	1h_mock	1h_ETO	NOTEST	0	0	0	0	1	1	no
XLOC_002337	XLOC_002337	Slc1a6	10:78780495-78814825	1h_mock	1h_ETO	NOTEST	0	0	0	0	1	1	no
XLOC_002338	XLOC_002338	Olfr1355	10:78875548-78880106	1h_mock	1h_ETO	NOTEST	0	0	0	0	1	1	no
XLOC_002339	XLOC_002339	Olfr1354	10:78916841-78917936	1h_mock	1h_ETO	NOTEST	0	0	0	0	1	1	no
XLOC_002340	XLOC_002340	Olfr8	10:78955206-78956139	1h_mock	1h_ETO	NOTEST	0	0	0	0	1	1	no
XLOC_002341	XLOC_002341	Olfr1353	10:78963308-78970612	1h_mock	1h_ETO	NOTEST	0	0	0	0	1	1	no
XLOC_002342	XLOC_002342	Olfr1352	10:78981049-78984721	1h_mock	1h_ETO	NOTEST	0	0	0	0	1	1	no
XLOC_002343	XLOC_002343	Olfr1351	10:79017323-79018283	1h_mock	1h_ETO	NOTEST	0	0	0	0	1	1	no
XLOC_002344	XLOC_002344	Olfr57	10:79034722-79035802	1h_mock	1h_ETO	NOTEST	0	0	0	0	1	1	no
XLOC_002345	XLOC_002345	Vmn2r80	10:79148796-79195012	1h_mock	1h_ETO	NOTEST	0	0	0	0	1	1	no
XLOC_002346	XLOC_002346	Vmn2r81	10:79247776-79294535	1h_mock	1h_ETO	NOTEST	0	0	0	0	1	1	no
XLOC_002347	XLOC_002347	Vmn2r82	10:79356575-79397198	1h_mock	1h_ETO	NOTEST	0	0	0	0	1	1	no
XLOC_002348	XLOC_002348	Vmn2r83	10:79468942-79492154	1h_mock	1h_ETO	NOTEST	0	0	0	0	1	1	no
XLOC_002349	XLOC_002349	Madcam1	10:79664573-79668536	1h_mock	1h_ETO	NOTEST	0	0	0	0	1	1	no
XLOC_002350	XLOC_002350	Tpgs1	10:79669409-79676126	1h_mock	1h_ETO	NOTEST	0	0	0	0	1	1	no
XLOC_002351	XLOC_002351	Cdc34	10:79682194-79688394	1h_mock	1h_ETO	NOTEST	0	0	0	0	1	1	no
XLOC_002352	XLOC_002352	Gzmm	10:79689019-79695261	1h_mock	1h_ETO	NOTEST	0	0	0	0	1	1	no
XLOC_002353	XLOC_002353	Bsg	10:79704490-79711969	1h_mock	1h_ETO	OK	0	0	0.0305146	0	0.9014	1	no
XLOC_002354	XLOC_002354	Hcn2	10:79716633-79736108	1h_mock	1h_ETO	NOTEST	0	0	0	0	1	1	no
XLOC_002355	XLOC_002355	Fgf22	10:79755118-79756961	1h_mock	1h_ETO	NOTEST	0	0	0	0	1	1	no
XLOC_002356	XLOC_002356	Fstl3	10:79777271-79790961	1h_mock	1h_ETO	NOTEST	0	0	0	0	1	1	no
XLOC_002357	XLOC_002357	Palm	10:79793571-79820896	1h_mock	1h_ETO	OK	0	0	0.0134664	0	0.8474	1	no
XLOC_002358	XLOC_002358	Misp	10:79821020-79830452	1h_mock	1h_ETO	NOTEST	0	0	0	0	1	1	no
XLOC_002359	XLOC_002359	Ptbp1	10:79851380-79883174	1h_mock	1h_ETO	OK	0	0	0.0715269	0	0.97585	1	no
XLOC_002361	XLOC_002361	Prtn3	10:79851380-79883174	1h_mock	1h_ETO	NOTEST	0	0	0	0	1	1	no
XLOC_002362	XLOC_002362	Elane	10:79886311-79888216	1h_mock	1h_ETO	NOTEST	0	0	0	0	1	1	no
XLOC_002363	XLOC_002363	Cfd	10:79890852-79892656	1h_mock	1h_ETO	NOTEST	0	0	0	0	1	1	no
XLOC_002365	XLOC_002365	Gm26602	10:79910052-79922273	1h_mock	1h_ETO	NOTEST	0	0	0	0	1	1	no
XLOC_002366	XLOC_002366	Kiss1r	10:79910052-79922273	1h_mock	1h_ETO	NOTEST	0	0	0	0	1	1	no
XLOC_002367	XLOC_002367	Arid3a	10:79927042-79955018	1h_mock	1h_ETO	NOTEST	0	0	0	0	1	1	no
XLOC_002368	XLOC_002368	Wdr18	10:79960151-79969246	1h_mock	1h_ETO	NOTEST	0	0	0	0	1	1	no
XLOC_002369	XLOC_002369	Grin3b	10:79970714-79984330	1h_mock	1h_ETO	NOTEST	0	0	0	0	1	1	no
XLOC_002371	XLOC_002371	Cnn2	10:79988583-79996062	1h_mock	1h_ETO	OK	0	0	0.0159303	0	0.83365	1	no
XLOC_002372	XLOC_002372	Abca7	10:79996493-80015572	1h_mock	1h_ETO	OK	0	0	0.048673	0	0.52445	1	no
XLOC_002373	XLOC_002373	Hmha1	10:80016652-80031472	1h_mock	1h_ETO	OK	0	0	0.102872	0	0.63215	1	no
XLOC_002374	XLOC_002374	Gpx4	10:80047165-80056439	1h_mock	1h_ETO	OK	0	0	0.0478361	0	0.7002	1	no
XLOC_002375	XLOC_002375	Stk11	10:80115802-80145818	1h_mock	1h_ETO	OK	0	0	0.0662453	0	0.97605	1	no
XLOC_002376	XLOC_002376	Atp5d	10:80115802-80145818	1h_mock	1h_ETO	OK	0	0	0.0283935	0	0.6504	1	no
XLOC_002377	XLOC_002377	Midn	10:80148271-80158368	1h_mock	1h_ETO	OK	0	0	0.1357	0	0.62125	1	no
XLOC_002378	XLOC_002378	Cirbp	10:80165984-80172786	1h_mock	1h_ETO	OK	0	0	0.17865	0	0.11725	1	no
XLOC_002379	XLOC_002379	1600002K03Rik	10:80172943-80175146	1h_mock	1h_ETO	NOTEST	0	0	0	0	1	1	no
XLOC_002380	XLOC_002380	Efna2	10:80179481-80190010	1h_mock	1h_ETO	NOTEST	0	0	0	0	1	1	no
XLOC_002381	XLOC_002381	Mum1	10:80226433-80243903	1h_mock	1h_ETO	OK	0	0	0.0100091	0	0.92195	1	no
XLOC_002382	XLOC_002382	Ndufs7	10:80249120-80256794	1h_mock	1h_ETO	NOTEST	0	0	0	0	1	1	no
XLOC_002383	XLOC_002383	Dazap1	10:80261485-80288408	1h_mock	1h_ETO	OK	0	0	0.0706007	0	0.7947	1	no
XLOC_002385	XLOC_002385	Rps15	10:80292452-80294114	1h_mock	1h_ETO	OK	0	0	0.00137355	0	0.937	1	no
XLOC_002386	XLOC_002386	Apc2	10:80295976-80320537	1h_mock	1h_ETO	NOTEST	0	0	0	0	1	1	no
XLOC_002387	XLOC_002387	Reep6	10:80329952-80336441	1h_mock	1h_ETO	NOTEST	0	0	0	0	1	1	no
XLOC_002388	XLOC_002388	Plk5	10:80356458-80365489	1h_mock	1h_ETO	NOTEST	0	0	0	0	1	1	no
XLOC_002392	XLOC_002392	Onecut3	10:80494834-80517276	1h_mock	1h_ETO	NOTEST	0	0	0	0	1	1	no
XLOC_002394	XLOC_002394	Adat3,Scamp4	10:80602879-80615783	1h_mock	1h_ETO	OK	0	0	0.00527577	0	0.9114	1	no
XLOC_002396	XLOC_002396	Csnk1g2	10:80622779-80640771	1h_mock	1h_ETO	OK	0	0	0.00126699	0	0.9792	1	no
XLOC_002398	XLOC_002398	Izumo4	10:80702692-80705382	1h_mock	1h_ETO	NOTEST	0	0	0	0	1	1	no
XLOC_002399	XLOC_002399	Dot1l	10:80755205-80795461	1h_mock	1h_ETO	OK	0	0	0.0107164	0	0.9168	1	no
XLOC_002400	XLOC_002400	Sf3a2	10:80796099-80804924	1h_mock	1h_ETO	OK	0	0	0.05316	0	0.65645	1	no
XLOC_002401	XLOC_002401	Amh	10:80805247-80807648	1h_mock	1h_ETO	NOTEST	0	0	0	0	1	1	no
XLOC_002402	XLOC_002402	Oaz1	10:80826655-80829290	1h_mock	1h_ETO	OK	0	0	0.0412515	0	0.8984	1	no
XLOC_002403	XLOC_002403	Sppl2b	10:80855274-80868705	1h_mock	1h_ETO	NOTEST	0	0	0	0	1	1	no
XLOC_002404	XLOC_002404	Tmprss9	10:80879719-80899441	1h_mock	1h_ETO	NOTEST	0	0	0	0	1	1	no
XLOC_002405	XLOC_002405	Gadd45b	10:80930090-80932204	1h_mock	1h_ETO	NOTEST	0	0	0	0	1	1	no
XLOC_002407	XLOC_002407	Thop1	10:81070034-81082559	1h_mock	1h_ETO	NOTEST	0	0	0	0	1	1	no
XLOC_002409	XLOC_002409	Map2k2	10:81105914-81124697	1h_mock	1h_ETO	OK	0	0	0.00530851	0	0.99025	1	no
XLOC_002410	XLOC_002410	Zbtb7a	10:81135219-81152995	1h_mock	1h_ETO	OK	0	0	0.0328968	0	0.65165	1	no
XLOC_002411	XLOC_002411	Eef2	10:81176630-81182507	1h_mock	1h_ETO	NOTEST	0	0	0	0	1	1	no
XLOC_002413	XLOC_002413	Dapk3	10:81182604-81193197	1h_mock	1h_ETO	NOTEST	0	0	0	0	1	1	no
XLOC_002415	XLOC_002415	Zfr2	10:81233154-81252123	1h_mock	1h_ETO	NOTEST	0	0	0	0	1	1	no
XLOC_002416	XLOC_002416	Matk	10:81252934-81263365	1h_mock	1h_ETO	NOTEST	0	0	0	0	1	1	no
XLOC_002417	XLOC_002417	Apba3	10:81268171-81291267	1h_mock	1h_ETO	NOTEST	0	0	0	0	1	1	no
XLOC_002418	XLOC_002418	Pip5k1c	10:81292962-81319973	1h_mock	1h_ETO	OK	0	0	0.0208715	0	0.927	1	no
XLOC_002419	XLOC_002419	Cactin	10:81321102-81326251	1h_mock	1h_ETO	NOTEST	0	0	0	0	1	1	no
XLOC_002420	XLOC_002420	Tbxa2r	10:81328731-81335171	1h_mock	1h_ETO	NOTEST	0	0	0	0	1	1	no
XLOC_002421	XLOC_002421	Mfsd12	10:81357490-81378516	1h_mock	1h_ETO	NOTEST	0	0	0	0	1	1	no
XLOC_002422	XLOC_002422	Dohh	10:81384427-81391560	1h_mock	1h_ETO	OK	0	0	0.0395439	0	0.91595	1	no
XLOC_002424	XLOC_002424	2210404O07Rik	10:81393050-81395392	1h_mock	1h_ETO	NOTEST	0	0	0	0	1	1	no
XLOC_002428	XLOC_002428	Aes	10:81559493-81566362	1h_mock	1h_ETO	NOTEST	0	0	0	0	1	1	no
XLOC_002429	XLOC_002429	Tle2	10:81572611-81590845	1h_mock	1h_ETO	OK	0	0	0.383085	0	0.124	1	no
XLOC_002430	XLOC_002430	BC025920	10:81606269-81620703	1h_mock	1h_ETO	NOTEST	0	0	0	0	1	1	no
XLOC_002431	XLOC_002431	Ankrd24	10:81628539-81647610	1h_mock	1h_ETO	OK	0	0	0.0481634	0	0.6692	1	no
XLOC_002432	XLOC_002432	Gm10778	10:81661997-81664231	1h_mock	1h_ETO	NOTEST	0	0	0	0	1	1	no
XLOC_002433	XLOC_002433	Zfp433	10:81718918-81721468	1h_mock	1h_ETO	NOTEST	0	0	0	0	1	1	no
XLOC_002434	XLOC_002434	Gm4767	10:81821126-81823360	1h_mock	1h_ETO	NOTEST	0	0	0	0	1	1	no
XLOC_002435	XLOC_002435	Zfp873	10:82058416-82061329	1h_mock	1h_ETO	NOTEST	0	0	0	0	1	1	no
XLOC_002436	XLOC_002436	AU041133	10:82138252-82152011	1h_mock	1h_ETO	NOTEST	0	0	0	0	1	1	no
XLOC_002438	XLOC_002438	Gm4924	10:82378592-82381237	1h_mock	1h_ETO	NOTEST	0	0	0	0	1	1	no
XLOC_002440	XLOC_002440	Tdg	10:82629827-82690650	1h_mock	1h_ETO	OK	0	0	0.100278	0	0.77955	1	no
XLOC_002441	XLOC_002441	Hcfc2	10:82696159-82742428	1h_mock	1h_ETO	OK	0	0	0.0450266	0	0.84675	1	no
XLOC_002443	XLOC_002443	Txnrd1	10:82859205-82897724	1h_mock	1h_ETO	NOTEST	0	0	0	0	1	1	no
XLOC_002444	XLOC_002444	Gm4799	10:82954343-82955000	1h_mock	1h_ETO	NOTEST	0	0	0	0	1	1	no
XLOC_002445	XLOC_002445	Chst11	10:82985497-83195900	1h_mock	1h_ETO	NOTEST	0	0	0	0	1	1	no
XLOC_002446	XLOC_002446	D10Wsu102e	10:83360220-83368835	1h_mock	1h_ETO	NOTEST	0	0	0	0	1	1	no
XLOC_002447	XLOC_002447	A230046K03Rik	10:83543940-83596469	1h_mock	1h_ETO	NOTEST	0	0	0	0	1	1	no
XLOC_002448	XLOC_002448	1500009L16Rik	10:83722864-83762761	1h_mock	1h_ETO	NOTEST	0	0	0	0	1	1	no
XLOC_002450	XLOC_002450	Tcp11l2	10:84576625-84614359	1h_mock	1h_ETO	NOTEST	0	0	0	0	1	1	no
XLOC_002452	XLOC_002452	Polr3b	10:84619331-84727177	1h_mock	1h_ETO	NOTEST	0	0	0	0	1	1	no
XLOC_002453	XLOC_002453	Rfx4	10:84756061-84906538	1h_mock	1h_ETO	NOTEST	0	0	0	0	1	1	no
XLOC_002454	XLOC_002454	Ric8b	10:84917615-85016446	1h_mock	1h_ETO	OK	0	0	0.00878571	0	0.9136	1	no
XLOC_002455	XLOC_002455	AI597468	10:85102626-85117747	1h_mock	1h_ETO	NOTEST	0	0	0	0	1	1	no
XLOC_002456	XLOC_002456	Gm8394	10:85313487-85314439	1h_mock	1h_ETO	NOTEST	0	0	0	0	1	1	no
XLOC_002458	XLOC_002458	Btbd11	10:85386813-85660292	1h_mock	1h_ETO	OK	0	0	0.254516	0	0.01205	1	no
XLOC_002459	XLOC_002459	Pwp1	10:85871830-85889096	1h_mock	1h_ETO	OK	0	0	0.0695131	0	0.26775	1	no
XLOC_002460	XLOC_002460	Ascl4	10:85928490-85957823	1h_mock	1h_ETO	NOTEST	0	0	0	0	1	1	no
XLOC_002461	XLOC_002461	Fbxo7	10:86021779-86051873	1h_mock	1h_ETO	OK	0	0	0.277737	0	0.04855	1	no
XLOC_002464	XLOC_002464	Timp3	10:86055124-86498896	1h_mock	1h_ETO	OK	0	0	0.00121483	0	0.2415	1	no
XLOC_002465	XLOC_002465	Gm5174	10:86655938-86657381	1h_mock	1h_ETO	NOTEST	0	0	0	0	1	1	no
XLOC_002467	XLOC_002467	BC030307	10:86705810-86776843	1h_mock	1h_ETO	NOTEST	0	0	0	0	1	1	no
XLOC_002468	XLOC_002468	Nt5dc3	10:86779004-86838389	1h_mock	1h_ETO	NOTEST	0	0	0	0	1	1	no
XLOC_002474	XLOC_002474	1700113H08Rik	10:87058045-87230599	1h_mock	1h_ETO	NOTEST	0	0	0	0	1	1	no
XLOC_002475	XLOC_002475	Gm10764	10:87290732-87291110	1h_mock	1h_ETO	NOTEST	0	0	0	0	1	1	no
XLOC_002476	XLOC_002476	Pah	10:87521794-87584136	1h_mock	1h_ETO	NOTEST	0	0	0	0	1	1	no
XLOC_002477	XLOC_002477	Igf1	10:87826376-87937042	1h_mock	1h_ETO	OK	0	0	0.0786894	0	0.96805	1	no
XLOC_002478	XLOC_002478	Pmch	10:88091071-88146941	1h_mock	1h_ETO	NOTEST	0	0	0	0	1	1	no
XLOC_002479	XLOC_002479	Nup37	10:88146991-88178388	1h_mock	1h_ETO	NOTEST	0	0	0	0	1	1	no
XLOC_002480	XLOC_002480	Ccdc53	10:88201092-88246158	1h_mock	1h_ETO	OK	0	0	0.0591178	0	0.736	1	no
XLOC_002481	XLOC_002481	Gnptab	10:88379131-88449887	1h_mock	1h_ETO	NOTEST	0	0	0	0	1	1	no
XLOC_002482	XLOC_002482	Sycp3	10:88452744-88504073	1h_mock	1h_ETO	NOTEST	0	0	0	0	1	1	no
XLOC_002483	XLOC_002483	Arl1	10:88729540-88744094	1h_mock	1h_ETO	NOTEST	0	0	0	0	1	1	no
XLOC_002484	XLOC_002484	Slc5a8	10:88885991-88929505	1h_mock	1h_ETO	NOTEST	0	0	0	0	1	1	no
XLOC_002486	XLOC_002486	Uhrf1bp1l	10:89744990-89819869	1h_mock	1h_ETO	NOTEST	0	0	0	0	1	1	no
XLOC_002487	XLOC_002487	Anks1b	10:89873508-90973300	1h_mock	1h_ETO	OK	0	0	0.103213	0	0.78955	1	no
XLOC_002490	XLOC_002490	Ikbip	10:91082939-91102607	1h_mock	1h_ETO	OK	0	0	0.0224065	0	0.65545	1	no
XLOC_002495	XLOC_002495	Cdk17	10:93160875-93241342	1h_mock	1h_ETO	NOTEST	0	0	0	0	1	1	no
XLOC_002498	XLOC_002498	Lta4h	10:93453395-93484896	1h_mock	1h_ETO	NOTEST	0	0	0	0	1	1	no
XLOC_002499	XLOC_002499	Hal	10:93488767-93519304	1h_mock	1h_ETO	NOTEST	0	0	0	0	1	1	no
XLOC_002500	XLOC_002500	Ccdc38	10:93540631-93605245	1h_mock	1h_ETO	NOTEST	0	0	0	0	1	1	no
XLOC_002501	XLOC_002501	4933408J17Rik	10:93540631-93605245	1h_mock	1h_ETO	NOTEST	0	0	0	0	1	1	no
XLOC_002502	XLOC_002502	Ntn4	10:93640680-93747207	1h_mock	1h_ETO	OK	0	0	0.00379036	0	0.9696	1	no
XLOC_002506	XLOC_002506	Usp44	10:93831554-93848524	1h_mock	1h_ETO	NOTEST	0	0	0	0	1	1	no
XLOC_002508	XLOC_002508	Fgd6	10:94036000-94145339	1h_mock	1h_ETO	NOTEST	0	0	0	0	1	1	no
XLOC_002509	XLOC_002509	Nr2c1	10:94148022-94197211	1h_mock	1h_ETO	NOTEST	0	0	0	0	1	1	no
XLOC_002510	XLOC_002510	Ndufa12	10:94198954-94221443	1h_mock	1h_ETO	OK	0	0	0.0410089	0	0.3186	1	no
XLOC_002511	XLOC_002511	Tmcc3	10:94311948-94612084	1h_mock	1h_ETO	OK	0	0	0.14962	0	0.4717	1	no
XLOC_002513	XLOC_002513	Ccdc41	10:94688789-94790336	1h_mock	1h_ETO	NOTEST	0	0	0	0	1	1	no
XLOC_002516	XLOC_002516	Ube2n	10:95515161-95545658	1h_mock	1h_ETO	NOTEST	0	0	0	0	1	1	no
XLOC_002518	XLOC_002518	4732465J04Rik	10:95792570-95794980	1h_mock	1h_ETO	NOTEST	0	0	0	0	1	1	no
XLOC_002520	XLOC_002520	Eea1	10:95940662-96045518	1h_mock	1h_ETO	NOTEST	0	0	0	0	1	1	no
XLOC_002521	XLOC_002521	Gm5426	10:96136602-96136914	1h_mock	1h_ETO	NOTEST	0	0	0	0	1	1	no
XLOC_002524	XLOC_002524	Btg1	10:96617000-96622813	1h_mock	1h_ETO	NOTEST	0	0	0	0	1	1	no
XLOC_002525	XLOC_002525	Dcn	10:97479499-97518162	1h_mock	1h_ETO	NOTEST	0	0	0	0	1	1	no
XLOC_002526	XLOC_002526	Lum	10:97565500-97572703	1h_mock	1h_ETO	NOTEST	0	0	0	0	1	1	no
XLOC_002527	XLOC_002527	Kera	10:97607204-97613688	1h_mock	1h_ETO	NOTEST	0	0	0	0	1	1	no
XLOC_002528	XLOC_002528	Epyc	10:97644067-97682454	1h_mock	1h_ETO	NOTEST	0	0	0	0	1	1	no
XLOC_002529	XLOC_002529	Ccer1	10:97693058-97694926	1h_mock	1h_ETO	NOTEST	0	0	0	0	1	1	no
XLOC_002530	XLOC_002530	Atp2b1	10:98915151-99026143	1h_mock	1h_ETO	NOTEST	0	0	0	0	1	1	no
XLOC_002531	XLOC_002531	Poc1b	10:99107035-99198074	1h_mock	1h_ETO	OK	0	0	0.106657	0	0.34665	1	no
XLOC_002532	XLOC_002532	Galnt4	10:99107035-99198074	1h_mock	1h_ETO	NOTEST	0	0	0	0	1	1	no
XLOC_002533	XLOC_002533	Dusp6	10:99263230-99267488	1h_mock	1h_ETO	NOTEST	0	0	0	0	1	1	no
XLOC_002534	XLOC_002534	B530045E10Rik	10:99420521-99423047	1h_mock	1h_ETO	NOTEST	0	0	0	0	1	1	no
XLOC_002535	XLOC_002535	Gad1-ps	10:99443729-99447007	1h_mock	1h_ETO	NOTEST	0	0	0	0	1	1	no
XLOC_002536	XLOC_002536	Kitl	10:100015629-100100413	1h_mock	1h_ETO	OK	0	0	0.0971635	0	0.64925	1	no
XLOC_002540	XLOC_002540	Gm4301	10:100335675-100336591	1h_mock	1h_ETO	NOTEST	0	0	0	0	1	1	no
XLOC_002541	XLOC_002541	Gm4302	10:100340835-100341762	1h_mock	1h_ETO	NOTEST	0	0	0	0	1	1	no
XLOC_002542	XLOC_002542	Gm4303	10:100345989-100346859	1h_mock	1h_ETO	NOTEST	0	0	0	0	1	1	no
XLOC_002543	XLOC_002543	Gm4305	10:100351110-100351980	1h_mock	1h_ETO	NOTEST	0	0	0	0	1	1	no
XLOC_002545	XLOC_002545	Gm4307	10:100361337-100362247	1h_mock	1h_ETO	NOTEST	0	0	0	0	1	1	no
XLOC_002546	XLOC_002546	Gm4308	10:100366498-100367412	1h_mock	1h_ETO	NOTEST	0	0	0	0	1	1	no
XLOC_002547	XLOC_002547	Cep290	10:100488288-100589259	1h_mock	1h_ETO	NOTEST	0	0	0	0	1	1	no
XLOC_002548	XLOC_002548	1700017N19Rik	10:100592385-100618391	1h_mock	1h_ETO	NOTEST	0	0	0	0	1	1	no
XLOC_002550	XLOC_002550	Mgat4c	10:101681486-102391469	1h_mock	1h_ETO	NOTEST	0	0	0	0	1	1	no
XLOC_002553	XLOC_002553	Rassf9	10:102512221-102546560	1h_mock	1h_ETO	NOTEST	0	0	0	0	1	1	no
XLOC_002555	XLOC_002555	Slc6a15	10:103367807-103419378	1h_mock	1h_ETO	NOTEST	0	0	0	0	1	1	no
XLOC_002557	XLOC_002557	Gm6763	10:104142986-104153965	1h_mock	1h_ETO	NOTEST	0	0	0	0	1	1	no
XLOC_002558	XLOC_002558	Gm8764	10:104160005-104162473	1h_mock	1h_ETO	NOTEST	0	0	0	0	1	1	no
XLOC_002559	XLOC_002559	Gm21304	10:104168514-104170983	1h_mock	1h_ETO	NOTEST	0	0	0	0	1	1	no
XLOC_002560	XLOC_002560	Gm21312	10:104177023-104179491	1h_mock	1h_ETO	NOTEST	0	0	0	0	1	1	no
XLOC_002561	XLOC_002561	Gm20765	10:104185532-104188000	1h_mock	1h_ETO	NOTEST	0	0	0	0	1	1	no
XLOC_002562	XLOC_002562	Gm4340	10:104194041-104196522	1h_mock	1h_ETO	NOTEST	0	0	0	0	1	1	no
XLOC_002568	XLOC_002568	Ccdc59	10:105763188-105847833	1h_mock	1h_ETO	NOTEST	0	0	0	0	1	1	no
XLOC_002569	XLOC_002569	Ppfia2	10:106466938-106933467	1h_mock	1h_ETO	NOTEST	0	0	0	0	1	1	no
XLOC_002571	XLOC_002571	Lin7a	10:107271842-107425143	1h_mock	1h_ETO	NOTEST	0	0	0	0	1	1	no
XLOC_002572	XLOC_002572	Ppp1r12a	10:108162399-108277575	1h_mock	1h_ETO	NOTEST	0	0	0	0	1	1	no
XLOC_002573	XLOC_002573	Pawr	10:108332188-108414391	1h_mock	1h_ETO	NOTEST	0	0	0	0	1	1	no
XLOC_002576	XLOC_002576	E2f7	10:110745438-110787384	1h_mock	1h_ETO	OK	0	0	0.0109027	0	0.88515	1	no
XLOC_002578	XLOC_002578	Csrp2	10:110920176-110939599	1h_mock	1h_ETO	NOTEST	0	0	0	0	1	1	no
XLOC_002579	XLOC_002579	Gm5428	10:111125850-111126738	1h_mock	1h_ETO	NOTEST	0	0	0	0	1	1	no
XLOC_002580	XLOC_002580	Osbpl8	10:111164801-111297247	1h_mock	1h_ETO	OK	0	0	0.0277113	0	0.5337	1	no
XLOC_002581	XLOC_002581	Bbs10	10:111298678-111301736	1h_mock	1h_ETO	NOTEST	0	0	0	0	1	1	no
XLOC_002582	XLOC_002582	Nap1l1	10:111473191-111498142	1h_mock	1h_ETO	OK	0	0	0.0111478	0	0.80465	1	no
XLOC_002584	XLOC_002584	Phlda1	10:111506285-111508645	1h_mock	1h_ETO	NOTEST	0	0	0	0	1	1	no
XLOC_002585	XLOC_002585	Krr1	10:111972663-112002631	1h_mock	1h_ETO	OK	0	0	0.0319142	0	0.73255	1	no
XLOC_002586	XLOC_002586	Glipr1l1	10:112060188-112078510	1h_mock	1h_ETO	NOTEST	0	0	0	0	1	1	no
XLOC_002587	XLOC_002587	Glipr1l2	10:112083353-112108098	1h_mock	1h_ETO	NOTEST	0	0	0	0	1	1	no
XLOC_002588	XLOC_002588	Caps2	10:112163620-112216555	1h_mock	1h_ETO	NOTEST	0	0	0	0	1	1	no
XLOC_002589	XLOC_002589	Kcnc2	10:112271122-112466304	1h_mock	1h_ETO	NOTEST	0	0	0	0	1	1	no
XLOC_002590	XLOC_002590	Gm26596	10:112925437-112931155	1h_mock	1h_ETO	NOTEST	0	0	0	0	1	1	no
XLOC_002595	XLOC_002595	Zfc3h1	10:115384958-115432772	1h_mock	1h_ETO	NOTEST	0	0	0	0	1	1	no
XLOC_002596	XLOC_002596	A930009A15Rik	10:115450310-115587780	1h_mock	1h_ETO	NOTEST	0	0	0	0	1	1	no
XLOC_002597	XLOC_002597	Tspan8	10:115817283-115849893	1h_mock	1h_ETO	NOTEST	0	0	0	0	1	1	no
XLOC_002598	XLOC_002598	Ptprr	10:116018212-116274932	1h_mock	1h_ETO	NOTEST	0	0	0	0	1	1	no
XLOC_002599	XLOC_002599	Ptprb	10:116301373-116389538	1h_mock	1h_ETO	NOTEST	0	0	0	0	1	1	no
XLOC_002606	XLOC_002606	Best3	10:116986313-117025040	1h_mock	1h_ETO	NOTEST	0	0	0	0	1	1	no
XLOC_002607	XLOC_002607	Lrrc10	10:117045340-117046768	1h_mock	1h_ETO	NOTEST	0	0	0	0	1	1	no
XLOC_002608	XLOC_002608	Gm10936	10:117248023-117250265	1h_mock	1h_ETO	NOTEST	0	0	0	0	1	1	no
XLOC_002611	XLOC_002611	Cpm	10:117629499-117687352	1h_mock	1h_ETO	NOTEST	0	0	0	0	1	1	no
XLOC_002612	XLOC_002612	Mdm1	10:118141786-118168997	1h_mock	1h_ETO	OK	0	0	0.0380389	0	0.95135	1	no
XLOC_002613	XLOC_002613	Il22	10:118204941-118210047	1h_mock	1h_ETO	NOTEST	0	0	0	0	1	1	no
XLOC_002614	XLOC_002614	Ifng	10:118441046-118445892	1h_mock	1h_ETO	NOTEST	0	0	0	0	1	1	no
XLOC_002615	XLOC_002615	4932442E05Rik	10:118859348-118868903	1h_mock	1h_ETO	NOTEST	0	0	0	0	1	1	no
XLOC_002617	XLOC_002617	Grip1	10:119429366-120112987	1h_mock	1h_ETO	NOTEST	0	0	0	0	1	1	no
XLOC_002619	XLOC_002619	Tmbim4	10:120141647-120224917	1h_mock	1h_ETO	OK	0	0	0.0367035	0	0.8609	1	no
XLOC_002620	XLOC_002620	Llph	10:120227069-120232071	1h_mock	1h_ETO	OK	0	0	0.00851768	0	0.89835	1	no
XLOC_002624	XLOC_002624	4921513I03Rik	10:120765773-120778886	1h_mock	1h_ETO	NOTEST	0	0	0	0	1	1	no
XLOC_002628	XLOC_002628	Wif1	10:121033959-121100650	1h_mock	1h_ETO	NOTEST	0	0	0	0	1	1	no
XLOC_002629	XLOC_002629	Gns	10:121365089-121397245	1h_mock	1h_ETO	NOTEST	0	0	0	0	1	1	no
XLOC_002630	XLOC_002630	D930020B18Rik	10:121641587-121692892	1h_mock	1h_ETO	NOTEST	0	0	0	0	1	1	no
XLOC_002631	XLOC_002631	BC048403	10:121739936-121752878	1h_mock	1h_ETO	NOTEST	0	0	0	0	1	1	no
XLOC_002633	XLOC_002633	Avpr1a	10:122448498-122453453	1h_mock	1h_ETO	NOTEST	0	0	0	0	1	1	no
XLOC_002635	XLOC_002635	Ppm1h	10:122678761-122945795	1h_mock	1h_ETO	OK	0	0	0.0194779	0	0.90225	1	no
XLOC_002636	XLOC_002636	Fam19a2	10:123264075-123741204	1h_mock	1h_ETO	NOTEST	0	0	0	0	1	1	no
XLOC_002639	XLOC_002639	Lrig3	10:125966218-126015359	1h_mock	1h_ETO	NOTEST	0	0	0	0	1	1	no
XLOC_002641	XLOC_002641	Ctdsp2	10:126978716-126999975	1h_mock	1h_ETO	OK	0	0	0.00990555	0	0.8459	1	no
XLOC_002642	XLOC_002642	Avil	10:127000708-127030840	1h_mock	1h_ETO	NOTEST	0	0	0	0	1	1	no
XLOC_002643	XLOC_002643	Mettl1	10:127031181-127046365	1h_mock	1h_ETO	OK	0	0	0.0457837	0	0.5839	1	no
XLOC_002644	XLOC_002644	Cyp27b1	10:127048249-127053006	1h_mock	1h_ETO	NOTEST	0	0	0	0	1	1	no
XLOC_002645	XLOC_002645	Cdk4	10:127063533-127070261	1h_mock	1h_ETO	OK	0	0	0.0157433	0	0.99985	1	no
XLOC_002646	XLOC_002646	Agap2	10:127078906-127093169	1h_mock	1h_ETO	NOTEST	0	0	0	0	1	1	no
XLOC_002647	XLOC_002647	B4galnt1	10:127165155-127172340	1h_mock	1h_ETO	NOTEST	0	0	0	0	1	1	no
XLOC_002649	XLOC_002649	Dctn2	10:127266261-127289681	1h_mock	1h_ETO	NOTEST	0	0	0	0	1	1	no
XLOC_002651	XLOC_002651	Ddit3	10:127289695-127311786	1h_mock	1h_ETO	OK	0	0	0.0550268	0	0.58785	1	no
XLOC_002653	XLOC_002653	Arhgap9	10:127323726-127341589	1h_mock	1h_ETO	NOTEST	0	0	0	0	1	1	no
XLOC_002654	XLOC_002654	R3hdm2	10:127380326-127499384	1h_mock	1h_ETO	OK	0	0	0.12311	0	0.8228	1	no
XLOC_002655	XLOC_002655	Stac3	10:127501685-127508823	1h_mock	1h_ETO	NOTEST	0	0	0	0	1	1	no
XLOC_002656	XLOC_002656	Ndufa4l2	10:127514938-127522444	1h_mock	1h_ETO	NOTEST	0	0	0	0	1	1	no
XLOC_002658	XLOC_002658	Stat6	10:127642985-127701049	1h_mock	1h_ETO	NOTEST	0	0	0	0	1	1	no
XLOC_002660	XLOC_002660	Tmem194	10:127642985-127701049	1h_mock	1h_ETO	OK	0	0	0.0440613	0	0.8438	1	no
XLOC_002661	XLOC_002661	Myo1a	10:127705169-127720887	1h_mock	1h_ETO	NOTEST	0	0	0	0	1	1	no
XLOC_002662	XLOC_002662	Tac2	10:127724477-127731767	1h_mock	1h_ETO	NOTEST	0	0	0	0	1	1	no
XLOC_002663	XLOC_002663	Zbtb39	10:127739537-127751732	1h_mock	1h_ETO	NOTEST	0	0	0	0	1	1	no
XLOC_002664	XLOC_002664	RP23-386P10.11,Rdh1,Rdh9	10:127759720-127792697	1h_mock	1h_ETO	NOTEST	0	0	0	0	1	1	no
XLOC_002665	XLOC_002665	Rdh16	10:127801151-127846565	1h_mock	1h_ETO	NOTEST	0	0	0	0	1	1	no
XLOC_002666	XLOC_002666	Rdh19	10:127849927-127861176	1h_mock	1h_ETO	NOTEST	0	0	0	0	1	1	no
XLOC_002667	XLOC_002667	BC089597	10:127866473-127877317	1h_mock	1h_ETO	NOTEST	0	0	0	0	1	1	no
XLOC_002668	XLOC_002668	Sdr9c7	10:127898517-127911761	1h_mock	1h_ETO	NOTEST	0	0	0	0	1	1	no
XLOC_002670	XLOC_002670	Prim1	10:128015167-128030037	1h_mock	1h_ETO	NOTEST	0	0	0	0	1	1	no
XLOC_002671	XLOC_002671	Naca	10:128035345-128048637	1h_mock	1h_ETO	NOTEST	0	0	0	0	1	1	no
XLOC_002672	XLOC_002672	Ptges3	10:128058953-128077272	1h_mock	1h_ETO	OK	0	0	0.0129564	0	0.75985	1	no
XLOC_002673	XLOC_002673	Atp5b	10:128083272-128090391	1h_mock	1h_ETO	NOTEST	0	0	0	0	1	1	no
XLOC_002676	XLOC_002676	Baz2a	10:128092782-128129303	1h_mock	1h_ETO	OK	0	0	0.0586101	0	0.53215	1	no
XLOC_002677	XLOC_002677	Gls2	10:128194456-128211794	1h_mock	1h_ETO	NOTEST	0	0	0	0	1	1	no
XLOC_002678	XLOC_002678	Mip	10:128225837-128252941	1h_mock	1h_ETO	NOTEST	0	0	0	0	1	1	no
XLOC_002679	XLOC_002679	Timeless	10:128225837-128252941	1h_mock	1h_ETO	OK	0	0	0.0330283	0	0.8699	1	no
XLOC_002680	XLOC_002680	Apon	10:128254130-128255901	1h_mock	1h_ETO	NOTEST	0	0	0	0	1	1	no
XLOC_002681	XLOC_002681	Apof	10:128267996-128270151	1h_mock	1h_ETO	NOTEST	0	0	0	0	1	1	no
XLOC_002682	XLOC_002682	Stat2	10:128270575-128292849	1h_mock	1h_ETO	OK	0	0	0.000592834	0	0.1316	1	no
XLOC_002683	XLOC_002683	Pan2	10:128303334-128321358	1h_mock	1h_ETO	NOTEST	0	0	0	0	1	1	no
XLOC_002684	XLOC_002684	Cnpy2	10:128322458-128327187	1h_mock	1h_ETO	NOTEST	0	0	0	0	1	1	no
XLOC_002685	XLOC_002685	Cs	10:128337831-128362479	1h_mock	1h_ETO	NOTEST	0	0	0	0	1	1	no
XLOC_002687	XLOC_002687	Ankrd52	10:128377114-128411492	1h_mock	1h_ETO	NOTEST	0	0	0	0	1	1	no
XLOC_002689	XLOC_002689	Rnf41	10:128411615-128441438	1h_mock	1h_ETO	NOTEST	0	0	0	0	1	1	no
XLOC_002692	XLOC_002692	Smarcc2	10:128459235-128490173	1h_mock	1h_ETO	OK	0	0	0.0499424	0	0.63055	1	no
XLOC_002695	XLOC_002695	Pmel	10:128706257-128744056	1h_mock	1h_ETO	NOTEST	0	0	0	0	1	1	no
XLOC_002696	XLOC_002696	Wibg	10:128747878-128766568	1h_mock	1h_ETO	OK	0	0	0.153483	0	0.094	1	no
XLOC_002697	XLOC_002697	Mmp19	10:128790952-128804370	1h_mock	1h_ETO	NOTEST	0	0	0	0	1	1	no
XLOC_002698	XLOC_002698	Dnajc14	10:128805675-128821631	1h_mock	1h_ETO	NOTEST	0	0	0	0	1	1	no
XLOC_002699	XLOC_002699	Sarnp	10:128821770-128877638	1h_mock	1h_ETO	NOTEST	0	0	0	0	1	1	no
XLOC_002700	XLOC_002700	Cd63	10:128908918-128912816	1h_mock	1h_ETO	NOTEST	0	0	0	0	1	1	no
XLOC_002701	XLOC_002701	Itga7	10:128933812-128960988	1h_mock	1h_ETO	NOTEST	0	0	0	0	1	1	no
XLOC_002704	XLOC_002704	Olfr9	10:128989848-128990900	1h_mock	1h_ETO	NOTEST	0	0	0	0	1	1	no
XLOC_002705	XLOC_002705	Olfr763	10:129011221-129012265	1h_mock	1h_ETO	NOTEST	0	0	0	0	1	1	no
XLOC_002706	XLOC_002706	Olfr774	10:129238150-129239089	1h_mock	1h_ETO	NOTEST	0	0	0	0	1	1	no
XLOC_002707	XLOC_002707	Olfr775	10:129250535-129251474	1h_mock	1h_ETO	NOTEST	0	0	0	0	1	1	no
XLOC_002708	XLOC_002708	Olfr776	10:129260962-129261901	1h_mock	1h_ETO	NOTEST	0	0	0	0	1	1	no
XLOC_002710	XLOC_002710	Olfr779	10:129311508-129311898	1h_mock	1h_ETO	NOTEST	0	0	0	0	1	1	no
XLOC_002711	XLOC_002711	Olfr780	10:129321568-129322593	1h_mock	1h_ETO	NOTEST	0	0	0	0	1	1	no
XLOC_002712	XLOC_002712	Olfr781	10:129332882-129333818	1h_mock	1h_ETO	NOTEST	0	0	0	0	1	1	no
XLOC_002713	XLOC_002713	Olfr782	10:129350564-129351509	1h_mock	1h_ETO	NOTEST	0	0	0	0	1	1	no
XLOC_002714	XLOC_002714	Olfr784	10:129387634-129388594	1h_mock	1h_ETO	NOTEST	0	0	0	0	1	1	no
XLOC_002715	XLOC_002715	Olfr786	10:129436813-129437752	1h_mock	1h_ETO	NOTEST	0	0	0	0	1	1	no
XLOC_002716	XLOC_002716	Olfr787	10:129462677-129463616	1h_mock	1h_ETO	NOTEST	0	0	0	0	1	1	no
XLOC_002717	XLOC_002717	Olfr788	10:129472693-129473629	1h_mock	1h_ETO	NOTEST	0	0	0	0	1	1	no
XLOC_002718	XLOC_002718	Olfr790	10:129500812-129501882	1h_mock	1h_ETO	NOTEST	0	0	0	0	1	1	no
XLOC_002719	XLOC_002719	Olfr791	10:129526228-129527167	1h_mock	1h_ETO	NOTEST	0	0	0	0	1	1	no
XLOC_002720	XLOC_002720	Olfr792	10:129540538-129541474	1h_mock	1h_ETO	NOTEST	0	0	0	0	1	1	no
XLOC_002721	XLOC_002721	Olfr794	10:129570656-129571619	1h_mock	1h_ETO	NOTEST	0	0	0	0	1	1	no
XLOC_002722	XLOC_002722	Olfr799	10:129647129-129648065	1h_mock	1h_ETO	NOTEST	0	0	0	0	1	1	no
XLOC_002723	XLOC_002723	Olfr800	10:129659803-129660743	1h_mock	1h_ETO	NOTEST	0	0	0	0	1	1	no
XLOC_002725	XLOC_002725	Olfr804	10:129704879-129705824	1h_mock	1h_ETO	NOTEST	0	0	0	0	1	1	no
XLOC_002727	XLOC_002727	Olfr808	10:129767497-129768436	1h_mock	1h_ETO	NOTEST	0	0	0	0	1	1	no
XLOC_002728	XLOC_002728	Olfr809	10:129775826-129776926	1h_mock	1h_ETO	NOTEST	0	0	0	0	1	1	no
XLOC_002729	XLOC_002729	Olfr813	10:129856519-129857452	1h_mock	1h_ETO	NOTEST	0	0	0	0	1	1	no
XLOC_002730	XLOC_002730	Olfr820	10:130017300-130018361	1h_mock	1h_ETO	NOTEST	0	0	0	0	1	1	no
XLOC_002731	XLOC_002731	Olfr821	10:130033627-130034560	1h_mock	1h_ETO	NOTEST	0	0	0	0	1	1	no
XLOC_002732	XLOC_002732	Olfr822	10:130074408-130075350	1h_mock	1h_ETO	NOTEST	0	0	0	0	1	1	no
XLOC_002734	XLOC_002734	Tespa1	10:130322851-130362642	1h_mock	1h_ETO	NOTEST	0	0	0	0	1	1	no
XLOC_002736	XLOC_002736	H60c	10:3256207-3267771	1h_mock	1h_ETO	NOTEST	0	0	0	0	1	1	no
XLOC_002741	XLOC_002741	Zbtb2	10:4367073-4388108	1h_mock	1h_ETO	NOTEST	0	0	0	0	1	1	no
XLOC_002742	XLOC_002742	Rmnd1	10:4401914-4432388	1h_mock	1h_ETO	OK	0	0	0.0359768	0	0.9462	1	no
XLOC_002743	XLOC_002743	Syne1	10:5020202-5069063	1h_mock	1h_ETO	NOTEST	0	0	0	0	1	1	no
XLOC_002745	XLOC_002745	Syne1	10:5336948-5550692	1h_mock	1h_ETO	NOTEST	0	0	0	0	1	1	no
XLOC_002746	XLOC_002746	Fbxo5	10:5799159-5805600	1h_mock	1h_ETO	NOTEST	0	0	0	0	1	1	no
XLOC_002747	XLOC_002747	Mtrf1l	10:5811886-5823910	1h_mock	1h_ETO	NOTEST	0	0	0	0	1	1	no
XLOC_002748	XLOC_002748	Rgs17	10:5825662-5922400	1h_mock	1h_ETO	OK	0	0	0.0239804	0	0.78145	1	no
XLOC_002749	XLOC_002749	Gm10945	10:6740628-7052478	1h_mock	1h_ETO	NOTEST	0	0	0	0	1	1	no
XLOC_002750	XLOC_002750	Ipcef1	10:6740628-7052478	1h_mock	1h_ETO	NOTEST	0	0	0	0	1	1	no
XLOC_002751	XLOC_002751	Cnksr3	10:7119062-7212237	1h_mock	1h_ETO	NOTEST	0	0	0	0	1	1	no
XLOC_002752	XLOC_002752	Ulbp1	10:7444872-7473477	1h_mock	1h_ETO	NOTEST	0	0	0	0	1	1	no
XLOC_002754	XLOC_002754	Pcmt1	10:7629372-7681136	1h_mock	1h_ETO	OK	0	0	0.0529839	0	0.9706	1	no
XLOC_002756	XLOC_002756	6530403G13Rik,Ginm1	10:7767946-7792822	1h_mock	1h_ETO	OK	0	0	0.0293352	0	0.9259	1	no
XLOC_002759	XLOC_002759	Tab2	10:7905652-7956230	1h_mock	1h_ETO	OK	0	0	0.00860864	0	0.99205	1	no
XLOC_002760	XLOC_002760	Ust	10:8204752-8518825	1h_mock	1h_ETO	NOTEST	0	0	0	0	1	1	no
XLOC_002761	XLOC_002761	Sash1	10:8722218-8886880	1h_mock	1h_ETO	NOTEST	0	0	0	0	1	1	no
XLOC_002763	XLOC_002763	Gm9930	10:9532530-9535681	1h_mock	1h_ETO	NOTEST	0	0	0	0	1	1	no
XLOC_002764	XLOC_002764	Samd5	10:9627258-9675208	1h_mock	1h_ETO	NOTEST	0	0	0	0	1	1	no
XLOC_002765	XLOC_002765	Stxbp5	10:9755546-9901079	1h_mock	1h_ETO	OK	0	0	0.0187337	0	0.9664	1	no
XLOC_002767	XLOC_002767	Adgb	10:10335702-10472326	1h_mock	1h_ETO	NOTEST	0	0	0	0	1	1	no
XLOC_002768	XLOC_002768	Rab32	10:10545010-10558233	1h_mock	1h_ETO	NOTEST	0	0	0	0	1	1	no
XLOC_002769	XLOC_002769	Grm1	10:10686058-11082356	1h_mock	1h_ETO	NOTEST	0	0	0	0	1	1	no
XLOC_002774	XLOC_002774	Utrn	10:12382187-12861735	1h_mock	1h_ETO	NOTEST	0	0	0	0	1	1	no
XLOC_002777	XLOC_002777	Stx11	10:12939982-12964259	1h_mock	1h_ETO	NOTEST	0	0	0	0	1	1	no
XLOC_002779	XLOC_002779	Zc2hc1b	10:13149539-13177991	1h_mock	1h_ETO	NOTEST	0	0	0	0	1	1	no
XLOC_002780	XLOC_002780	Ltv1	10:13178639-13193137	1h_mock	1h_ETO	NOTEST	0	0	0	0	1	1	no
XLOC_002781	XLOC_002781	Phactr2	10:13207716-13474396	1h_mock	1h_ETO	OK	0	0	0.110999	0	0.67525	1	no
XLOC_002782	XLOC_002782	Pex3	10:13523841-13563376	1h_mock	1h_ETO	OK	0	0	0.132445	0	0.48545	1	no
XLOC_002783	XLOC_002783	Aig1	10:13647053-13868980	1h_mock	1h_ETO	OK	0	0	0.15301	0	0.1259	1	no
XLOC_002787	XLOC_002787	Gpr126	10:14402584-14545036	1h_mock	1h_ETO	NOTEST	0	0	0	0	1	1	no
XLOC_002788	XLOC_002788	Vta1	10:14654754-14705560	1h_mock	1h_ETO	OK	0	0	0.0260457	0	0.9537	1	no
XLOC_002789	XLOC_002789	Gje1	10:14715622-14718214	1h_mock	1h_ETO	NOTEST	0	0	0	0	1	1	no
XLOC_002791	XLOC_002791	B230364G03Rik	10:14758634-14770583	1h_mock	1h_ETO	NOTEST	0	0	0	0	1	1	no
XLOC_002793	XLOC_002793	Heca	10:17900465-17948067	1h_mock	1h_ETO	NOTEST	0	0	0	0	1	1	no
XLOC_002794	XLOC_002794	Abracl	10:18011262-18023252	1h_mock	1h_ETO	NOTEST	0	0	0	0	1	1	no
XLOC_002795	XLOC_002795	Ect2l	10:18129021-18210890	1h_mock	1h_ETO	NOTEST	0	0	0	0	1	1	no
XLOC_002796	XLOC_002796	Ccdc28a	10:18213675-18234998	1h_mock	1h_ETO	OK	0	0	0.0694077	0	0.47305	1	no
XLOC_002797	XLOC_002797	Hebp2	10:18540122-18546076	1h_mock	1h_ETO	NOTEST	0	0	0	0	1	1	no
XLOC_002798	XLOC_002798	D10Bwg1379e	10:18588010-18743758	1h_mock	1h_ETO	NOTEST	0	0	0	0	1	1	no
XLOC_002799	XLOC_002799	Gm4922	10:18779812-18785011	1h_mock	1h_ETO	NOTEST	0	0	0	0	1	1	no
XLOC_002800	XLOC_002800	Tnfaip3	10:19000909-19015657	1h_mock	1h_ETO	NOTEST	0	0	0	0	1	1	no
XLOC_002801	XLOC_002801	Slc35d3	10:19847916-19851459	1h_mock	1h_ETO	NOTEST	0	0	0	0	1	1	no
XLOC_002802	XLOC_002802	Pex7	10:19859928-19907689	1h_mock	1h_ETO	OK	0	0	0.0666305	0	0.575	1	no
XLOC_002804	XLOC_002804	4933406P04Rik	10:20310505-20312294	1h_mock	1h_ETO	NOTEST	0	0	0	0	1	1	no
XLOC_002805	XLOC_002805	Pde7b	10:20398003-20725078	1h_mock	1h_ETO	NOTEST	0	0	0	0	1	1	no
XLOC_002807	XLOC_002807	Myb	10:21124929-21160984	1h_mock	1h_ETO	NOTEST	0	0	0	0	1	1	no
XLOC_002812	XLOC_002812	4930444G20Rik	10:22066308-22068079	1h_mock	1h_ETO	NOTEST	0	0	0	0	1	1	no
XLOC_002813	XLOC_002813	E030030I06Rik	10:22110620-22149270	1h_mock	1h_ETO	NOTEST	0	0	0	0	1	1	no
XLOC_002819	XLOC_002819	Tbpl1	10:22645010-22731938	1h_mock	1h_ETO	NOTEST	0	0	0	0	1	1	no
XLOC_002821	XLOC_002821	Tcf21	10:22817278-22820128	1h_mock	1h_ETO	NOTEST	0	0	0	0	1	1	no
XLOC_002822	XLOC_002822	Eya4	10:23104167-23349895	1h_mock	1h_ETO	OK	0	0	0.0146491	0	0.84095	1	no
XLOC_002824	XLOC_002824	Rps12	10:23785210-23787195	1h_mock	1h_ETO	NOTEST	0	0	0	0	1	1	no
XLOC_002828	XLOC_002828	Taar6	10:23984608-23985646	1h_mock	1h_ETO	NOTEST	0	0	0	0	1	1	no
XLOC_002829	XLOC_002829	Taar7a	10:23992404-23993481	1h_mock	1h_ETO	NOTEST	0	0	0	0	1	1	no
XLOC_002830	XLOC_002830	Taar8b	10:24091194-24092320	1h_mock	1h_ETO	NOTEST	0	0	0	0	1	1	no
XLOC_002831	XLOC_002831	Taar8c	10:24100842-24101951	1h_mock	1h_ETO	NOTEST	0	0	0	0	1	1	no
XLOC_002832	XLOC_002832	Taar9	10:24108388-24109582	1h_mock	1h_ETO	NOTEST	0	0	0	0	1	1	no
XLOC_002837	XLOC_002837	Enpp1	10:24637913-24712159	1h_mock	1h_ETO	OK	0	0	0.0146506	0	0.9745	1	no
XLOC_002838	XLOC_002838	Enpp3	10:24773813-24836195	1h_mock	1h_ETO	NOTEST	0	0	0	0	1	1	no
XLOC_002839	XLOC_002839	Arg1	10:24915207-24927470	1h_mock	1h_ETO	NOTEST	0	0	0	0	1	1	no
XLOC_002840	XLOC_002840	Akap7	10:25169089-25307870	1h_mock	1h_ETO	OK	0	0	0.083687	0	0.90125	1	no
XLOC_002843	XLOC_002843	Smlr1	10:25527942-25536272	1h_mock	1h_ETO	NOTEST	0	0	0	0	1	1	no
XLOC_002844	XLOC_002844	Tmem200a	10:25991185-26079447	1h_mock	1h_ETO	NOTEST	0	0	0	0	1	1	no
XLOC_002845	XLOC_002845	L3mbtl3	10:26274467-26375185	1h_mock	1h_ETO	OK	0	0	0.0618672	0	0.4046	1	no
XLOC_002848	XLOC_002848	Lama2	10:26981287-27616942	1h_mock	1h_ETO	NOTEST	0	0	0	0	1	1	no
XLOC_002852	XLOC_002852	2310057J18Rik	10:28972287-28986303	1h_mock	1h_ETO	NOTEST	0	0	0	0	1	1	no
XLOC_002853	XLOC_002853	Gm9996	10:29143281-29199630	1h_mock	1h_ETO	NOTEST	0	0	0	0	1	1	no
XLOC_002854	XLOC_002854	Rnf146	10:29313165-29362442	1h_mock	1h_ETO	NOTEST	0	0	0	0	1	1	no
XLOC_002855	XLOC_002855	Rspo3	10:29453108-29535867	1h_mock	1h_ETO	NOTEST	0	0	0	0	1	1	no
XLOC_002856	XLOC_002856	Gm10275	10:29698745-29699379	1h_mock	1h_ETO	NOTEST	0	0	0	0	1	1	no
XLOC_002857	XLOC_002857	Cenpw	10:30196010-30200540	1h_mock	1h_ETO	NOTEST	0	0	0	0	1	1	no
XLOC_002858	XLOC_002858	Trmt11	10:30534224-30600749	1h_mock	1h_ETO	NOTEST	0	0	0	0	1	1	no
XLOC_002859	XLOC_002859	Hint3	10:30608140-30618479	1h_mock	1h_ETO	NOTEST	0	0	0	0	1	1	no
XLOC_002860	XLOC_002860	Ncoa7	10:30645583-30803107	1h_mock	1h_ETO	OK	0	0	0.0855097	0	0.38355	1	no
XLOC_002862	XLOC_002862	Hey2	10:30832358-30842801	1h_mock	1h_ETO	NOTEST	0	0	0	0	1	1	no
XLOC_002866	XLOC_002866	Tpd52l1	10:31332379-31445921	1h_mock	1h_ETO	NOTEST	0	0	0	0	1	1	no
XLOC_002867	XLOC_002867	Rnf217	10:31501886-31609184	1h_mock	1h_ETO	NOTEST	0	0	0	0	1	1	no
XLOC_002869	XLOC_002869	Nkain2	10:32329764-32410335	1h_mock	1h_ETO	NOTEST	0	0	0	0	1	1	no
XLOC_002870	XLOC_002870	Nkain2	10:32889904-32890462	1h_mock	1h_ETO	NOTEST	0	0	0	0	1	1	no
XLOC_002871	XLOC_002871	Clvs2	10:33512285-33662432	1h_mock	1h_ETO	NOTEST	0	0	0	0	1	1	no
XLOC_002872	XLOC_002872	Gm4794	10:33766423-33782115	1h_mock	1h_ETO	NOTEST	0	0	0	0	1	1	no
XLOC_002874	XLOC_002874	Zufsp	10:33926935-33951212	1h_mock	1h_ETO	NOTEST	0	0	0	0	1	1	no
XLOC_002875	XLOC_002875	Gm17567	10:33994988-33995054	1h_mock	1h_ETO	NOTEST	0	0	0	0	1	1	no
XLOC_002876	XLOC_002876	Rwdd1	10:33996554-34019624	1h_mock	1h_ETO	NOTEST	0	0	0	0	1	1	no
XLOC_002877	XLOC_002877	Fam26d	10:34037596-34109813	1h_mock	1h_ETO	NOTEST	0	0	0	0	1	1	no
XLOC_002878	XLOC_002878	Fam26e	10:34037596-34109813	1h_mock	1h_ETO	NOTEST	0	0	0	0	1	1	no
XLOC_002879	XLOC_002879	Fam26f	10:34126068-34127972	1h_mock	1h_ETO	NOTEST	0	0	0	0	1	1	no
XLOC_002880	XLOC_002880	Dse	10:34151393-34207551	1h_mock	1h_ETO	NOTEST	0	0	0	0	1	1	no
XLOC_002881	XLOC_002881	Nt5dc1	10:34288287-34418552	1h_mock	1h_ETO	OK	0	0	0.117748	0	0.7515	1	no
XLOC_002883	XLOC_002883	Amd2	10:35708690-35711891	1h_mock	1h_ETO	NOTEST	0	0	0	0	1	1	no
XLOC_002885	XLOC_002885	Marcks	10:37133374-37138920	1h_mock	1h_ETO	NOTEST	0	0	0	0	1	1	no
XLOC_002887	XLOC_002887	Rfpl4b	10:38820540-38821779	1h_mock	1h_ETO	NOTEST	0	0	0	0	1	1	no
XLOC_002888	XLOC_002888	Fam229b	10:39118803-39133914	1h_mock	1h_ETO	NOTEST	0	0	0	0	1	1	no
XLOC_002889	XLOC_002889	Wisp3	10:39134022-39163794	1h_mock	1h_ETO	NOTEST	0	0	0	0	1	1	no
XLOC_002896	XLOC_002896	AA474331	10:39890017-39899238	1h_mock	1h_ETO	OK	0	0	0.0431364	0	0.6643	1	no
XLOC_002897	XLOC_002897	2010001E11Rik	10:39920381-39926923	1h_mock	1h_ETO	NOTEST	0	0	0	0	1	1	no
XLOC_002898	XLOC_002898	BC021785,G630090E17Rik	10:39946906-39986646	1h_mock	1h_ETO	NOTEST	0	0	0	0	1	1	no
XLOC_002899	XLOC_002899	AI317395	10:40001574-40025268	1h_mock	1h_ETO	NOTEST	0	0	0	0	1	1	no
XLOC_002900	XLOC_002900	Slc16a10	10:40033534-40142254	1h_mock	1h_ETO	NOTEST	0	0	0	0	1	1	no
XLOC_002901	XLOC_002901	Rpf2	10:40223245-40247036	1h_mock	1h_ETO	OK	0	0	0.00374793	0	0.9379	1	no
XLOC_002902	XLOC_002902	Gtf3c6	10:40249202-40257665	1h_mock	1h_ETO	NOTEST	0	0	0	0	1	1	no
XLOC_002903	XLOC_002903	Amd1	10:40287457-40302188	1h_mock	1h_ETO	NOTEST	0	0	0	0	1	1	no
XLOC_002905	XLOC_002905	Cdc40	10:40831625-40883143	1h_mock	1h_ETO	NOTEST	0	0	0	0	1	1	no
XLOC_002907	XLOC_002907	Gpr6	10:41069988-41072285	1h_mock	1h_ETO	NOTEST	0	0	0	0	1	1	no
XLOC_002908	XLOC_002908	Fig4	10:41188171-41303241	1h_mock	1h_ETO	NOTEST	0	0	0	0	1	1	no
XLOC_002910	XLOC_002910	Smpd2	10:41476313-41490369	1h_mock	1h_ETO	NOTEST	0	0	0	0	1	1	no
XLOC_002911	XLOC_002911	Ccdc162	10:41538845-41709300	1h_mock	1h_ETO	NOTEST	0	0	0	0	1	1	no
XLOC_002912	XLOC_002912	Cep57l1	10:41718839-41809607	1h_mock	1h_ETO	OK	0	0	0.0208105	0	0.89825	1	no
XLOC_002913	XLOC_002913	Armc2	10:41914989-42018442	1h_mock	1h_ETO	NOTEST	0	0	0	0	1	1	no
XLOC_002915	XLOC_002915	Foxo3	10:42181840-42276755	1h_mock	1h_ETO	OK	0	0	0.020982	0	0.83815	1	no
XLOC_002916	XLOC_002916	Lace1	10:42312584-42478565	1h_mock	1h_ETO	NOTEST	0	0	0	0	1	1	no
XLOC_002919	XLOC_002919	Nr2e1	10:42561962-42583632	1h_mock	1h_ETO	NOTEST	0	0	0	0	1	1	no
XLOC_002924	XLOC_002924	Sobp	10:43002500-43174530	1h_mock	1h_ETO	NOTEST	0	0	0	0	1	1	no
XLOC_002927	XLOC_002927	1700021F05Rik	10:43525120-43540994	1h_mock	1h_ETO	NOTEST	0	0	0	0	1	1	no
XLOC_002928	XLOC_002928	Qrsl1	10:43874187-43901745	1h_mock	1h_ETO	NOTEST	0	0	0	0	1	1	no
XLOC_002929	XLOC_002929	Aim1	10:43950306-44004846	1h_mock	1h_ETO	NOTEST	0	0	0	0	1	1	no
XLOC_002930	XLOC_002930	Prdm1	10:44437176-44528501	1h_mock	1h_ETO	NOTEST	0	0	0	0	1	1	no
XLOC_002936	XLOC_002936	Lin28b	10:45376619-45470201	1h_mock	1h_ETO	NOTEST	0	0	0	0	1	1	no
XLOC_002941	XLOC_002941	Grik2	10:49099459-49788766	1h_mock	1h_ETO	NOTEST	0	0	0	0	1	1	no
XLOC_002944	XLOC_002944	Fam162b	10:51585419-51590480	1h_mock	1h_ETO	NOTEST	0	0	0	0	1	1	no
XLOC_002945	XLOC_002945	Gprc6a	10:51614822-51631458	1h_mock	1h_ETO	NOTEST	0	0	0	0	1	1	no
XLOC_002946	XLOC_002946	4933411G06Rik	10:51756173-51757194	1h_mock	1h_ETO	NOTEST	0	0	0	0	1	1	no
XLOC_002947	XLOC_002947	Ros1	10:52045720-52195244	1h_mock	1h_ETO	NOTEST	0	0	0	0	1	1	no
XLOC_002949	XLOC_002949	Gopc	10:52337023-52382124	1h_mock	1h_ETO	NOTEST	0	0	0	0	1	1	no
XLOC_002952	XLOC_002952	Cep85l	10:53278080-53379851	1h_mock	1h_ETO	NOTEST	0	0	0	0	1	1	no
XLOC_002953	XLOC_002953	Mcm9	10:53536328-53630439	1h_mock	1h_ETO	NOTEST	0	0	0	0	1	1	no
XLOC_002954	XLOC_002954	Fam184a	10:53633144-53750909	1h_mock	1h_ETO	NOTEST	0	0	0	0	1	1	no
XLOC_002955	XLOC_002955	Man1a	10:53904787-54075796	1h_mock	1h_ETO	NOTEST	0	0	0	0	1	1	no
XLOC_002958	XLOC_002958	Tbc1d32	10:56014297-56228689	1h_mock	1h_ETO	NOTEST	0	0	0	0	1	1	no
XLOC_002961	XLOC_002961	Serinc1	10:57515773-57532530	1h_mock	1h_ETO	OK	0	0	0.00215687	0	0.8906	1	no
XLOC_002962	XLOC_002962	AW822073	10:58222298-58225706	1h_mock	1h_ETO	NOTEST	0	0	0	0	1	1	no
XLOC_002965	XLOC_002965	Gm4981	10:58234847-58236660	1h_mock	1h_ETO	NOTEST	0	0	0	0	1	1	no
XLOC_002968	XLOC_002968	Edar	10:58600788-58675654	1h_mock	1h_ETO	NOTEST	0	0	0	0	1	1	no
XLOC_002970	XLOC_002970	Gm17542	10:58713605-58718210	1h_mock	1h_ETO	NOTEST	0	0	0	0	1	1	no
XLOC_002972	XLOC_002972	Sept10	10:59164112-59221847	1h_mock	1h_ETO	NOTEST	0	0	0	0	1	1	no
XLOC_002973	XLOC_002973	Oit3	10:59422957-59441778	1h_mock	1h_ETO	NOTEST	0	0	0	0	1	1	no
XLOC_002974	XLOC_002974	Mcu	10:59446983-59616692	1h_mock	1h_ETO	OK	0	0	0.000209829	0	0.9965	1	no
XLOC_002977	XLOC_002977	Ddit4	10:59949674-59951770	1h_mock	1h_ETO	NOTEST	0	0	0	0	1	1	no
XLOC_002978	XLOC_002978	Anapc16	10:59987408-60099990	1h_mock	1h_ETO	OK	0	0	0.0303611	0	0.9131	1	no
XLOC_002979	XLOC_002979	Chst3	10:60181531-60219260	1h_mock	1h_ETO	NOTEST	0	0	0	0	1	1	no
XLOC_002981	XLOC_002981	Cdh23	10:60302747-60696490	1h_mock	1h_ETO	NOTEST	0	0	0	0	1	1	no
XLOC_002982	XLOC_002982	Slc29a3	10:60712071-60752794	1h_mock	1h_ETO	NOTEST	0	0	0	0	1	1	no
XLOC_002983	XLOC_002983	Unc5b	10:60762609-60831581	1h_mock	1h_ETO	NOTEST	0	0	0	0	1	1	no
XLOC_002987	XLOC_002987	Sgpl1	10:61098641-61147703	1h_mock	1h_ETO	OK	0	0	0.0161943	0	0.9475	1	no
XLOC_002988	XLOC_002988	Adamts14	10:61197111-61273438	1h_mock	1h_ETO	NOTEST	0	0	0	0	1	1	no
XLOC_002989	XLOC_002989	Pald1	10:61319656-61383523	1h_mock	1h_ETO	NOTEST	0	0	0	0	1	1	no
XLOC_002990	XLOC_002990	Eif4ebp2	10:61432496-61452669	1h_mock	1h_ETO	NOTEST	0	0	0	0	1	1	no
XLOC_002991	XLOC_002991	D830039M14Rik	10:61475244-61582226	1h_mock	1h_ETO	NOTEST	0	0	0	0	1	1	no
XLOC_002992	XLOC_002992	H2afy2	10:61715262-61784147	1h_mock	1h_ETO	NOTEST	0	0	0	0	1	1	no
XLOC_002993	XLOC_002993	Col13a1	10:61838235-61979108	1h_mock	1h_ETO	NOTEST	0	0	0	0	1	1	no
XLOC_002994	XLOC_002994	2010107G23Rik	10:62107654-62143920	1h_mock	1h_ETO	NOTEST	0	0	0	0	1	1	no
XLOC_002995	XLOC_002995	Tspan15	10:62185395-62231218	1h_mock	1h_ETO	NOTEST	0	0	0	0	1	1	no
XLOC_002997	XLOC_002997	Hk1	10:62268854-62379908	1h_mock	1h_ETO	OK	0	0	0.0894138	0	0.5444	1	no
XLOC_002998	XLOC_002998	Hkdc1	10:62383136-62422491	1h_mock	1h_ETO	NOTEST	0	0	0	0	1	1	no
XLOC_002999	XLOC_002999	Supv3l1	10:62429208-62451322	1h_mock	1h_ETO	OK	0	0	0.0150676	0	0.85145	1	no
XLOC_003000	XLOC_003000	Vps26a	10:62454842-62486805	1h_mock	1h_ETO	OK	0	0	0.0260298	0	0.5759	1	no
XLOC_003001	XLOC_003001	Srgn	10:62493832-62527451	1h_mock	1h_ETO	NOTEST	0	0	0	0	1	1	no
XLOC_003002	XLOC_003002	2510003E04Rik	10:62538625-62578457	1h_mock	1h_ETO	OK	0	0	0.00729251	0	0.8848	1	no
XLOC_003003	XLOC_003003	Ddx21	10:62580247-62602298	1h_mock	1h_ETO	NOTEST	0	0	0	0	1	1	no
XLOC_003004	XLOC_003004	Ddx50	10:62616022-62651218	1h_mock	1h_ETO	NOTEST	0	0	0	0	1	1	no
XLOC_003005	XLOC_003005	Stox1	10:62659042-62726128	1h_mock	1h_ETO	NOTEST	0	0	0	0	1	1	no
XLOC_003006	XLOC_003006	Ccar1	10:62743927-62792368	1h_mock	1h_ETO	NOTEST	0	0	0	0	1	1	no
XLOC_003008	XLOC_003008	Tet1	10:62804569-62899118	1h_mock	1h_ETO	NOTEST	0	0	0	0	1	1	no
XLOC_003011	XLOC_003011	Hnrnph3	10:62980222-63024217	1h_mock	1h_ETO	OK	0	0	0.11073	0	0.76385	1	no
XLOC_003013	XLOC_003013	Mypn	10:63115794-63203952	1h_mock	1h_ETO	NOTEST	0	0	0	0	1	1	no
XLOC_003014	XLOC_003014	1700120B22Rik	10:63243073-63317881	1h_mock	1h_ETO	NOTEST	0	0	0	0	1	1	no
XLOC_003016	XLOC_003016	Sirt1	10:63319004-63381704	1h_mock	1h_ETO	OK	0	0	0.0348346	0	0.9276	1	no
XLOC_003017	XLOC_003017	Gm7075	10:63421400-63421739	1h_mock	1h_ETO	NOTEST	0	0	0	0	1	1	no
XLOC_003018	XLOC_003018	Gm10118	10:63430097-65003667	1h_mock	1h_ETO	NOTEST	0	0	0	0	1	1	no
XLOC_003019	XLOC_003019	Lrrtm3	10:63430097-65003667	1h_mock	1h_ETO	NOTEST	0	0	0	0	1	1	no
XLOC_003023	XLOC_003023	Reep3	10:67009188-67256326	1h_mock	1h_ETO	NOTEST	0	0	0	0	1	1	no
XLOC_003025	XLOC_003025	Nrbf2	10:67266688-67285305	1h_mock	1h_ETO	OK	0	0	0.0772624	0	0.2444	1	no
XLOC_003026	XLOC_003026	Ado	10:67544511-67548955	1h_mock	1h_ETO	NOTEST	0	0	0	0	1	1	no
XLOC_003027	XLOC_003027	Zfp365	10:67886102-67912662	1h_mock	1h_ETO	NOTEST	0	0	0	0	1	1	no
XLOC_003029	XLOC_003029	Arid5b	10:68095592-68278726	1h_mock	1h_ETO	NOTEST	0	0	0	0	1	1	no
XLOC_003030	XLOC_003030	1700040L02Rik	10:68430952-68541896	1h_mock	1h_ETO	NOTEST	0	0	0	0	1	1	no
XLOC_003031	XLOC_003031	A930033H14Rik	10:69151433-69291791	1h_mock	1h_ETO	NOTEST	0	0	0	0	1	1	no
XLOC_003032	XLOC_003032	Cdk1	10:69336634-69352938	1h_mock	1h_ETO	OK	0	0	0.0173156	0	0.7541	1	no
XLOC_003036	XLOC_003036	Phyhipl	10:70440667-70655965	1h_mock	1h_ETO	NOTEST	0	0	0	0	1	1	no
XLOC_003037	XLOC_003037	Bicc1	10:70868668-71159700	1h_mock	1h_ETO	OK	0	0	0.0712329	0	0.701	1	no
XLOC_003038	XLOC_003038	Tfam	10:71225463-71238280	1h_mock	1h_ETO	OK	0	0	0.0617355	0	0.9424	1	no
XLOC_003039	XLOC_003039	Ube2d1	10:71254979-71285262	1h_mock	1h_ETO	NOTEST	0	0	0	0	1	1	no
XLOC_003040	XLOC_003040	Cisd1	10:71330479-71344954	1h_mock	1h_ETO	NOTEST	0	0	0	0	1	1	no
XLOC_003045	XLOC_003045	Rtdr1	10:74957476-75032586	1h_mock	1h_ETO	NOTEST	0	0	0	0	1	1	no
XLOC_003046	XLOC_003046	Gucd1	10:75351110-75517972	1h_mock	1h_ETO	OK	0	0	0.0957134	0	0.61595	1	no
XLOC_003047	XLOC_003047	Fam211b	10:75550124-75560330	1h_mock	1h_ETO	NOTEST	0	0	0	0	1	1	no
XLOC_003050	XLOC_003050	Susd2	10:75636618-75644008	1h_mock	1h_ETO	NOTEST	0	0	0	0	1	1	no
XLOC_003051	XLOC_003051	Cabin1	10:75646109-75764357	1h_mock	1h_ETO	NOTEST	0	0	0	0	1	1	no
XLOC_003052	XLOC_003052	Ddt,Gm20441,Gstt3	10:75771229-75781414	1h_mock	1h_ETO	OK	0	0	0.0395674	0	0.70455	1	no
XLOC_003053	XLOC_003053	Gstt1	10:75783812-75798584	1h_mock	1h_ETO	NOTEST	0	0	0	0	1	1	no
XLOC_003054	XLOC_003054	Gstt4	10:75814942-75822543	1h_mock	1h_ETO	NOTEST	0	0	0	0	1	1	no
XLOC_003055	XLOC_003055	Gstt2	10:75831844-75834881	1h_mock	1h_ETO	NOTEST	0	0	0	0	1	1	no
XLOC_003056	XLOC_003056	Mif	10:75859352-75860250	1h_mock	1h_ETO	NOTEST	0	0	0	0	1	1	no
XLOC_003057	XLOC_003057	Smarcb1	10:75896768-75921617	1h_mock	1h_ETO	OK	0	0	0.0337774	0	0.5078	1	no
XLOC_003058	XLOC_003058	Mmp11	10:75923221-75932502	1h_mock	1h_ETO	OK	0	0	0.137642	0	0.33075	1	no
XLOC_003059	XLOC_003059	Gm867	10:75935572-75940672	1h_mock	1h_ETO	NOTEST	0	0	0	0	1	1	no
XLOC_003062	XLOC_003062	Slc5a4b	10:76057493-76110961	1h_mock	1h_ETO	NOTEST	0	0	0	0	1	1	no
XLOC_003063	XLOC_003063	Prmt2	10:76207221-76237865	1h_mock	1h_ETO	OK	0	0	0.0477294	0	0.7467	1	no
XLOC_003064	XLOC_003064	Dip2a	10:76253852-76345291	1h_mock	1h_ETO	OK	0	0	0.0391261	0	0.62145	1	no
XLOC_003065	XLOC_003065	Pcnt	10:76351253-76442912	1h_mock	1h_ETO	NOTEST	0	0	0	0	1	1	no
XLOC_003066	XLOC_003066	Ybey	10:76449080-76515856	1h_mock	1h_ETO	NOTEST	0	0	0	0	1	1	no
XLOC_003069	XLOC_003069	Col6a2	10:76595761-76623630	1h_mock	1h_ETO	OK	0	0	0.000890938	0	0.98405	1	no
XLOC_003070	XLOC_003070	Col6a1	10:76708791-76726168	1h_mock	1h_ETO	NOTEST	0	0	0	0	1	1	no
XLOC_003071	XLOC_003071	Pcbp3	10:76761856-76961887	1h_mock	1h_ETO	NOTEST	0	0	0	0	1	1	no
XLOC_003072	XLOC_003072	Col18a1	10:77032240-77166548	1h_mock	1h_ETO	OK	0	0	0.0190673	0	0.6918	1	no
XLOC_003073	XLOC_003073	Gm10941	10:77257775-77259223	1h_mock	1h_ETO	NOTEST	0	0	0	0	1	1	no
XLOC_003074	XLOC_003074	Adarb1	10:77290725-77418270	1h_mock	1h_ETO	NOTEST	0	0	0	0	1	1	no
XLOC_003075	XLOC_003075	Fam207a	10:77486655-77516430	1h_mock	1h_ETO	NOTEST	0	0	0	0	1	1	no
XLOC_003076	XLOC_003076	Gm19402	10:77689956-77690757	1h_mock	1h_ETO	NOTEST	0	0	0	0	1	1	no
XLOC_003077	XLOC_003077	Gm3233	10:77758989-77759682	1h_mock	1h_ETO	NOTEST	0	0	0	0	1	1	no
XLOC_003078	XLOC_003078	Gm3238	10:77770632-77771325	1h_mock	1h_ETO	NOTEST	0	0	0	0	1	1	no
XLOC_003079	XLOC_003079	Gm7138	10:77776251-77776944	1h_mock	1h_ETO	NOTEST	0	0	0	0	1	1	no
XLOC_003080	XLOC_003080	Gm3250	10:77781849-77782542	1h_mock	1h_ETO	NOTEST	0	0	0	0	1	1	no
XLOC_003081	XLOC_003081	Gm7137	10:77787489-77788200	1h_mock	1h_ETO	NOTEST	0	0	0	0	1	1	no
XLOC_003082	XLOC_003082	Gm19668	10:77798386-77799133	1h_mock	1h_ETO	NOTEST	0	0	0	0	1	1	no
XLOC_003083	XLOC_003083	Gm9507	10:77811189-77811843	1h_mock	1h_ETO	NOTEST	0	0	0	0	1	1	no
XLOC_003085	XLOC_003085	Lrrc3	10:77897574-77902536	1h_mock	1h_ETO	NOTEST	0	0	0	0	1	1	no
XLOC_003086	XLOC_003086	Trpm2	10:77907721-77970563	1h_mock	1h_ETO	NOTEST	0	0	0	0	1	1	no
XLOC_003087	XLOC_003087	Pfkl	10:77986946-78010083	1h_mock	1h_ETO	NOTEST	0	0	0	0	1	1	no
XLOC_003088	XLOC_003088	Aire	10:78030021-78063622	1h_mock	1h_ETO	NOTEST	0	0	0	0	1	1	no
XLOC_003089	XLOC_003089	D10Jhu81e	10:78162066-78169768	1h_mock	1h_ETO	NOTEST	0	0	0	0	1	1	no
XLOC_003090	XLOC_003090	Pwp2	10:78170909-78185149	1h_mock	1h_ETO	NOTEST	0	0	0	0	1	1	no
XLOC_003091	XLOC_003091	Trappc10	10:78186724-78244642	1h_mock	1h_ETO	NOTEST	0	0	0	0	1	1	no
XLOC_003092	XLOC_003092	Agpat3	10:78269177-78352489	1h_mock	1h_ETO	OK	0	0	0.0223929	0	0.99645	1	no
XLOC_003095	XLOC_003095	Rrp1	10:78400361-78413043	1h_mock	1h_ETO	NOTEST	0	0	0	0	1	1	no
XLOC_003097	XLOC_003097	Pdxk	10:78436743-78464975	1h_mock	1h_ETO	OK	0	0	0.0706828	0	0.6081	1	no
XLOC_003099	XLOC_003099	Gm9978	10:78484569-78487842	1h_mock	1h_ETO	NOTEST	0	0	0	0	1	1	no
XLOC_003100	XLOC_003100	Syde1	10:78584502-78591964	1h_mock	1h_ETO	NOTEST	0	0	0	0	1	1	no
XLOC_003101	XLOC_003101	Olfr1357	10:78611668-78618074	1h_mock	1h_ETO	NOTEST	0	0	0	0	1	1	no
XLOC_003102	XLOC_003102	Casp14	10:78711996-78718293	1h_mock	1h_ETO	NOTEST	0	0	0	0	1	1	no
XLOC_003103	XLOC_003103	Ccdc105	10:78746923-78753067	1h_mock	1h_ETO	NOTEST	0	0	0	0	1	1	no
XLOC_003104	XLOC_003104	Olfr1356	10:78846950-78847913	1h_mock	1h_ETO	NOTEST	0	0	0	0	1	1	no
XLOC_003105	XLOC_003105	2610008E11Rik	10:79064373-79097600	1h_mock	1h_ETO	NOTEST	0	0	0	0	1	1	no
XLOC_003106	XLOC_003106	Ppap2c	10:79526429-79533787	1h_mock	1h_ETO	OK	0	0	0.147149	0	0.1582	1	no
XLOC_003108	XLOC_003108	Mier2	10:79540244-79555199	1h_mock	1h_ETO	OK	0	0	0.085189	0	0.9164	1	no
XLOC_003109	XLOC_003109	Theg	10:79576378-79587331	1h_mock	1h_ETO	NOTEST	0	0	0	0	1	1	no
XLOC_003110	XLOC_003110	C2cd4c	10:79606856-79614025	1h_mock	1h_ETO	NOTEST	0	0	0	0	1	1	no
XLOC_003111	XLOC_003111	Shc2	10:79617939-79637918	1h_mock	1h_ETO	NOTEST	0	0	0	0	1	1	no
XLOC_003112	XLOC_003112	Odf3l2	10:79639525-79645738	1h_mock	1h_ETO	NOTEST	0	0	0	0	1	1	no
XLOC_003114	XLOC_003114	Polrmt	10:79736122-79746581	1h_mock	1h_ETO	OK	0	0	0.164317	0	0.2938	1	no
XLOC_003115	XLOC_003115	Rnf126	10:79758514-79766952	1h_mock	1h_ETO	NOTEST	0	0	0	0	1	1	no
XLOC_003116	XLOC_003116	Prss57	10:79777271-79790961	1h_mock	1h_ETO	NOTEST	0	0	0	0	1	1	no
XLOC_003118	XLOC_003118	BC005764	10:79851380-79883174	1h_mock	1h_ETO	NOTEST	0	0	0	0	1	1	no
XLOC_003120	XLOC_003120	Med16	10:79894707-79908923	1h_mock	1h_ETO	OK	0	0	0.00258371	0	0.9756	1	no
XLOC_003121	XLOC_003121	R3hdm4	10:79910052-79922273	1h_mock	1h_ETO	NOTEST	0	0	0	0	1	1	no
XLOC_003122	XLOC_003122	Tmem259	10:79970714-79984330	1h_mock	1h_ETO	OK	0	0	0.0115381	0	0.828	1	no
XLOC_003123	XLOC_003123	Polr2e	10:80035948-80039795	1h_mock	1h_ETO	NOTEST	0	0	0	0	1	1	no
XLOC_003124	XLOC_003124	Sbno2	10:80057415-80102698	1h_mock	1h_ETO	NOTEST	0	0	0	0	1	1	no
XLOC_003125	XLOC_003125	Dos	10:80115802-80145818	1h_mock	1h_ETO	OK	0	0	0.153319	0	0.8132	1	no
XLOC_003126	XLOC_003126	Gamt	10:80258150-80261012	1h_mock	1h_ETO	NOTEST	0	0	0	0	1	1	no
XLOC_003128	XLOC_003128	2310011J03Rik	10:80295976-80320537	1h_mock	1h_ETO	NOTEST	0	0	0	0	1	1	no
XLOC_003129	XLOC_003129	Pcsk4	10:80321282-80329498	1h_mock	1h_ETO	NOTEST	0	0	0	0	1	1	no
XLOC_003130	XLOC_003130	Adamtsl5	10:80339109-80348412	1h_mock	1h_ETO	OK	0	0	0.046446	0	0.936	1	no
XLOC_003131	XLOC_003131	Mex3d	10:80380354-80387659	1h_mock	1h_ETO	OK	0	0	0.0219469	0	0.8088	1	no
XLOC_003132	XLOC_003132	Mbd3	10:80392538-80399550	1h_mock	1h_ETO	OK	0	0	0.105968	0	0.58625	1	no
XLOC_003133	XLOC_003133	Uqcr11	10:80402996-80406830	1h_mock	1h_ETO	NOTEST	0	0	0	0	1	1	no
XLOC_003134	XLOC_003134	Tcf3	10:80409513-80433647	1h_mock	1h_ETO	OK	0	0	0.12966	0	0.7872	1	no
XLOC_003135	XLOC_003135	Atp8b3	10:80519584-80539124	1h_mock	1h_ETO	NOTEST	0	0	0	0	1	1	no
XLOC_003136	XLOC_003136	Rexo1	10:80540921-80561560	1h_mock	1h_ETO	OK	0	0	0.110407	0	0.3367	1	no
XLOC_003137	XLOC_003137	Klf16	10:80567123-80577321	1h_mock	1h_ETO	NOTEST	0	0	0	0	1	1	no
XLOC_003138	XLOC_003138	Abhd17a	10:80583648-80590341	1h_mock	1h_ETO	NOTEST	0	0	0	0	1	1	no
XLOC_003139	XLOC_003139	Btbd2	10:80642616-80657071	1h_mock	1h_ETO	OK	0	0	0.0448857	0	0.66155	1	no
XLOC_003140	XLOC_003140	Mknk2	10:80665331-80671976	1h_mock	1h_ETO	NOTEST	0	0	0	0	1	1	no
[truncated: 631,865 more rows]
